# Supplementary material for: CDH2 mutation affecting N-cadherin function causes attention-deficit hyperactivity disorder in humans and mice
Source: Nat Commun. 2021 Oct 26;12:6187. doi: 10.1038/s41467-021-26426-1 (PMC8548587; doi:10.1038/s41467-021-26426-1)
Supplement: Supplementary file 4 — Supplementary Data 1 [file 41467_2021_26426_MOESM4_ESM.xlsx]

## Sheet: DESEQ2 Results table 
ensembl_gene_id	Symbol	description	PFC-WT1 (B1)	PFC-WT2 (C2)	PFC-WT3 (E2)	PFC-WT4 (E4)	PFC-Mutant 1 (A1)	PFC-Mutant 2 (A2)	PFC-Mutant 3 (D3)	PFC-Mutant 4 (D4)	VMB-WT1 (B1)	VMB-WT2 (C2)	VMB-WT3 (E1)	VMB-WT4 (E3)	VMB-Mutant 1 (A2)	VMB-Mutant 2 (C4)	VMB-Mutant 3 (D1)	VMB-Mutant 4 (D3)	pvalue Mutant vs WT	padj Mutant vs WT	lFC Mutant vs WT	Pass padj 0.05 FC 1.3 Mutant vs WT	pvalue Mutant_PFC vs WT_PFC	padj Mutant_PFC vs WT_PFC	lFC Mutant_PFC vs WT_PFC	Pass padj 0.05 FC 1.3 Mutant_PFC vs WT_PFC	pvalue Mutant_vMB vs WT_vMB	padj Mutant_vMB vs WT_vMB	lFC Mutant_vMB vs WT_vMB	Pass padj 0.05 FC 1.3 Mutant_vMB vs WT_vMB	Pass Any
ENSMUSG00000000001	Gnai3	guanine nucleotide binding protein (G protein) alpha inhibiting 3 [Source:MGI Symbol;Acc:MGI:95773]	221.511	250.997	251.415	258.213	198.194	301.599	200.534	255.463	244.121	268.606	256.026	235.117	237.164	258.093	281.518	263.306	0.900365	0.951805	1.00742	0	0.79092	0.912853	-1.0237	0	0.676501	0.855681	1.03599	0	0
ENSMUSG00000000003	Pbsn	probasin [Source:MGI Symbol;Acc:MGI:1860484]	0	0	0	0	0	0	0	0	0	0	0	0	0	0	0	0	NA	NA	NA	0	NA	NA	NA	0	NA	NA	NA	0	0
ENSMUSG00000000028	Cdc45	cell division cycle 45 [Source:MGI Symbol;Acc:MGI:1338073]	6.62697	5.61649	12.6622	7.87123	18.5952	13.2496	14.3284	13.2495	9.40088	16.5531	20.4969	10.5724	20.6829	15.1095	14.5728	10.9	0.138564	NA	1.33425	0	0.0521827	NA	1.79235	0	0.804504	NA	1.06701	0	0
ENSMUSG00000000031	H19	NA	2.99943	1.67569	7.27192	0	5.82515	2.77808	1.73147	1.76075	8.02904	7.50707	8.00348	1.98742	1.7506	1.4041	1.3021	2.87332	0.0787549	NA	-2.10796	0	0.924578	NA	1.06387	0	0.0178227	NA	-3.65829	0	0
ENSMUSG00000000037	Scml2	Scm polycomb group protein like 2 [Source:MGI Symbol;Acc:MGI:1340042]	9.07623	12.9115	7.26846	8.33602	17.0924	13.1828	24.2743	7.46544	17.998	10.2743	20.8035	20.6467	5.36116	11.514	30.5996	12.7682	0.656093	NA	1.11534	0	0.209453	NA	1.57081	0	0.564651	NA	-1.21458	0	0
ENSMUSG00000000049	Apoh	apolipoprotein H [Source:MGI Symbol;Acc:MGI:88058]	1.74406	0.890178	0.912236	0.928358	5.80448	3.94707	5.20515	0	1.27186	7.08034	4.38014	2.54071	1.97255	5.61633	4.32201	1.43965	0.287361	NA	1.57716	0	0.0640177	NA	3.51354	0	0.817624	NA	-1.13604	0	0
ENSMUSG00000000056	Narf	nuclear prelamin A recognition factor [Source:MGI Symbol;Acc:MGI:1914858]	339.543	346.286	380.394	406.171	300.455	351.572	435.847	406.491	462.27	377.157	396.137	377.95	450.173	464.881	370.864	431.805	0.462697	0.680409	1.04186	0	0.841111	0.936456	1.01682	0	0.429221	0.690334	1.06525	0	0
ENSMUSG00000000058	Cav2	caveolin 2 [Source:MGI Symbol;Acc:MGI:107571]	313.584	227.41	266.687	328.989	256.755	231.803	267.848	280.98	201.094	247.986	273.473	228.647	277.15	174.801	242.963	247.951	0.495011	0.706331	-1.05036	0	0.393109	0.689098	-1.09364	0	0.928743	0.972387	-1.00937	0	0
ENSMUSG00000000078	Klf6	Kruppel-like factor 6 [Source:MGI Symbol;Acc:MGI:1346318]	469.604	447.726	434.472	403.236	423.593	305.704	404.373	408.964	212.896	239.169	286.716	270.194	262.216	226.836	221.92	269.706	0.160714	0.362807	-1.08548	0	0.113978	0.378676	-1.13988	0	0.722192	0.882176	-1.03072	0	0
ENSMUSG00000000085	Scmh1	sex comb on midleg homolog 1 [Source:MGI Symbol;Acc:MGI:1352762]	485.923	434.506	472.676	327.485	389.006	376.294	412.064	381.046	214.015	263.005	284.389	257.701	313.226	221.288	181.314	241.018	0.260792	0.489843	-1.0854	0	0.354303	0.65879	-1.1022	0	0.541004	0.772844	-1.06795	0	0
ENSMUSG00000000088	Cox5a	cytochrome c oxidase subunit 5A [Source:MGI Symbol;Acc:MGI:88474]	786.345	761.998	797.135	795.907	945.572	869.864	900.176	905.314	1437.27	1282.35	1293.93	1278.97	1481.48	1561.13	1438.21	1455.4	2.26092e-06	7.52755e-05	1.1347	0	0.000704066	0.0253307	1.15168	0	0.00195842	0.0231869	1.1217	0	0
ENSMUSG00000000093	Tbx2	T-box 2 [Source:MGI Symbol;Acc:MGI:98494]	29.904	29.3961	24.3304	37.7297	34.9755	36.9306	27.5458	24.6499	43.5255	26.6766	33.1138	37.922	18.3718	31.2569	22.741	30.1705	0.223953	0.445392	-1.17306	0	0.906325	NA	1.02287	0	0.0761432	NA	-1.38124	0	0
ENSMUSG00000000094	Tbx4	T-box 4 [Source:MGI Symbol;Acc:MGI:102556]	1.09609	0	2.33465	1.18794	0	0	1.11014	3.38668	2.80924	4.63408	0.813742	2.86559	1.68276	1.79957	0.790083	4.60572	0.770925	NA	-1.16463	0	0.983587	NA	-1.01857	0	0.740655	NA	-1.25819	0	0
ENSMUSG00000000103	Zfy2	zinc finger protein 2 Y-linked [Source:MGI Symbol;Acc:MGI:99213]	1.10755	0	0	0	0	0	0	0	0	0	0	0	0	0	0	0	0.89396	NA	-1.32678	0	0.864892	NA	-1.66601	0	1	NA	NA	0	0
ENSMUSG00000000120	Ngfr	nerve growth factor receptor (TNFR superfamily member 16) [Source:MGI Symbol;Acc:MGI:97323]	8.86045	9.04495	6.95156	9.43244	16.8401	12.3102	4.40733	7.84315	70.9654	44.1544	62.1893	83.4284	68.4768	68.7653	63.5179	72.2262	0.574617	0.764861	1.0791	0	0.543015	NA	1.18925	0	0.776733	NA	1.04749	0	0
ENSMUSG00000000125	Wnt3	wingless-type MMTV integration site family member 3 [Source:MGI Symbol;Acc:MGI:98955]	9.96799	7.91432	12.7445	8.2534	18.1354	24.6203	8.81466	19.0476	88.9433	83.7094	110.649	89.1168	83.5084	86.6265	72.1439	109.711	0.342467	0.575094	1.13475	0	0.0146051	NA	1.82369	0	0.67174	0.852563	-1.06183	0	0
ENSMUSG00000000126	Wnt9a	wingless-type MMTV integration site family member 9A [Source:MGI Symbol;Acc:MGI:2446084]	150.631	149.245	169.158	153.234	170.995	127.208	196.131	211.77	32.1711	27.5971	24.2299	21.8052	31.7339	21.4338	13.3312	31.9997	0.615979	0.793165	1.05468	0	0.352598	NA	1.13398	0	0.670046	0.851733	-1.07938	0	0
ENSMUSG00000000127	Fer	fer (fms/fps related) protein kinase [Source:MGI Symbol;Acc:MGI:105917]	117.593	95.2938	118.719	126.408	111.245	112.124	127.956	132.754	113.449	117.401	120.755	132.172	105.055	116.21	96.7747	109.164	0.53323	0.734709	-1.04151	0	0.563752	0.80306	1.0565	0	0.16109	0.411031	-1.13432	0	0
ENSMUSG00000000131	Xpo6	exportin 6 [Source:MGI Symbol;Acc:MGI:2429950]	857.32	986.073	687.265	904.88	976.796	875.318	775.555	842.006	830.157	714.738	712.352	668.193	686.279	687.831	712.672	701.616	0.7022	0.845835	-1.01915	0	0.892572	0.957354	1.0098	0	0.510035	0.749354	-1.04814	0	0
ENSMUSG00000000134	Tfe3	transcription factor E3 [Source:MGI Symbol;Acc:MGI:98511]	374.909	466.684	442.224	419.667	475.174	418.995	453.403	459.033	330.635	406.72	358.453	355.483	294.447	272.157	312.778	310.483	0.191715	0.403701	-1.07144	0	0.35573	0.659449	1.05977	0	0.00185463	0.0223248	-1.2172	0	0
ENSMUSG00000000142	Axin2	axin 2 [Source:MGI Symbol;Acc:MGI:1270862]	212.924	297.097	308.334	280.998	306.156	271.484	252.066	232.316	160.649	177.05	175.674	143.252	140.195	140.853	137.134	125.534	0.0963572	0.261153	-1.11374	0	0.695844	0.869963	-1.03539	0	0.0446004	0.18944	-1.20872	0	0
ENSMUSG00000000148	Brat1	BRCA1-associated ATM activator 1 [Source:MGI Symbol;Acc:MGI:1891679]	220.108	260.048	217.742	233.229	249.612	235.487	241.197	221.382	197.643	165.416	189.485	197.899	158.822	165.1	167.424	206.046	0.587317	0.774984	-1.02928	0	0.822048	0.928415	1.01745	0	0.329553	0.606448	-1.07808	0	0
ENSMUSG00000000149	Gna12	guanine nucleotide binding protein alpha 12 [Source:MGI Symbol;Acc:MGI:95767]	677.824	700.984	940.777	821.801	674.897	1108.94	719.497	748.46	1458.1	1453.41	1252.67	1353.82	1463.9	1311.9	1404.45	1436.3	0.681538	0.833061	1.027	0	0.706547	0.875539	1.03644	0	0.847804	0.942141	1.018	0	0
ENSMUSG00000000154	Slc22a18	solute carrier family 22 (organic cation transporter) member 18 [Source:MGI Symbol;Acc:MGI:1336884]	1.38313	4.2387	2.89384	0	6.12112	3.63035	0.824976	3.52078	16.3763	12.6724	6.70207	5.11998	5.98382	6.00334	3.70556	7.14516	0.674752	NA	-1.15226	0	0.312963	NA	1.86243	0	0.209541	NA	-1.69765	0	0
ENSMUSG00000000157	Itgb2l	integrin beta 2-like [Source:MGI Symbol;Acc:MGI:1277979]	0	0	0.924953	0	1.03416	0.818972	0	0	0	0	0	0	3.16733	0.712964	0	0	0.481486	NA	2.27563	0	0.827525	NA	1.51578	0	0.482482	NA	3.74207	0	0
ENSMUSG00000000159	Igsf5	immunoglobulin superfamily member 5 [Source:MGI Symbol;Acc:MGI:1919308]	1.42553	4.31837	4.15182	5.65775	5.25394	6.04025	0.852144	4.40526	2.65203	1.37885	13.5939	2.5998	4.46527	3.36473	5.75303	3.53017	0.95328	NA	-1.02243	0	0.865627	NA	1.10625	0	0.816427	NA	-1.13093	0	0
ENSMUSG00000000167	Pih1d2	PIH1 domain containing 2 [Source:MGI Symbol;Acc:MGI:1919864]	17.319	15.7931	8.85335	12.6556	15.5354	12.8955	25.3334	17.1055	4.26976	15.2428	5.45298	10.7993	5.45244	6.9685	5.18736	9.59029	0.869864	NA	1.03682	0	0.380421	NA	1.30667	0	0.448467	NA	-1.29396	0	0
ENSMUSG00000000168	Dlat	dihydrolipoamide S-acetyltransferase (E2 component of pyruvate dehydrogenase complex) [Source:MGI Symbol;Acc:MGI:2385311]	810.103	618.123	825.346	846.818	698.795	613.1	922.983	603.957	1030.33	1115.15	1155.43	1136.25	1098.92	1120.61	1158.35	1156.31	0.583632	0.772451	-1.03301	0	0.291232	0.603351	-1.09368	0	0.793245	0.91887	1.02191	0	0
ENSMUSG00000000171	Sdhd	succinate dehydrogenase complex subunit D integral membrane protein [Source:MGI Symbol;Acc:MGI:1914175]	470.707	488.417	493.566	497.572	509.075	573.435	545.402	562.463	777.778	663.243	709.943	746.128	798.349	826.983	806.922	927.946	0.000122318	0.00188268	1.14396	0	0.0297347	0.186932	1.12479	0	0.00246396	0.0268624	1.15957	0	0
ENSMUSG00000000182	Fgf23	fibroblast growth factor 23 [Source:MGI Symbol;Acc:MGI:1891427]	7.75285	12.4367	2.3172	1.17907	3.88611	4.10334	2.20366	2.24089	3.78481	5.51933	5.65364	1.89612	3.34035	2.67919	5.48924	1.82849	0.226649	NA	-1.54082	0	0.224584	NA	-1.9185	0	0.655518	NA	-1.25836	0	0
ENSMUSG00000000183	Fgf6	fibroblast growth factor 6 [Source:MGI Symbol;Acc:MGI:95520]	0	1.13059	0	0	0	0	0	0	0	0	0	0	0	0	0	0	0.893955	NA	-1.3268	0	0.864888	NA	-1.66604	0	1	NA	NA	0	0
ENSMUSG00000000184	Ccnd2	cyclin D2 [Source:MGI Symbol;Acc:MGI:88314]	528.305	534.785	649.969	799.395	501.318	664.754	709.582	678.993	122.061	80.9495	159.915	114.714	237.163	115.204	83.122	116.111	0.528659	0.731262	1.08033	0	0.921136	0.970788	1.01721	0	0.426541	0.688919	1.15346	0	0
ENSMUSG00000000194	Gpr107	G protein-coupled receptor 107 [Source:MGI Symbol;Acc:MGI:2139054]	401.362	427.879	413.049	425.586	468.287	384.85	435.683	438.455	400.616	394.292	472.519	420.951	354.474	414.437	419.459	340.913	0.443243	0.66384	-1.03669	0	0.6322	0.841369	1.03253	0	0.123926	0.354149	-1.1034	0	0
ENSMUSG00000000197	Nalcn	sodium leak channel non-selective [Source:MGI Symbol;Acc:MGI:2444306]	829.562	665.939	814.488	745.158	699.515	565.247	784.507	699.162	923.498	1073.5	1092.75	1032.42	948.651	880.548	1017.85	877.692	0.0290186	0.117445	-1.10937	0	0.132144	0.409439	-1.11235	0	0.138037	0.377484	-1.10658	0	0
ENSMUSG00000000202	Btbd17	BTB (POZ) domain containing 17 [Source:MGI Symbol;Acc:MGI:1919264]	233.207	219.391	267.908	266.958	247.092	334.163	209.558	201.668	293.502	283.554	283.5	278.566	275.094	357.714	300.779	289.723	0.548659	0.747011	1.04113	0	0.948987	0.984036	1.00644	0	0.458477	0.711884	1.07352	0	0
ENSMUSG00000000204	Slfn4	schlafen 4 [Source:MGI Symbol;Acc:MGI:1329010]	0	1.16571	5.97274	2.43129	1.24612	2.11537	0	0	1.82043	5.69058	0.776931	0.977472	0	0	1.50869	0	0.0546041	NA	-3.93503	0	0.310606	NA	-2.82363	0	0.112914	NA	-5.58556	0	0
ENSMUSG00000000214	Th	tyrosine hydroxylase [Source:MGI Symbol;Acc:MGI:98735]	14.9876	23.0441	18.481	22.3716	43.4713	19.581	20.9012	30.7803	530.772	523.347	289.155	360.423	312.295	412.325	381.51	345.947	0.96289	0.98136	1.00595	0	0.100442	0.352971	1.42082	0	0.249266	0.524979	-1.1727	0	0
ENSMUSG00000000215	Ins2	insulin II [Source:MGI Symbol;Acc:MGI:96573]	0	0	0	0	0	0	0	0	3.49229	0.808524	0	0	1.54672	0	0.689242	1.69273	0.957812	NA	-1.06385	0	1	NA	NA	0	0.953041	NA	-1.1095	0	0
ENSMUSG00000000216	Scnn1g	sodium channel nonvoltage-gated 1 gamma [Source:MGI Symbol;Acc:MGI:104695]	0	0	1.15859	0	1.29539	1.02585	0	2.2409	0.946205	0	0.807655	2.84415	0.835084	1.78611	2.35252	0	0.44939	NA	1.71939	0	0.301115	NA	3.27101	0	0.919515	NA	1.10249	0	0
ENSMUSG00000000223	Drp2	dystrophin related protein 2 [Source:MGI Symbol;Acc:MGI:107432]	925.894	934.331	939.192	1014.49	1012.86	807.988	927.898	1001.41	373.8	394.446	424.645	412.745	359.807	345.644	296.616	310.752	0.0269424	0.111453	-1.1096	0	0.757104	0.898057	-1.01815	0	0.00130202	0.0172488	-1.22422	0	0
ENSMUSG00000000244	Tspan32	tetraspanin 32 [Source:MGI Symbol;Acc:MGI:1350360]	0	0.99282	0	0	0	0	2.90266	5.46021	1.54037	1.47535	2.22794	0.832531	4.79245	0	0.688617	0	0.429214	NA	1.83344	0	0.126064	NA	6.16991	0	0.634934	NA	-1.66561	0	0
ENSMUSG00000000247	Lhx2	LIM homeobox protein 2 [Source:MGI Symbol;Acc:MGI:96785]	663.209	790.797	757.522	864.991	898.255	798.63	651.843	751.651	93.139	122.641	187.522	68.7881	195.016	117.436	57.2169	95.8235	0.981612	0.992191	-1.00364	0	0.973381	0.990993	1.00767	0	0.947538	0.980932	-1.01564	0	0
ENSMUSG00000000248	Clec2g	C-type lectin domain family 2 member g [Source:MGI Symbol;Acc:MGI:1918059]	0	0.730272	0	0	0	1.3252	0	0	0	0	0	0	0	0	0	0	0.944102	NA	1.16024	0	0.915197	NA	1.37555	0	1	NA	NA	0	0
ENSMUSG00000000253	Gmpr	guanosine monophosphate reductase [Source:MGI Symbol;Acc:MGI:1913605]	204.671	206.409	208.444	233.013	231.74	256.71	283.282	251.256	329.42	287.142	263.067	297.823	321.631	336.75	340.316	351.874	0.000510219	0.00573856	1.17157	0	0.00992049	0.10493	1.20275	0	0.028039	0.139876	1.14822	0	0
ENSMUSG00000000263	Glra1	glycine receptor alpha 1 subunit [Source:MGI Symbol;Acc:MGI:95747]	4.25166	1.08505	6.67141	6.0912	7.45903	3.93799	4.9934	2.15058	384.417	282.739	337.008	569.665	257.671	209.807	428.682	198.127	0.0971456	0.262533	-1.3372	0	0.946999	0.983439	1.02724	0	0.055994	0.220641	-1.43692	0	0
ENSMUSG00000000266	Mid2	midline 2 [Source:MGI Symbol;Acc:MGI:1344333]	194.667	185.924	227.2	175.677	147.029	163.308	167.678	208.734	288.376	321.59	325.7	261.565	297.283	272.542	327.988	286.915	0.291977	0.520312	-1.06376	0	0.153646	0.441635	-1.13622	0	0.900088	0.960838	-1.01006	0	0
ENSMUSG00000000275	Trim25	tripartite motif-containing 25 [Source:MGI Symbol;Acc:MGI:102749]	39.7222	35.3681	79.8962	65.3008	50.3461	55.59	51.039	48.6445	69.0648	44.4714	58.6945	59.3135	37.8315	51.415	39.9657	30.201	0.0804909	0.232578	-1.24569	0	0.773966	NA	-1.05329	0	0.0314116	0.151602	-1.45174	0	0
ENSMUSG00000000276	Dgke	diacylglycerol kinase epsilon [Source:MGI Symbol;Acc:MGI:1889276]	816.075	734.351	777.477	724.94	733.794	562.937	782.259	760.074	553.259	584.085	646.662	617.158	600.772	502.103	643.478	527.007	0.203491	0.419529	-1.06645	0	0.31853	0.628103	-1.07646	0	0.456854	0.711075	-1.05647	0	0
ENSMUSG00000000278	Scpep1	serine carboxypeptidase 1 [Source:MGI Symbol;Acc:MGI:1921867]	152.842	135.673	119.336	153.278	163.217	137.462	146.543	133.333	189.241	164.66	174.455	174.442	162.842	153.607	187.418	161.822	0.789874	0.896514	-1.01534	0	0.725434	0.882846	1.03144	0	0.510828	0.750113	-1.05378	0	0
ENSMUSG00000000282	Mnt	max binding protein [Source:MGI Symbol;Acc:MGI:109150]	444.13	448.857	492.401	563.586	395.095	355.971	526.677	512.046	269.669	301.721	309.33	299.583	253.865	261.665	278.381	263.307	0.096126	0.26074	-1.10205	0	0.31515	0.625106	-1.0884	0	0.201681	0.46827	-1.11664	0	0
ENSMUSG00000000290	Itgb2	integrin beta 2 [Source:MGI Symbol;Acc:MGI:96611]	54.2959	37.5593	76.9189	53.838	63.5728	60.4556	46.2558	66.7613	45.6122	50.2432	42.3896	43.9536	23.4978	47.9325	59.6559	27.8641	0.780663	0.890758	-1.03804	0	0.746883	NA	1.06462	0	0.478408	0.728363	-1.14839	0	0
ENSMUSG00000000295	Hddc2	HD domain containing 2 [Source:MGI Symbol;Acc:MGI:1916942]	51.8784	57.3657	63.3334	68.4444	89.5956	78.0012	48.8391	78.0664	61.5312	96.1614	94.7011	76.2216	79.0455	96.5441	107.219	137.178	0.0327772	0.127752	1.24778	0	0.213828	NA	1.21885	0	0.0996487	0.311257	1.27314	0	0
ENSMUSG00000000296	Tpd52l1	tumor protein D52-like 1 [Source:MGI Symbol;Acc:MGI:1298386]	170.562	117.582	99.6402	127.341	164.51	135.408	147.644	128.851	193.971	165.581	197.88	158.327	185.391	232.198	157.62	273.355	0.107704	0.279705	1.1511	0	0.402727	0.697493	1.11641	0	0.175863	0.431609	1.18294	0	0
ENSMUSG00000000301	Pemt	phosphatidylethanolamine N-methyltransferase [Source:MGI Symbol;Acc:MGI:104535]	11.5257	16.3785	19.567	17.5292	20.0427	19.3956	9.68511	10.365	16.6593	21.0337	10.8115	31.4127	13.6314	11.6555	22.5398	31.2415	0.851283	NA	-1.039	0	0.806709	NA	-1.0819	0	0.977364	NA	-1.00808	0	0
ENSMUSG00000000303	Cdh1	cadherin 1 [Source:MGI Symbol;Acc:MGI:88354]	10.3401	4.52216	5.32859	10.8454	8.34088	18.6092	5.7634	13.3983	23.4997	21.9997	19.3157	14.8249	16.131	7.3932	12.2623	16.8195	0.692414	NA	-1.09075	0	0.226855	NA	1.51118	0	0.126979	NA	-1.51378	0	0
ENSMUSG00000000305	Cdh4	cadherin 4 [Source:MGI Symbol;Acc:MGI:99218]	292.442	311.43	245.002	303.672	280.411	216.933	247.628	256.495	165.097	288.959	199.267	220.215	121.951	182.311	171.03	188.666	0.0101044	0.0553039	-1.23066	0	0.218247	0.524871	-1.15244	0	0.0182802	0.105365	-1.31582	0	0
ENSMUSG00000000308	Ckmt1	creatine kinase mitochondrial 1 ubiquitous [Source:MGI Symbol;Acc:MGI:99441]	1525.17	1346.99	1381.7	1355.01	1338.07	1335.15	1723.87	1455.59	2780.23	2489.12	2292.6	2726.61	2477.72	2914.36	2942.07	2892.5	0.135667	0.32488	1.06797	0	0.508673	0.770382	1.04365	0	0.163404	0.414308	1.09128	0	0
ENSMUSG00000000317	Bcl6b	B cell CLL/lymphoma 6 member B [Source:MGI Symbol;Acc:MGI:1278332]	26.4184	18.3386	24.3195	50.3557	24.719	48.2184	29.7435	18.1737	17.153	18.4312	10.0177	22.3979	24.6998	11.9291	10.4747	13.0846	0.840704	NA	-1.03993	0	0.931078	NA	1.02447	0	0.704604	NA	-1.11745	0	0
ENSMUSG00000000318	Clec10a	C-type lectin domain family 10 member A [Source:MGI Symbol;Acc:MGI:96975]	2.72136	1.60946	2.68028	13.6647	5.70732	4.32372	2.33396	0	5.43492	4.42584	3.54844	7.43737	1.22096	3.81199	2.08452	8.18281	0.367821	NA	-1.4285	0	0.506429	NA	-1.49369	0	0.574269	NA	-1.38592	0	0
ENSMUSG00000000320	Alox12	arachidonate 12-lipoxygenase [Source:MGI Symbol;Acc:MGI:87998]	4.61932	6.26745	4.27076	4.43106	8.2327	5.78291	6.21126	5.65428	8.00094	9.50689	2.27646	2.32978	3.13836	8.39058	3.68379	4.29487	0.866326	NA	1.05063	0	0.544442	NA	1.30958	0	0.734207	NA	-1.15212	0	0
ENSMUSG00000000325	Arvcf	armadillo repeat gene deleted in velocardiofacial syndrome [Source:MGI Symbol;Acc:MGI:109620]	401.801	300.704	324.974	354.007	379.976	271.886	224.126	314.708	292.694	318.251	343.064	206.877	269.076	297.795	236.666	238.508	0.105208	0.27569	-1.1397	0	0.191759	0.492136	-1.16649	0	0.355832	0.628024	-1.11382	0	0
ENSMUSG00000000326	Comt	catechol-O-methyltransferase [Source:MGI Symbol;Acc:MGI:88470]	690.748	629.117	612.107	660.633	692.216	697.308	711.768	634.605	593.615	542.756	566.349	546.047	658.671	613.596	540.805	624.008	0.0590596	0.189216	1.06876	0	0.304634	0.61666	1.05496	0	0.123121	0.352589	1.08246	0	0
ENSMUSG00000000339	Rtca	RNA 3'-terminal phosphate cyclase [Source:MGI Symbol;Acc:MGI:1913618]	327.329	320.034	327.109	341.198	323.494	345.17	378.089	335.14	392.256	382.299	412.454	333.167	405.091	397.084	448.051	459.353	0.0432699	0.153391	1.08973	0	0.442291	0.725754	1.05072	0	0.0492207	0.2024	1.12366	0	0
ENSMUSG00000000340	Dbt	dihydrolipoamide branched chain transacylase E2 [Source:MGI Symbol;Acc:MGI:105386]	128.476	154.895	172.63	160.352	134.72	156.955	130.016	159.104	158.963	187.656	151.031	200.039	152.82	175.039	147.424	181.023	0.354425	0.585375	-1.06098	0	0.55957	0.800487	-1.05868	0	0.502821	0.743164	-1.06315	0	0
ENSMUSG00000000346	Dazap2	DAZ associated protein 2 [Source:MGI Symbol;Acc:MGI:1344344]	1295.83	1210.88	1296.47	1269.86	1411.95	1432.07	1257.19	1249.3	1511.09	1425.83	1394.83	1328.23	1546.58	1525.35	1551.1	1478.33	0.0217624	0.0958775	1.06683	0	0.209284	0.514203	1.0545	0	0.0635237	0.238855	1.07826	0	0
ENSMUSG00000000355	Mcts1	malignant T cell amplified sequence 1 [Source:MGI Symbol;Acc:MGI:1916245]	223.255	205.075	239.284	215.262	215.509	224.369	262.223	235.259	269.821	280.533	254.476	217.519	298.133	307.533	300.275	313.149	0.0108127	0.0577862	1.13234	0	0.404013	0.69897	1.06304	0	0.00803239	0.0606089	1.19235	0	0
ENSMUSG00000000359	Rem1	rad and gem related GTP binding protein 1 [Source:MGI Symbol;Acc:MGI:1097696]	14.645	4.70229	5.12405	1.82571	2.15502	2.20534	4.73742	1.60583	4.15993	0.765187	0	9.80154	0.694648	5.81771	3.9336	8.20225	0.712825	NA	-1.17693	0	0.287886	NA	-2.02411	0	0.61487	NA	1.37989	0	0
ENSMUSG00000000365	Rnf17	ring finger protein 17 [Source:MGI Symbol;Acc:MGI:1353419]	1.10756	13.5675	2.31718	2.3581	2.59079	2.05171	2.20367	3.36135	5.67724	8.27893	5.65355	5.68828	4.17541	5.35832	9.41004	8.22834	0.527	NA	-1.23591	0	0.238653	NA	-1.90645	0	0.868149	NA	1.07645	0	0
ENSMUSG00000000374	Trappc10	trafficking protein particle complex 10 [Source:MGI Symbol;Acc:MGI:1336209]	904.875	840.053	953.52	968	733.193	778.623	838.496	875.072	890.38	935.519	925.567	1003.03	883.516	890.374	917.479	807.292	0.00493223	0.0326107	-1.10244	0	0.0124376	0.11973	-1.13564	0	0.154031	0.401006	-1.07252	0	0
ENSMUSG00000000378	Ccm2	cerebral cavernous malformation 2 [Source:MGI Symbol;Acc:MGI:2384924]	368.99	414.216	332.418	363.111	381.075	433.339	372.072	353.589	423.262	364.979	382	377.555	403.639	504.459	387.549	420.245	0.139524	0.331181	1.07525	0	0.57312	0.80808	1.04183	0	0.146572	0.390943	1.10731	0	0
ENSMUSG00000000381	Wap	whey acidic protein [Source:MGI Symbol;Acc:MGI:98943]	0	0	0	0	0	0	0	0	0	0	0	0	0	0	0	0	NA	NA	NA	0	NA	NA	NA	0	NA	NA	NA	0	0
ENSMUSG00000000384	Tbrg4	transforming growth factor beta regulated gene 4 [Source:MGI Symbol;Acc:MGI:1100868]	277.261	253.435	235.126	204.162	217.912	256.258	298.02	231.37	240.622	210.708	219.162	275.449	239.839	226.014	241.058	204.872	0.974136	0.988385	-1.00195	0	0.710646	0.877574	1.03384	0	0.689415	0.862931	-1.03507	0	0
ENSMUSG00000000385	Tmprss2	transmembrane protease serine 2 [Source:MGI Symbol;Acc:MGI:1354381]	1.10756	0	0	0	0	0	1.10183	0	0	0.919883	0.807655	0	0	0	2.35252	2.74276	0.578147	NA	1.76754	0	0.994901	NA	-1.0105	0	0.4905	NA	2.86303	0	0
ENSMUSG00000000386	Mx1	MX dynamin-like GTPase 1 [Source:MGI Symbol;Acc:MGI:97243]	8.24723	2.65011	0.83889	3.38248	6.24858	2.34955	0	2.43381	3.47875	3.82982	3.07013	4.07964	1.86912	0.646626	3.11071	2.09475	0.236215	NA	-1.63448	0	0.617149	NA	-1.36925	0	0.279704	NA	-1.91279	0	0
ENSMUSG00000000392	Fap	fibroblast activation protein [Source:MGI Symbol;Acc:MGI:109608]	23.1841	18.1257	40.1097	32.0237	34.2668	17.6443	34.1458	33.5796	5.28455	2.17213	7.37781	4.54043	2.60154	8.87786	3.52169	8.89497	0.712045	NA	1.08164	0	0.847799	NA	1.05479	0	0.723282	NA	1.1492	0	0
ENSMUSG00000000394	Gcg	glucagon [Source:MGI Symbol;Acc:MGI:95674]	0.916636	1.64559	0	1.43315	0	0	0	0	0.783105	0	7.83026	5.49257	15.8965	0	12.9803	3.02657	0.890426	NA	1.10027	0	0.240559	NA	-4.21779	0	0.350498	NA	2.24782	0	0
ENSMUSG00000000399	Ndufa9	NADH:ubiquinone oxidoreductase subunit A9 [Source:MGI Symbol;Acc:MGI:1913358]	586.999	526.858	563.082	542.377	573.843	561.126	622.53	562.463	913.085	867.459	846.439	819.129	861.815	977.912	955.132	996.515	0.0272028	0.11217	1.07541	0	0.382581	0.681684	1.04516	0	0.0350835	0.161995	1.09996	0	0
ENSMUSG00000000402	Egfl6	EGF-like-domain multiple 6 [Source:MGI Symbol;Acc:MGI:1858599]	11.0755	14.698	12.7445	18.8649	20.7261	13.336	9.91648	7.84314	29.3324	60.7124	50.0747	67.3117	50.1051	37.5084	54.8921	39.3129	0.423548	0.649052	-1.13182	0	0.677599	NA	-1.11925	0	0.519103	NA	-1.13839	0	0
ENSMUSG00000000409	Lck	lymphocyte protein tyrosine kinase [Source:MGI Symbol;Acc:MGI:96756]	13.9433	17.6258	4.24219	9.91348	19.8607	4.99006	9.27108	9.90304	9.64313	6.30909	5.79172	17.8144	6.86878	8.92478	6.78682	14.4552	0.811658	NA	-1.06215	0	0.917485	NA	-1.0399	0	0.830918	NA	-1.08325	0	0
ENSMUSG00000000411	Tssk3	testis-specific serine kinase 3 [Source:MGI Symbol;Acc:MGI:1929914]	0	0	0	0	0	0	0	2.24089	0.946202	0	0	0	0.835093	0	0.784181	0.914233	0.453196	NA	2.50625	0	0.604281	NA	2.73073	0	0.658733	NA	2.31613	0	0
ENSMUSG00000000416	Cttnbp2	cortactin binding protein 2 [Source:MGI Symbol;Acc:MGI:1353467]	1037.68	1118.45	1193.7	1178.51	1257.26	1054.66	955.072	1026.08	517.39	509.66	577.612	475.644	582.218	506.974	372.334	471.32	0.255772	0.484596	-1.06656	0	0.503235	0.766133	-1.05601	0	0.370616	0.640826	-1.07766	0	0
ENSMUSG00000000420	Galnt1	polypeptide N-acetylgalactosaminyltransferase 1 [Source:MGI Symbol;Acc:MGI:894693]	364.723	336.406	400.457	457.599	385.324	435.163	390.773	414.525	639.661	602.404	674.094	677.56	612.27	619.177	688.548	677.126	0.632418	0.80348	1.02053	0	0.503039	0.766133	1.04482	0	0.983733	0.993661	1.00121	0	0
ENSMUSG00000000435	Myf5	myogenic factor 5 [Source:MGI Symbol;Acc:MGI:97252]	0	0	0	0	1.29538	0	0	1.12045	0	0.919887	1.61532	0	0.835087	0.893061	0.784175	0	0.649012	NA	1.54706	0	0.502724	NA	2.7416	0	0.985964	NA	-1.02503	0	0
ENSMUSG00000000439	Mkrn2	makorin ring finger protein 2 [Source:MGI Symbol;Acc:MGI:1914277]	182.746	170.722	158.728	185.113	174.876	202.091	177.395	192.717	246.013	239.17	229.375	247.442	255.536	221.479	252.504	245.019	0.408275	0.6357	1.03957	0	0.336973	0.645721	1.07364	0	0.820164	0.929811	1.01474	0	0
ENSMUSG00000000440	Pparg	peroxisome proliferator activated receptor gamma [Source:MGI Symbol;Acc:MGI:97747]	31.5201	51.0383	50.0279	48.6562	64.8322	42.3688	39.6832	48.4933	6.49994	9.49827	11.0965	9.30382	6.03587	7.37703	6.926	6.60798	0.788882	0.89577	-1.04063	0	0.693087	NA	1.07432	0	0.271022	NA	-1.3592	0	0
ENSMUSG00000000441	Raf1	v-raf-leukemia viral oncogene 1 [Source:MGI Symbol;Acc:MGI:97847]	553.715	578.123	720.033	692.064	712.65	731.276	715.061	642.811	754.949	692.488	621.295	745.035	746.656	734.523	738.02	626.482	0.257617	0.486221	1.05513	0	0.156741	0.445983	1.10196	0	0.853048	0.944442	1.01246	0	0
ENSMUSG00000000486	Sept1	septin 1 [Source:MGI Symbol;Acc:MGI:1858916]	10.2236	4.30425	11.1234	6.2938	5.63887	4.94868	2.79654	8.42725	23.3526	12.596	20.9668	15.9771	17.1575	25.225	20.5142	15.7562	0.669505	NA	-1.08754	0	0.238245	NA	-1.52435	0	0.767845	NA	1.07485	0	0
ENSMUSG00000000489	Pdgfb	platelet derived growth factor B polypeptide [Source:MGI Symbol;Acc:MGI:97528]	318.976	343.707	278.063	404.417	388.616	376.486	328.346	404.482	145.716	100.267	121.148	88.1688	137.789	125.028	111.353	91.4254	0.365094	0.596426	1.07153	0	0.311399	0.623056	1.11352	0	0.845306	0.94073	1.02293	0	0
ENSMUSG00000000530	Acvrl1	activin A receptor type II-like 1 [Source:MGI Symbol;Acc:MGI:1338946]	83.7906	121.639	135.644	132.13	114.881	147.593	98.4284	98.301	126.997	52.2728	70.7559	103.352	64.1286	80.4739	51.4335	87.6607	0.331605	0.563622	-1.12897	0	0.880747	NA	-1.02725	0	0.227726	0.49987	-1.24321	0	0
ENSMUSG00000000531	Grasp	GRP1 (general receptor for phosphoinositides 1)-associated scaffold protein [Source:MGI Symbol;Acc:MGI:1860303]	527.194	561.913	397.399	606.04	555.716	542.668	555.322	563.585	62.4495	57.033	79.9585	73.9484	91.0245	58.9421	47.8347	62.1688	0.858363	0.929958	1.01418	0	0.576002	0.809144	1.05958	0	0.676487	0.855681	-1.05462	0	0
ENSMUSG00000000532	Acvr1b	activin A receptor type 1B [Source:MGI Symbol;Acc:MGI:1338944]	1205.02	1056	1147.01	1212.06	1018.18	936.603	1232.95	1147.34	656.667	744.184	744.655	719.569	681.427	612.635	695.559	676.552	0.099638	0.267156	-1.07007	0	0.286387	0.600576	-1.06571	0	0.236185	0.510354	-1.07462	0	0
ENSMUSG00000000538	Tom1l2	target of myb1-like 2 (chicken) [Source:MGI Symbol;Acc:MGI:2443306]	2932.45	2988.37	3201.42	3302.7	2873.79	2618.32	3079.91	2888.08	3015.09	2807.85	2496.66	3102.68	2799.37	2460.44	2749.8	2277.43	0.0205089	0.0924397	-1.09705	0	0.165073	0.459105	-1.0842	0	0.0716857	0.256628	-1.10992	0	0
ENSMUSG00000000544	Gpa33	glycoprotein A33 (transmembrane) [Source:MGI Symbol;Acc:MGI:1891703]	0	0	0	0.890084	0	0	0	0	0.714297	0.694429	0	0	0	0.674178	0	1.38035	0.982954	NA	-1.02768	0	0.841644	NA	-1.50412	0	0.890031	NA	1.31954	0	0
ENSMUSG00000000552	Zfp385a	zinc finger protein 385A [Source:MGI Symbol;Acc:MGI:1352495]	715.479	712.286	702.11	755.779	731.889	812.466	742.633	749.58	1406.06	1241.85	1131.53	1366.15	1099.81	1179.73	1119.02	1141.9	0.301337	0.530435	-1.04279	0	0.32011	0.629168	1.05322	0	0.00964912	0.0683634	-1.13261	0	0
ENSMUSG00000000555	Itga5	integrin alpha 5 (fibronectin receptor alpha) [Source:MGI Symbol;Acc:MGI:96604]	17.7209	15.8287	31.282	18.8648	22.0217	41.0341	13.222	30.2522	17.0317	19.3175	17.7683	18.0129	21.7121	21.4333	20.3884	16.4567	0.276168	NA	1.19299	0	0.299565	NA	1.28235	0	0.659469	NA	1.11036	0	0
ENSMUSG00000000560	Gabra2	gamma-aminobutyric acid (GABA) A receptor subunit alpha 2 [Source:MGI Symbol;Acc:MGI:95614]	410.902	387.8	364.958	390.269	296.642	241.073	372.419	369.748	279.13	321.04	356.177	340.351	329.024	267.025	304.26	245.019	0.0139046	0.0698805	-1.17206	0	0.0388881	0.213597	-1.21468	0	0.184092	0.443961	-1.1318	0	0
ENSMUSG00000000561	Wdr77	WD repeat domain 77 [Source:MGI Symbol;Acc:MGI:1917715]	474.005	440.738	328.405	395.942	469.918	324.39	377.723	501.704	415.404	464.99	414.074	462.52	395.044	436.621	430.52	395.212	0.739456	0.866536	-1.02132	0	0.848563	0.941482	1.01788	0	0.522964	0.759468	-1.05975	0	0
ENSMUSG00000000562	Adora3	adenosine A3 receptor [Source:MGI Symbol;Acc:MGI:104847]	10.3468	9.42268	7.87177	13.0176	19.6401	13.0684	5.61457	14.9288	4.82155	7.86046	5.48742	17.5806	5.67377	13.3891	5.32786	4.65872	0.895856	NA	1.03341	0	0.501931	NA	1.27381	0	0.591539	NA	-1.22483	0	0
ENSMUSG00000000563	Atp5f1	ATP synthase H+ transporting mitochondrial F0 complex subunit B1 [Source:MGI Symbol;Acc:MGI:1100495]	1530.76	1309.71	1433.74	1423.1	1581.37	1622.64	1695.42	1571.81	2216.14	2224.7	2292.9	2213.62	2447.06	2626.87	2790.71	2927.02	1.92892e-07	1.09029e-05	1.17222	0	0.00420542	0.0650393	1.13595	0	9.568e-06	0.000472767	1.20589	0	0
ENSMUSG00000000567	Sox9	SRY (sex determining region Y)-box 9 [Source:MGI Symbol;Acc:MGI:98371]	297.933	293.962	313.978	306.554	367.891	295.445	262.237	271.149	203.434	227.211	229.373	218.999	243.844	260.772	224.273	221.251	0.561148	0.755496	1.03064	0	0.83008	0.932303	-1.01617	0	0.305885	0.583304	1.07982	0	0
ENSMUSG00000000568	Hnrnpd	heterogeneous nuclear ribonucleoprotein D [Source:MGI Symbol;Acc:MGI:101947]	932.572	980.605	878.422	829.056	767.591	753.858	869.531	920.403	826.151	956.132	906.641	966.071	799.37	783.451	883.73	791.947	0.00944029	0.0525987	-1.10708	0	0.127299	0.402221	-1.0926	0	0.043582	0.186901	-1.12106	0	0
ENSMUSG00000000579	Dynlt1c	dynein light chain Tctex-type 1C [Source:MGI Symbol;Acc:MGI:3807476]	122.104	118.388	155.337	82.9347	160.378	128.162	111.567	140.215	111.426	111.325	149.304	138.253	86.943	156.215	131.571	123.512	0.670011	0.826501	1.04278	0	0.41012	0.704079	1.1267	0	0.836281	0.937722	-1.02917	0	0
ENSMUSG00000000581	C1d	C1D nuclear receptor co-repressor [Source:MGI Symbol;Acc:MGI:1927354]	235.272	191.44	201.607	157.418	147.08	188.611	223.19	207.34	329.652	266.574	330.208	217.458	338.416	332.852	358.531	302.706	0.379396	0.610037	1.07081	0	0.813219	0.924504	-1.02691	0	0.148769	0.394309	1.166	0	0
ENSMUSG00000000594	Gm2a	GM2 ganglioside activator protein [Source:MGI Symbol;Acc:MGI:95762]	590.328	552.874	652.287	603.675	742.259	718.096	535.491	559.105	856.317	754.303	790.691	821.01	879.341	829.647	879.84	948.086	0.0982812	0.264801	1.08159	0	0.3783	0.677496	1.06428	0	0.169411	0.42289	1.09771	0	0
ENSMUSG00000000600	Krit1	KRIT1 ankyrin repeat containing [Source:MGI Symbol;Acc:MGI:1930618]	442.671	392.243	385.353	405.884	319.533	348.37	355.764	404.296	373.103	348.857	370.258	327.48	350.738	344.539	338	366.355	0.0985736	0.265315	-1.07272	0	0.0339025	0.198065	-1.13759	0	0.794367	0.919216	-1.01542	0	0
ENSMUSG00000000605	Clcn4-2	chloride channel voltage-sensitive 4 [Source:MGI Symbol;Acc:MGI:104571]	1640.29	1547.82	1762.22	1706.09	1656.81	1613.67	1708.95	1728.86	1523.39	1469.05	1541.81	1543.42	1535.72	1440.49	1510.31	1466.47	0.779619	0.890339	-1.00665	0	0.822124	0.928415	1.00791	0	0.549787	0.779215	-1.02075	0	0
ENSMUSG00000000606	Vmn2r88	vomeronasal 2 receptor 88 [Source:MGI Symbol;Acc:MGI:1316662]	0	0	0	0	3.66925	0	0	0	0	0	0	0	0	0	0.839342	0	0.642816	NA	2.66605	0	0.621151	NA	4.33441	0	0.877583	NA	1.5874	0	0
ENSMUSG00000000617	Grm6	glutamate receptor metabotropic 6 [Source:MGI Symbol;Acc:MGI:1351343]	0	0	2.28489	0	2.55467	0	0	0	0	3.93103	0	0	0	0	0.773242	1.80303	0.864609	NA	-1.22479	0	0.985608	NA	1.03479	0	0.835488	NA	-1.45268	0	0
ENSMUSG00000000627	Sema4f	sema domain immunoglobulin domain (Ig) TM domain and short cytoplasmic domain [Source:MGI Symbol;Acc:MGI:1340055]	467.16	401.354	423.984	436.698	416.068	328.35	383.517	380.044	275.243	287.55	305.667	316.932	265.661	261.39	262.875	230.68	0.00088536	0.00874368	-1.15541	0	0.0279175	0.182043	-1.14974	0	0.0212951	0.116921	-1.16113	0	0
ENSMUSG00000000628	Hk2	hexokinase 2 [Source:MGI Symbol;Acc:MGI:1315197]	34.4225	12.0399	50.998	35.3342	49.598	20.005	20.7436	48.6658	13.5009	22.5905	36.7145	16.0343	33.9988	9.1979	17.8077	12.0267	0.725681	0.860722	-1.0859	0	0.894018	NA	1.04604	0	0.532042	NA	-1.24058	0	0
ENSMUSG00000000631	Myo18a	myosin XVIIIA [Source:MGI Symbol;Acc:MGI:2667185]	1650.41	1470.64	1758.78	1631.25	1588.42	1655.99	1492.12	1363.15	1181.53	1463.9	984.205	1334.61	1337.01	1172.35	1202.77	968.294	0.272681	0.503543	-1.06373	0	0.421691	0.712363	-1.06772	0	0.477776	0.728072	-1.05977	0	0
ENSMUSG00000000632	Sez6	seizure related gene 6 [Source:MGI Symbol;Acc:MGI:104745]	2026.32	2184.44	1772.08	1375.24	1506.59	1652.31	2214.84	1801.04	1011.07	964.612	1084.92	1032.72	905.921	892.154	819.097	904.371	0.168565	0.373859	-1.09124	0	0.77759	0.906034	-1.02538	0	0.0923659	0.298484	-1.16265	0	0
ENSMUSG00000000673	Haao	3-hydroxyanthranilate 3 4-dioxygenase [Source:MGI Symbol;Acc:MGI:1349444]	4.43018	0	2.31721	0	1.29535	3.07746	0	0	6.62341	1.83979	1.61535	0	0.835094	0	2.35255	0	0.287229	NA	-2.19763	0	0.702297	NA	-1.53369	0	0.301461	NA	-3.07007	0	0
ENSMUSG00000000682	Cd52	CD52 antigen [Source:MGI Symbol;Acc:MGI:1346088]	24.3629	21.4779	30.1217	28.2968	10.3611	25.6411	18.7286	15.7099	16.0836	14.7173	12.9222	13.2722	22.546	19.6465	19.6032	31.0785	0.730956	NA	1.06155	0	0.0930844	NA	-1.45744	0	0.0272159	NA	1.62732	0	0
ENSMUSG00000000686	Abhd15	abhydrolase domain containing 15 [Source:MGI Symbol;Acc:MGI:1914727]	7.75288	4.52246	9.26876	8.25341	9.06768	7.18091	5.50916	6.72269	13.2469	11.9585	10.4995	14.2208	10.8561	6.25141	10.1943	17.3708	0.678424	NA	-1.09157	0	0.884905	NA	-1.05179	0	0.695218	NA	-1.11766	0	0
ENSMUSG00000000690	Hoxb6	homeobox B6 [Source:MGI Symbol;Acc:MGI:96187]	1.16657	0	1.22034	0	0	0	0	1.18015	105.642	0	31.4761	75.8922	131.939	7.52525	108.459	99.1845	0.816096	0.90865	1.18679	0	0.677277	NA	-1.75381	0	0.595361	NA	1.63065	0	0
ENSMUSG00000000693	Loxl3	lysyl oxidase-like 3 [Source:MGI Symbol;Acc:MGI:1337004]	29.24	59.4589	37.6364	50.0202	53.9787	48.4944	44.5305	31.5586	25.7609	39.9788	29.2622	30.3746	27.1779	18.956	46.1948	37.7281	0.828675	0.915285	1.03131	0	0.902996	NA	1.02604	0	0.868378	NA	1.03548	0	0
ENSMUSG00000000701	Tcl1b5	T cell leukemia/lymphoma 1B 5 [Source:MGI Symbol;Acc:MGI:1351635]	0	1.13059	0	0	0	0	0	0	0	0	0	0	0	0	0	0	0.893954	NA	-1.32681	0	0.864886	NA	-1.66605	0	1	NA	NA	0	0
ENSMUSG00000000706	Btn1a1	butyrophilin subfamily 1 member A1 [Source:MGI Symbol;Acc:MGI:103118]	0	0.887259	0	0	0	0	0.864669	0	2.97016	2.16565	2.53524	4.46392	5.29699	2.10249	3.29709	3.58733	0.829183	NA	1.11226	0	0.992454	NA	-1.0105	0	0.812249	NA	1.1501	0	0
ENSMUSG00000000708	Kat2b	K(lysine) acetyltransferase 2B [Source:MGI Symbol;Acc:MGI:1343094]	155.413	153.282	328.383	154.982	108.63	224.389	82.2794	141.696	371.762	404.227	403.976	407.273	421.26	456.144	506.334	465.93	0.505518	0.714872	-1.09328	0	0.0526191	0.250122	-1.41315	0	0.375536	0.645156	1.16535	0	0
ENSMUSG00000000711	Rab5b	RAB5B member RAS oncogene family [Source:MGI Symbol;Acc:MGI:105938]	1367.83	1292.3	1426.23	1189.67	1264.3	1327.45	1472.05	1338.94	1631.26	1634.63	1593.5	1498.87	1758.69	1656.62	1795.75	1706.91	0.0775702	0.226454	1.05709	0	0.598825	0.823527	1.02436	0	0.0544871	0.216992	1.0882	0	0
ENSMUSG00000000724	Cryba1	crystallin beta A1 [Source:MGI Symbol;Acc:MGI:88518]	1.47253	0	0	0	0	0	1.46493	0	0	1.22307	0	0	1.11032	0	0.560368	0	0.890555	NA	1.18067	0	0.995582	NA	-1.01053	0	0.860318	NA	1.39237	0	0
ENSMUSG00000000730	Dnmt3l	DNA (cytosine-5-)-methyltransferase 3-like [Source:MGI Symbol;Acc:MGI:1859287]	0	0.992094	2.03336	0	3.41001	0	0	0	2.61761	0	0	0	2.28838	0.783674	4.23394	3.33119	0.191143	NA	2.90983	0	0.96312	NA	1.05901	0	0.0797158	NA	8.70676	0	0
ENSMUSG00000000731	Aire	autoimmune regulator (autoimmune polyendocrinopathy candidiasis ectodermal dystrophy) [Source:MGI Symbol;Acc:MGI:1338803]	2.79299	3.72595	3.59149	1.57876	0	6.44605	1.47532	1.84622	0.977694	2.58215	1.28579	3.77188	0.917339	0.981023	3.30078	1.22414	0.503651	NA	-1.34947	0	0.718576	NA	-1.25973	0	0.59401	NA	-1.44508	0	0
ENSMUSG00000000732	Icosl	icos ligand [Source:MGI Symbol;Acc:MGI:1354701]	33.2266	22.6123	25.4891	35.3718	24.6123	34.8787	14.3238	28.0112	35.0096	36.7954	48.4594	50.2468	50.1051	50.0112	37.6403	31.0846	0.633434	0.80385	-1.06438	0	0.525145	NA	-1.14141	0	0.952328	NA	-1.01089	0	0
ENSMUSG00000000738	Spg7	SPG7 paraplegin matrix AAA peptidase subunit [Source:MGI Symbol;Acc:MGI:2385906]	354.5	490.149	368.997	452.886	447.443	454.812	526.915	514.591	439.363	351.217	381.172	354.605	325.082	394.636	404.321	350.684	0.323795	0.55525	1.06179	0	0.0600131	0.270646	1.16782	0	0.679511	0.857173	-1.03442	0	0
ENSMUSG00000000739	Sult5a1	sulfotransferase family 5A member 1 [Source:MGI Symbol;Acc:MGI:1931463]	0	0	0	0	1.64698	1.30428	0	0	4.54504	1.94508	1.70779	1.46994	2.2091	8.79703	2.43168	1.03326	0.305615	NA	1.80481	0	0.343124	NA	2.98969	0	0.558483	NA	1.51823	0	0
ENSMUSG00000098488	PLA2G4B	phospholipase A2 group IVB (cytosolic) [Source:MGI Symbol;Acc:MGI:2384819]	27.0933	29.4749	74.6543	47.2531	28.5447	14.9961	12.0413	27.0527	28.9291	50.0301	34.6105	59.8275	26.9505	25.4613	26.5545	21.0595	0.000208311	0.00289737	-1.91831	1	0.00307819	NA	-2.12919	0	0.0329977	NA	-1.72669	0	1
ENSMUSG00000000743	Chmp1a	charged multivesicular body protein 1A [Source:MGI Symbol;Acc:MGI:1920159]	779.207	770.112	739.371	677.496	769.736	756.992	772.468	754.426	520.541	535.237	553.225	484.694	587.196	551.933	550.474	573.143	0.0926215	0.254593	1.05356	0	0.525548	0.779882	1.02885	0	0.0912525	0.296214	1.07962	0	0
ENSMUSG00000000751	Rpa1	replication protein A1 [Source:MGI Symbol;Acc:MGI:1915525]	411.416	280.376	296.225	256.956	311.314	310.664	313.451	298.835	491.435	588.132	562.281	551.767	514.741	573.391	568.55	505.291	0.84318	0.922491	-1.01091	0	0.929912	0.975609	-1.00741	0	0.857794	0.945359	-1.014	0	0
ENSMUSG00000000753	Serpinf1	serine (or cysteine) peptidase inhibitor clade F member 1 [Source:MGI Symbol;Acc:MGI:108080]	50.2062	54.0123	36.3759	69.4162	49.6135	52.9746	46.5793	53.3689	228.903	141.2	143.355	177.075	155.117	155.238	176.319	127.614	0.383965	0.613596	-1.08761	0	0.819455	NA	-1.03677	0	0.370711	0.640899	-1.12167	0	0
ENSMUSG00000000759	Tubgcp3	tubulin gamma complex associated protein 3 [Source:MGI Symbol;Acc:MGI:2183752]	406.068	475.309	457.471	399.962	459.606	420.382	412.747	434.934	434.643	564.342	448.264	477.19	411.724	420.155	425.816	469.951	0.201438	0.416894	-1.06048	0	0.916489	0.969222	-1.007	0	0.0959044	0.304144	-1.11268	0	0
ENSMUSG00000000766	Oprm1	opioid receptor mu 1 [Source:MGI Symbol;Acc:MGI:97441]	9.17158	7.00841	6.9659	19.3971	3.88869	3.53136	10.8718	1.24905	22.2541	16.954	13.81	22.0331	9.3286	8.91329	21.5753	17.0947	0.0722187	NA	-1.51061	0	0.0818159	NA	-2.1808	0	0.345119	NA	-1.31334	0	0
ENSMUSG00000000776	Polr3d	polymerase (RNA) III (DNA directed) polypeptide D [Source:MGI Symbol;Acc:MGI:1914315]	170.715	162.696	166.758	165.355	159.732	171.163	174.617	177.818	182.239	175.678	193.564	190.185	182.826	170.554	180.121	164.232	0.673155	0.828225	-1.02087	0	0.709715	0.877331	1.02807	0	0.371688	0.641889	-1.06252	0	0
ENSMUSG00000000782	Tcf7	transcription factor 7 T cell specific [Source:MGI Symbol;Acc:MGI:98507]	31.641	42.514	40.1877	46.2762	37.5259	41.9911	22.6522	28.2702	17.6843	24.4996	20.8417	25.3632	23.6282	29.8405	18.4677	12.8153	0.333796	0.56597	-1.14328	0	0.288953	NA	-1.23328	0	0.825875	NA	-1.04742	0	0
ENSMUSG00000000787	Ddx3x	DEAD/H (Asp-Glu-Ala-Asp/His) box polypeptide 3 X-linked [Source:MGI Symbol;Acc:MGI:103064]	1277.74	1261.05	1559.38	1445.61	1286.76	1218.21	1381.69	1460.75	1474.47	1913.27	2100.19	1916.74	1769.11	1623.95	2116.21	1977.06	0.821657	0.911328	-1.01228	0	0.646625	0.847084	-1.03674	0	0.888051	0.957023	1.01097	0	0
ENSMUSG00000000791	Il12rb1	interleukin 12 receptor beta 1 [Source:MGI Symbol;Acc:MGI:104579]	1.10755	4.52247	6.95157	3.53717	2.59077	5.12923	7.71282	7.84314	20.8165	11.0386	18.5761	18.013	8.35084	11.6097	11.7626	22.8563	0.918233	NA	-1.02529	0	0.370649	NA	1.46713	0	0.447553	NA	-1.26056	0	0
ENSMUSG00000000792	Slc5a5	solute carrier family 5 (sodium iodide symporter) member 5 [Source:MGI Symbol;Acc:MGI:2149330]	227.049	217.078	156.41	157.994	132.129	147.722	207.144	183.754	155.178	166.499	170.415	159.273	173.697	154.499	127.036	167.308	0.278508	0.508231	-1.08746	0	0.283559	0.598144	-1.13006	0	0.677285	0.856055	-1.04777	0	0
ENSMUSG00000000794	Kcnn3	potassium intermediate/small conductance calcium-activated channel subfamily N member 3 [Source:MGI Symbol;Acc:MGI:2153183]	47.4496	62.243	47.6167	45.4616	29.9681	50.4799	47.0353	60.4378	32.4297	60.6905	60.0343	42.2409	48.6583	37.7919	32.2515	39.8875	0.219162	0.438424	-1.1615	0	0.668405	NA	-1.08096	0	0.219425	0.489769	-1.24082	0	0
ENSMUSG00000000804	Usp32	ubiquitin specific peptidase 32 [Source:MGI Symbol;Acc:MGI:2144475]	1378.41	1089.31	1675.27	1587.09	1193.64	1181.1	1207.45	1126.41	976.148	1066.63	995.372	1067.04	1045.72	924.238	1173.19	1059.15	0.142845	0.3363	-1.08955	0	0.00994246	0.105047	-1.21586	0	0.755915	0.899669	1.02378	0	0
ENSMUSG00000000805	Car4	carbonic anhydrase 4 [Source:MGI Symbol;Acc:MGI:1096574]	315.091	319.716	235.958	306.567	348.233	281.483	333.027	334.771	134.414	92.678	128.389	103.953	154.157	108.722	76.4721	120.594	0.557029	0.752314	1.05129	0	0.425172	0.715758	1.10054	0	0.991403	0.996479	-1.00137	0	0
ENSMUSG00000000811	Txnrd3	thioredoxin reductase 3 [Source:MGI Symbol;Acc:MGI:2386711]	38.8257	45.0605	45.0212	40.3557	41.3019	35.7743	53.7938	43.5389	71.6506	96.2373	73.2299	81.8202	57.4117	79.1936	105.479	64.6764	0.878801	0.941692	-1.01603	0	0.85967	NA	1.02995	0	0.734037	0.888388	-1.0495	0	0
ENSMUSG00000000817	Fasl	Fas ligand (TNF superfamily member 6) [Source:MGI Symbol;Acc:MGI:99255]	0	0	2.3172	0	1.29537	1.02584	1.10183	1.12045	0.946204	0.919887	1.61532	0.948057	0.835087	1.78612	0.784176	2.74274	0.466806	NA	1.56148	0	0.509007	NA	1.97185	0	0.706675	NA	1.35642	0	0
ENSMUSG00000000823	Znf512b	zinc finger protein 512B [Source:MGI Symbol;Acc:MGI:2685478]	627.025	883.575	700.899	798.623	742.467	557.426	862.152	731.231	345.376	404.814	429.982	389.292	270.158	288.901	353.901	299.594	0.0362376	0.136474	-1.15815	0	0.664958	0.855711	-1.04127	0	0.00703851	0.055147	-1.29544	0	0
ENSMUSG00000000826	Dnajc5	DnaJ heat shock protein family (Hsp40) member C5 [Source:MGI Symbol;Acc:MGI:892995]	3163.35	2613.4	3016.07	2988.24	2289.14	2065.81	3080.74	2465.97	3180.41	3143.52	3215.04	3343.23	2981.81	2764.35	3305.29	2817.41	0.010834	0.0578249	-1.13618	0	0.0141331	0.126486	-1.19009	0	0.246032	0.521875	-1.08526	0	0
ENSMUSG00000000827	Tpd52l2	tumor protein D52-like 2 [Source:MGI Symbol;Acc:MGI:1913564]	383.889	372.99	311.174	414.609	327.009	419.729	401.968	443.366	539.336	493.514	469.798	528.436	528.601	574.745	581.157	588.562	0.046798	0.161753	1.09914	0	0.314169	0.624881	1.07544	0	0.0931217	0.299895	1.1198	0	0
ENSMUSG00000000838	Fmr1	fragile X mental retardation 1 [Source:MGI Symbol;Acc:MGI:95564]	640.024	527.717	645.682	554.977	445.04	404.82	530.251	558.036	298.309	378.213	415.796	426.138	446.048	342.394	379.109	334.22	0.121759	0.301741	-1.11171	0	0.0319807	0.192122	-1.2226	0	0.913133	0.964944	-1.01031	0	0
ENSMUSG00000000861	Bcl11a	B cell CLL/lymphoma 11A (zinc finger protein) [Source:MGI Symbol;Acc:MGI:106190]	991.134	915.717	872.438	906.753	820.194	801.613	962.399	857.412	200.425	239.42	278.33	174.704	298.284	250.702	163.592	213.706	0.793106	0.898136	-1.01973	0	0.508765	0.770382	-1.07102	0	0.746038	0.894165	1.03622	0	0
ENSMUSG00000000869	Il4	interleukin 4 [Source:MGI Symbol;Acc:MGI:96556]	15.5195	13.5789	33.206	18.8837	19.4469	20.5339	14.3365	20.214	28.4118	22.0983	29.8142	19.9285	18.3894	23.2421	20.408	23.7903	0.395226	NA	-1.13534	0	0.717231	NA	-1.08814	0	0.445502	NA	-1.1738	0	0
ENSMUSG00000000876	Pxmp4	peroxisomal membrane protein 4 [Source:MGI Symbol;Acc:MGI:1891701]	143.994	151.34	128.33	150.584	147.52	153.287	127.02	135.83	149.376	117.078	109.954	84.1724	145.941	114.429	101.712	121.586	0.839282	0.920501	1.01576	0	0.875964	0.951729	-1.01797	0	0.668912	0.851266	1.04924	0	0
ENSMUSG00000000881	Dlg3	discs large MAGUK scaffold protein 3 [Source:MGI Symbol;Acc:MGI:1888986]	1580.56	1551.32	1554.52	1604.95	1451.09	1373.49	1653.44	1440.28	686.334	647.167	753.873	610.576	797.837	694.594	583.531	670.799	0.595547	0.780374	-1.02389	0	0.32831	0.638286	-1.0629	0	0.798183	0.921339	1.01665	0	0
ENSMUSG00000000884	Gnb1l	guanine nucleotide binding protein (G protein) beta polypeptide 1-like [Source:MGI Symbol;Acc:MGI:1338057]	33.8912	27.6177	23.5413	12.4375	20.5025	22.8022	40.7274	24.2621	47.78	44.8432	28.8524	23.8512	27.4697	33.7196	23.492	38.1057	0.794846	0.899076	-1.04196	0	0.723893	NA	1.0887	0	0.5031	NA	-1.16403	0	0
ENSMUSG00000000889	Dbh	dopamine beta hydroxylase [Source:MGI Symbol;Acc:MGI:94864]	0	1.07623	2.20573	2.24469	2.46614	1.953	4.19532	3.19966	178.337	165.495	109.234	137.172	116.058	91.8109	117.94	93.9896	0.177938	0.385256	-1.26645	0	0.243582	NA	1.90971	0	0.0147064	0.0912469	-1.40424	0	0
ENSMUSG00000000901	Mmp11	matrix metallopeptidase 11 [Source:MGI Symbol;Acc:MGI:97008]	7.57796	17.4329	15.2622	5.05213	22.6574	15.8446	11.0161	12.0359	34.8305	42.5707	20.8328	19.2302	14.9093	27.0405	20.1605	23.5094	0.762493	NA	-1.06361	0	0.323955	NA	1.36438	0	0.221243	NA	-1.3809	0	0
ENSMUSG00000000902	Smarcb1	SWI/SNF related matrix associated actin dependent regulator of chromatin subfamily b member 1 [Source:MGI Symbol;Acc:MGI:1328366]	519.944	499.852	471.521	486.07	520.802	469.655	572.192	477.989	454.531	452.917	444.212	460.572	467.761	485.944	469.788	458.845	0.323083	0.554315	1.03471	0	0.565025	0.803455	1.03025	0	0.445776	0.701856	1.03901	0	0
ENSMUSG00000000903	Vpreb3	pre-B lymphocyte gene 3 [Source:MGI Symbol;Acc:MGI:98938]	1.20609	0	0	0	0	0	0	0	0	0	0	1.03247	0.763248	0	0	0	0.871253	NA	-1.3718	0	0.858894	NA	-1.70459	0	0.973698	NA	-1.10397	0	0
ENSMUSG00000000915	Hip1r	huntingtin interacting protein 1 related [Source:MGI Symbol;Acc:MGI:1352504]	797.755	873.74	904.152	869.958	847.533	921.225	830.305	838.042	675.551	700.644	654.913	738.437	638.877	604.002	612.289	560.2	0.0532235	0.176609	-1.07128	0	0.966003	0.98797	-1.00199	0	0.00366236	0.0358455	-1.14456	0	0
ENSMUSG00000000916	Nsun5	NOL1/NOP2/Sun domain family member 5 [Source:MGI Symbol;Acc:MGI:2140844]	97.1951	157.224	90.8465	106.186	142.22	139.395	101.308	128.594	103.534	98.5378	96.369	124.598	91.5116	104.898	91.8001	98.6005	0.813343	0.907201	1.02028	0	0.254426	NA	1.14716	0	0.4409	0.698646	-1.09441	0	0
ENSMUSG00000000934	Top1mt	DNA topoisomerase 1 mitochondrial [Source:MGI Symbol;Acc:MGI:1920210]	101.895	93.8405	76.4675	87.251	82.9039	78.9894	79.3316	82.9131	101.244	85.5496	87.2275	87.2213	123.593	98.2369	105.08	86.8533	0.719733	0.856804	1.02785	0	0.347173	NA	-1.11095	0	0.174911	0.430048	1.14853	0	0
ENSMUSG00000000938	Hoxa10	homeobox A10 [Source:MGI Symbol;Acc:MGI:96171]	0	0	0	0	1.23939	0	0	0	0	0	0	0	1.35075	0	0	0	0.802847	NA	1.69827	0	0.871227	NA	1.62627	0	0.848544	NA	1.77345	0	0
ENSMUSG00000000942	Hoxa4	homeobox A4 [Source:MGI Symbol;Acc:MGI:96176]	0	0	0	0	0	0	0	0	75.6962	25.7569	58.9596	58.7798	84.3441	53.5839	87.8279	75.8819	0.172343	0.378322	1.35591	0	1	NA	NA	0	0.171336	NA	1.37737	0	0
ENSMUSG00000000948	Snrpn	predicted gene 38393 [Source:MGI Symbol;Acc:MGI:5613898]	6643.99	6251.53	6468.42	6353.01	6862.88	6627.71	7245.46	7074.58	6610.33	6595.63	6370.48	6106.85	7115.91	7422.75	7139.9	7679.61	1.08899e-06	4.34386e-05	1.11208	0	0.00988836	0.10493	1.08135	0	8.2517e-06	0.000424859	1.14297	0	0
ENSMUSG00000000957	Mmp14	matrix metallopeptidase 14 (membrane-inserted) [Source:MGI Symbol;Acc:MGI:101900]	87.4967	96.1022	85.7361	94.3248	73.8368	94.3776	67.2117	88.5155	123.007	137.983	88.8423	111.87	123.593	93.7711	101.158	91.4252	0.15587	0.35556	-1.12069	0	0.363988	NA	-1.11947	0	0.309216	0.586735	-1.12229	0	0
ENSMUSG00000000958	Slc7a7	solute carrier family 7 (cationic amino acid transporter y+ system) member 7 [Source:MGI Symbol;Acc:MGI:1337120]	18.8284	15.8286	20.8548	23.5813	11.6584	20.5168	6.61098	14.5658	18.9241	15.6381	18.5762	13.2728	15.0316	16.0751	10.1943	9.14248	0.0567389	NA	-1.38919	0	0.1395	NA	-1.4687	0	0.267371	NA	-1.32013	0	0
ENSMUSG00000000959	Oxa1l	oxidase assembly 1-like [Source:MGI Symbol;Acc:MGI:1916339]	395.397	443.201	378.861	386.732	452.088	429.828	437.427	425.771	469.318	499.497	466.018	476.871	455.121	504.578	453.252	458.954	0.462156	0.679976	1.02704	0	0.116904	0.383207	1.08666	0	0.662185	0.847745	-1.02154	0	0
ENSMUSG00000026840	Lamc3	laminin gamma 3 [Source:MGI Symbol;Acc:MGI:1344394]	29.6314	41.4517	50.5131	35.8715	21.8209	15.2475	11.2195	36.6377	36.7317	30.0793	31.2111	38.5155	24.824	15.0435	16.3174	14.5102	3.02161e-05	0.000629092	-1.89011	1	0.0066427	NA	-1.85835	0	0.00359214	NA	-1.92165	0	1
ENSMUSG00000000982	Ccl3	chemokine (C-C motif) ligand 3 [Source:MGI Symbol;Acc:MGI:98260]	0	1.13057	2.31724	0	1.29532	3.07737	1.10181	0	0	0	0	2.84426	4.17552	0.893089	0.784192	1.82841	0.279418	NA	2.14774	0	0.657916	NA	1.60989	0	0.321614	NA	2.76964	0	0
ENSMUSG00000000983	Wfdc18	WAP four-disulfide core domain 18 [Source:MGI Symbol;Acc:MGI:107506]	11.0954	10.1934	5.80379	11.8131	15.5716	12.3315	18.7647	15.7147	7.58334	6.45121	7.28276	8.54857	2.43774	8.94742	8.64201	10.9901	0.220752	NA	1.30137	0	0.1229	NA	1.59994	0	0.924143	NA	1.03105	0	0
ENSMUSG00000001014	Icam4	intercellular adhesion molecule 4 Landsteiner-Wiener blood group [Source:MGI Symbol;Acc:MGI:1925619]	3.32261	0	2.31723	0	5.18133	0	6.61089	10.084	0	3.6796	1.61537	0	0	4.46541	2.35256	0.914216	0.172269	NA	2.3867	0	0.147262	NA	3.84778	0	0.695793	NA	1.44643	0	0
ENSMUSG00000001016	Ilf2	interleukin enhancer binding factor 2 [Source:MGI Symbol;Acc:MGI:1915031]	577.034	516.688	508.625	564.773	601.054	604.218	601.598	594.958	549.745	604.366	653.398	547.977	656.379	630.502	686.154	675.628	0.0013871	0.0123573	1.11609	0	0.0487849	0.240031	1.10824	0	0.0183783	0.105781	1.12318	0	0
ENSMUSG00000001017	Chtop	chromatin target of PRMT1 [Source:MGI Symbol;Acc:MGI:1913761]	1131.99	1063.39	1011.39	1019.89	1026.94	1048.46	1034.79	1026.85	1045.56	1030.28	1111.95	1055.63	1160.36	1188.07	1213.14	1237.76	0.0801583	0.231869	1.0548	0	0.56563	0.803489	-1.02161	0	0.00051784	0.00880113	1.13017	0	0
ENSMUSG00000001018	Snapin	SNAP-associated protein [Source:MGI Symbol;Acc:MGI:1333745]	466.069	507.277	455.04	469.688	525.104	597.842	481.653	535.172	691.786	655.263	635.528	666.122	694.009	675.248	743.777	808.323	0.00410147	0.0284615	1.11499	0	0.0364696	0.206405	1.1291	0	0.0670138	0.246677	1.10312	0	0
ENSMUSG00000001020	S100a4	S100 calcium binding protein A4 [Source:MGI Symbol;Acc:MGI:1330282]	4.73415	10.6316	3.24457	1.65106	6.34611	16.146	9.59687	3.37609	4.00154	5.21948	1.38107	1.32753	3.66042	2.29061	4.69302	6.6036	0.193432	NA	1.54818	0	0.285113	NA	1.67109	0	0.496824	NA	1.41927	0	0
ENSMUSG00000001021	S100a3	S100 calcium binding protein A3 [Source:MGI Symbol;Acc:MGI:1338849]	1.10753	7.91394	8.11038	5.89559	9.06716	5.12893	5.50904	6.72263	0.946196	0.919909	1.61539	0	0	0	0	3.6568	0.8416	NA	1.09195	0	0.809271	NA	1.14382	0	0.978815	NA	-1.02271	0	0
ENSMUSG00000001023	S100a5	S100 calcium binding protein A5 [Source:MGI Symbol;Acc:MGI:1338915]	0	0	0	0	0	3.11276	0	1.13339	0	0	0	0	0	0	0	0	0.695524	NA	2.2875	0	0.583246	NA	5.07586	0	1	NA	NA	0	0
ENSMUSG00000001025	S100a6	S100 calcium binding protein A6 (calcyclin) [Source:MGI Symbol;Acc:MGI:1339467]	128.474	158.279	100.8	136.778	190.41	135.404	126.708	126.61	55.8256	38.6361	46.0387	42.664	48.4362	63.4095	49.4042	74.0502	0.0922523	0.253826	1.17681	0	0.469621	NA	1.10088	0	0.09606	0.304376	1.28075	0	0
ENSMUSG00000001027	Scn4a	sodium channel voltage-gated type IV alpha [Source:MGI Symbol;Acc:MGI:98250]	0	0	0	0	0	0	0	0	0	0	1.04087	0.610904	0.538111	0.575466	0	0.589134	0.971287	NA	-1.0484	0	1	NA	NA	0	0.973101	NA	-1.07294	0	0
ENSMUSG00000001029	Icam2	intercellular adhesion molecule 2 [Source:MGI Symbol;Acc:MGI:96394]	26.5058	15.7944	18.6763	27.8352	27.7217	35.5264	21.5038	11.841	32.6726	17.9994	21.5823	14.4614	19.5419	27.6142	19.576	25.2418	0.730558	NA	1.05998	0	0.814304	NA	1.06207	0	0.810981	NA	1.06051	0	0
ENSMUSG00000001034	Mapk7	mitogen-activated protein kinase 7 [Source:MGI Symbol;Acc:MGI:1346347]	247.026	252.771	260.384	226.615	307.486	284.019	243.004	275.192	146.341	180.995	143.765	145.642	181.263	157.034	158.231	177.034	0.0427114	0.152263	1.11123	0	0.120367	0.389732	1.12332	0	0.2399	0.51403	1.09743	0	0
ENSMUSG00000001036	Epn2	epsin 2 [Source:MGI Symbol;Acc:MGI:1333766]	1254.64	1337.84	1259.93	1174.03	1057.54	1178.6	1283.11	1228.64	899.848	1031.67	1032.49	931.462	1002.94	855.582	870.191	999.018	0.18367	0.392611	-1.05205	0	0.307412	0.620208	-1.05876	0	0.427055	0.689286	-1.04536	0	0
ENSMUSG00000001039	B9d1	B9 protein domain 1 [Source:MGI Symbol;Acc:MGI:1351471]	84.535	88.6573	67.8584	56.4041	81.6461	84.2446	83.4769	94.3339	87.5609	56.3218	54.5779	55.7258	58.0497	70.786	60.7211	66.6038	0.378424	0.608958	1.08261	0	0.283283	NA	1.1538	0	0.898935	0.960715	1.01684	0	0
ENSMUSG00000001052	Sec24b	Sec24 related gene family member B (S. cerevisiae) [Source:MGI Symbol;Acc:MGI:2139764]	690.717	587.404	578.485	541.847	540.41	460.593	555.763	533.236	606.009	562.726	485.235	496.818	524.797	412.843	400.465	466.828	0.00260168	0.0200803	-1.17079	0	0.0716904	0.297266	-1.14869	0	0.0201165	0.112304	-1.19245	0	0
ENSMUSG00000001053	N4bp3	NEDD4 binding protein 3 [Source:MGI Symbol;Acc:MGI:2442218]	170.524	147.03	168.236	123.442	106.824	122.31	169.643	182.848	132.211	99.259	99.3762	125.943	100.074	105.64	95.0579	104.497	0.336465	0.569115	-1.08277	0	0.711044	0.877574	-1.04561	0	0.342326	0.619051	-1.12316	0	0
ENSMUSG00000001054	Rmnd5b	required for meiotic nuclear division 5 homolog B [Source:MGI Symbol;Acc:MGI:1913339]	417.073	459.596	403.017	411.245	400.784	430.078	447.078	438.798	189.201	205.204	235.495	224.755	234.653	216.276	174.736	194.649	0.835093	0.918185	-1.01013	0	0.809309	0.922741	1.01654	0	0.571941	0.79362	-1.0426	0	0
ENSMUSG00000001056	Nhp2	NHP2 ribonucleoprotein [Source:MGI Symbol;Acc:MGI:1098547]	237.314	263.637	265.897	257.473	283.125	332.167	342.991	315.417	173.447	168.372	173.215	127.263	190.725	206.69	187.144	209.275	2.47146e-05	0.000535536	1.24007	0	0.00292851	0.0530752	1.24657	0	0.00648363	0.0521328	1.23299	0	0
ENSMUSG00000001062	Vps9d1	VPS9 domain containing 1 [Source:MGI Symbol;Acc:MGI:1914143]	658.287	690.058	641.188	698.732	706.293	592.291	634.15	555.008	390.239	377.681	399.205	338.414	308.547	393.493	321.657	384.865	0.103193	0.272779	-1.07808	0	0.236099	0.547166	-1.08226	0	0.30712	0.584648	-1.07311	0	0
ENSMUSG00000001065	Zfp276	zinc finger protein (C2H2 type) 276 [Source:MGI Symbol;Acc:MGI:1888495]	280.25	235.753	290.388	307.202	230.937	279.501	187.931	278.302	336.217	226.471	267.661	334.758	297.667	330.163	266.045	266.676	0.377704	0.608514	-1.06725	0	0.220715	0.527557	-1.1403	0	0.976865	0.991092	-1.00302	0	0
ENSMUSG00000001076	C1ql4	complement component 1 q subcomponent-like 4 [Source:MGI Symbol;Acc:MGI:3579909]	0	0	0	0	0	1.0258	0	2.24088	40.6865	57.0339	20.1922	38.8713	23.3828	31.2579	32.1517	30.1691	0.442769	NA	-1.20703	0	0.140154	NA	4.01166	0	0.257218	NA	-1.33683	0	0
ENSMUSG00000001082	Mfsd10	major facilitator superfamily domain containing 10 [Source:MGI Symbol;Acc:MGI:1915544]	183.258	264.235	184.84	232.576	304.13	301.318	233.66	245.236	144.639	162.318	152.104	139.866	176.892	145.774	129.202	162.136	0.0825808	0.236734	1.13472	0	0.0237471	0.166299	1.25385	0	0.819295	0.929511	1.0235	0	0
ENSMUSG00000093402	Gm18588	NA	29.9028	13.5663	25.4902	27.1207	3.88576	13.3347	8.81432	6.72258	53.9328	62.5549	36.3477	40.7689	31.7346	32.1522	31.3683	36.5665	9.4726e-05	0.00155238	-1.86738	1	7.57873e-05	NA	-2.86355	0	0.0441584	NA	-1.4671	0	1
ENSMUSG00000001095	Slc13a2	solute carrier family 13 (sodium-dependent dicarboxylate transporter) member 2 [Source:MGI Symbol;Acc:MGI:1276558]	0	0	0	1.17906	0	0	0	0	0	0	0	0	0	0	0	0	0.893959	NA	-1.32679	0	0.864892	NA	-1.66602	0	1	NA	NA	0	0
ENSMUSG00000001098	Kctd10	potassium channel tetramerisation domain containing 10 [Source:MGI Symbol;Acc:MGI:2141207]	481.983	530.318	495.53	462.587	436.725	524.475	491.901	456.958	481.528	491.191	418.704	495.04	497.624	511.443	408.563	444.541	0.63375	0.804098	-1.02117	0	0.653702	0.850133	-1.02983	0	0.837463	0.938222	-1.01317	0	0
ENSMUSG00000001100	Poldip2	polymerase (DNA-directed) delta interacting protein 2 [Source:MGI Symbol;Acc:MGI:1915061]	804.751	819.745	855.277	851.992	833.807	864.01	823.138	884.451	864.705	889.8	784.877	770.062	863.812	1009.5	891.69	872.522	0.0763824	0.224218	1.06182	0	0.65128	0.849015	1.02246	0	0.0443322	0.188693	1.0992	0	0
ENSMUSG00000001103	Sebox	SEBOX homeobox [Source:MGI Symbol;Acc:MGI:108012]	43.8672	32.4656	51.6257	22.1827	34.6315	33.5201	57.8237	42.1592	4.87305	8.52759	10.3967	11.2652	17.2033	8.84307	10.8708	11.3002	0.26111	0.490292	1.20725	0	0.609025	NA	1.12004	0	0.265915	NA	1.36616	0	0
ENSMUSG00000001105	Ift20	intraflagellar transport 20 [Source:MGI Symbol;Acc:MGI:1915585]	459.787	379.954	438.272	475.877	603.402	520.862	477.07	520.57	441.69	447.013	406.398	406.61	447.06	556.145	471.534	515.508	0.000181542	0.00259293	1.18872	0	0.00524241	0.0739592	1.21016	0	0.0198036	0.111318	1.16864	0	0
ENSMUSG00000001119	Col6a1	collagen type VI alpha 1 [Source:MGI Symbol;Acc:MGI:88459]	1256.79	1968.47	1010.06	453.83	1008.88	1064.59	1235.97	1236.69	194.873	103.003	174.412	109.948	162.803	99.9988	84.6708	169.099	0.678638	0.831521	-1.07761	0	0.905724	0.964206	-1.03149	0	0.652177	0.843104	-1.12784	0	0
ENSMUSG00000001120	Pcbp3	poly(rC) binding protein 3 [Source:MGI Symbol;Acc:MGI:1890470]	457.274	447.175	384.776	314.076	320.396	365.52	432.644	387.314	450.647	445.63	444.683	400.331	412.529	435.843	389.781	450.811	0.400816	0.62975	-1.04706	0	0.45239	0.731402	-1.06331	0	0.687616	0.861648	-1.03221	0	0
ENSMUSG00000001123	Lgals9	lectin galactose binding soluble 9 [Source:MGI Symbol;Acc:MGI:109496]	67.133	49.2512	60.7946	64.2035	74.3831	57.8902	40.3617	62.6322	75.8794	58.2869	75.4227	58.0626	60.3704	44.2088	44.4727	49.7825	0.0919868	0.253603	-1.18677	0	0.835037	NA	-1.03117	0	0.0337373	0.158397	-1.34877	0	0
ENSMUSG00000001127	Araf	Araf proto-oncogene serine/threonine kinase [Source:MGI Symbol;Acc:MGI:88065]	1008.46	1031.7	930.439	965.737	977.335	947.937	1058.84	1045.42	1409.57	1668.3	1535.06	1502.93	1556.31	1642.52	1766.64	1883.73	0.0547309	0.179993	1.07314	0	0.658291	0.852071	1.02355	0	0.0232134	0.123813	1.11981	0	0
ENSMUSG00000001128	Cfp	complement factor properdin [Source:MGI Symbol;Acc:MGI:97545]	108.629	135.427	141.106	124.278	115.126	145.092	92.5046	123.454	60.0555	61.5696	54.2136	74.855	68.1585	69.3529	49.7717	58.418	0.598272	0.781863	-1.04467	0	0.588116	NA	-1.06616	0	0.873537	0.950146	-1.02042	0	0
ENSMUSG00000001131	Timp1	tissue inhibitor of metalloproteinase 1 [Source:MGI Symbol;Acc:MGI:98752]	1.11649	1.13972	2.33598	5.57223	5.22321	2.06819	2.22145	2.25901	5.72311	3.70938	6.10717	2.86725	6.73486	9.9034	1.58107	1.84321	0.801963	NA	1.09851	0	0.838692	NA	1.13302	0	0.881545	NA	1.0786	0	0
ENSMUSG00000001134	Uxt	ubiquitously expressed prefoldin like chaperone [Source:MGI Symbol;Acc:MGI:1277988]	38.2227	47.6222	29.456	42.5259	44.3266	53.5817	24.9948	40.8663	20.5865	29.4574	36.549	29.3365	41.0547	42.2612	51.0943	41.0551	0.0718879	0.216038	1.25923	0	0.859514	NA	1.03297	0	0.0192356	NA	1.50939	0	0
ENSMUSG00000001138	Cnnm3	cyclin M3 [Source:MGI Symbol;Acc:MGI:2151055]	298.146	336.476	353.469	315.456	311.89	237.086	246.232	270.476	269.662	298.904	230.08	326.233	271.489	224.219	196.849	243.927	0.00189666	0.0156383	-1.21307	0	0.0264847	0.176635	-1.22747	0	0.0435121	0.186694	-1.19942	0	0
ENSMUSG00000001143	Lman2l	lectin mannose-binding 2-like [Source:MGI Symbol;Acc:MGI:2443010]	324.492	336.924	267.205	251.863	270.044	272.453	271.984	239.773	339.576	245.429	262.243	331.798	278.44	273.942	248.949	241.967	0.0508098	0.17147	-1.12404	0	0.2032	0.50614	-1.12022	0	0.165446	0.417508	-1.1278	0	0
ENSMUSG00000001150	Mcm3ap	minichromosome maintenance complex component 3 associated protein [Source:MGI Symbol;Acc:MGI:1930089]	450.776	483.907	455.326	501.095	387.324	442.144	483.706	462.746	341.581	350.474	348.097	348.881	298.959	335.787	279.164	255.993	0.0107558	0.0576084	-1.12245	0	0.33359	0.642228	-1.06296	0	0.00747671	0.0576224	-1.18751	0	0
ENSMUSG00000001151	Pcnt	pericentrin (kendrin) [Source:MGI Symbol;Acc:MGI:102722]	251.416	279.265	289.647	297.119	216.332	246.206	255.626	262.186	191.134	237.329	284.292	251.232	209.605	180.396	187.416	173.71	0.00126462	0.0115426	-1.20962	0	0.12672	0.401025	-1.13771	0	0.00280192	0.0295989	-1.28486	0	0
ENSMUSG00000001155	Ftcd	formiminotransferase cyclodeaminase [Source:MGI Symbol;Acc:MGI:1339962]	0	1.11927	0.749667	0	0	1.32755	0	0	0	0	0	0	0	0	0.776309	0.905074	0.78183	NA	1.41404	0	0.95923	NA	-1.1072	0	0.661282	NA	2.40878	0	0
ENSMUSG00000001156	Mxd1	MAX dimerization protein 1 [Source:MGI Symbol;Acc:MGI:96908]	187.177	200.12	208.546	231.094	225.398	211.326	232.487	214.006	147.608	163.739	172.03	179.181	161.171	156.284	151.345	164.567	0.844465	0.923064	1.01007	0	0.366784	0.668248	1.06825	0	0.52725	0.762711	-1.04755	0	0
ENSMUSG00000001157	Gmcl1	germ cell-less spermatogenesis associated 1 [Source:MGI Symbol;Acc:MGI:1345156]	211.684	245.873	217.676	230.182	237.875	202.051	215.436	223.25	208.704	223.01	207.596	221.066	203.882	184.089	211.878	179.014	0.164873	0.369062	-1.06829	0	0.659604	0.852652	-1.03196	0	0.152195	0.398862	-1.10194	0	0
ENSMUSG00000001158	Snrnp27	small nuclear ribonucleoprotein 27 (U4/U6.U5) [Source:MGI Symbol;Acc:MGI:1913868]	293.379	240.857	231.539	198.487	276.136	300.372	269.768	255.602	232.866	231.822	209.025	208.92	250.396	309.241	272.185	296.616	0.000672524	0.00700638	1.21066	0	0.104145	0.359626	1.14237	0	0.00194196	0.0230588	1.27808	0	0
ENSMUSG00000001166	Oas1c	2'-5' oligoadenylate synthetase 1C [Source:MGI Symbol;Acc:MGI:2149633]	12.9624	11.128	9.02431	10.5951	7.27879	11.9973	29.7704	8.72717	17.42	24.438	10.866	16.7077	20.239	19.9905	17.2133	13.5948	0.720872	NA	1.07007	0	0.636996	NA	1.1619	0	0.931452	NA	1.0231	0	0
ENSMUSG00000001168	Oas1h	2'-5' oligoadenylate synthetase 1H [Source:MGI Symbol;Acc:MGI:2180853]	0	0	0.995946	0	0	0	0	0	0	0	0.920612	2.16128	0	0	0	1.04208	0.591192	NA	-2.17461	0	0.836572	NA	-1.61228	0	0.640801	NA	-2.89056	0	0
ENSMUSG00000001173	Ocrl	OCRL inositol polyphosphate-5-phosphatase [Source:MGI Symbol;Acc:MGI:109589]	651.863	674.651	617.524	632.895	629.661	550.008	605.484	583.764	526.932	583.459	659.359	567.87	528.766	541.804	522.337	572.501	0.0246759	0.104886	-1.0851	0	0.119652	0.388329	-1.08909	0	0.135872	0.374658	-1.08125	0	0
ENSMUSG00000001175	Calm1	calmodulin 1 [Source:MGI Symbol;Acc:MGI:88251]	27488.3	24798.7	23546.6	26689.3	25795	23248.3	26016.4	25527.3	16031.8	14686.4	14918.1	14224.5	17168.6	15704.1	15329.6	16579.4	0.350597	0.581726	1.03035	0	0.65526	0.850828	-1.01928	0	0.0650503	0.242067	1.0822	0	0
ENSMUSG00000001211	Agpat3	1-acylglycerol-3-phosphate O-acyltransferase 3 [Source:MGI Symbol;Acc:MGI:1336186]	2494.96	2157.54	2956.58	2666.99	2192.26	2470.45	2674.08	2788.85	2941.84	2762.11	2895.35	3149.97	2616.38	2886.23	2890.97	2636.9	0.382709	0.61262	-1.03968	0	0.823468	0.928928	-1.01448	0	0.323993	0.601532	-1.06509	0	0
ENSMUSG00000001225	Slc26a3	solute carrier family 26 member 3 [Source:MGI Symbol;Acc:MGI:107181]	0.867887	0.740749	3.35379	0	4.16386	5.77457	0	0	0.619926	4.91177	7.14196	1.97873	1.30876	3.38103	0.513766	0	0.751274	NA	-1.21465	0	0.284915	NA	2.74772	0	0.199934	NA	-2.81488	0	0
ENSMUSG00000001227	Sema6b	sema domain transmembrane domain (TM) and cytoplasmic domain (semaphorin) 6B [Source:MGI Symbol;Acc:MGI:1202889]	1207.55	1159.19	1111.38	1152.24	1079.34	1045.61	1265.23	1305.66	712.45	730.454	695.615	737.775	684.946	679.792	618.088	734.34	0.587806	0.775202	-1.02095	0	0.793164	0.913922	1.01423	0	0.298855	0.576301	-1.05902	0	0
ENSMUSG00000001228	Uhrf1	ubiquitin-like containing PHD and RING finger domains 1 [Source:MGI Symbol;Acc:MGI:1338889]	1.73946	8.37722	9.24207	12.4213	4.05543	10.4724	1.73047	5.92694	4.47738	9.8711	5.67597	10.4237	3.27882	5.144	0.615785	5.2445	0.109449	NA	-1.71258	0	0.52227	NA	-1.36647	0	0.118475	NA	-2.17001	0	0
ENSMUSG00000001229	Dpp9	dipeptidylpeptidase 9 [Source:MGI Symbol;Acc:MGI:2443967]	779.719	716.813	791.319	725.118	685.261	607.303	642.369	690.197	694.515	562.048	533.859	616.233	562.011	528.689	480.697	435.186	0.000475881	0.0054352	-1.17304	0	0.0375902	0.210288	-1.14853	0	0.00661269	0.0528239	-1.19804	0	0
ENSMUSG00000001240	Ramp2	receptor (calcitonin) activity modifying protein 2 [Source:MGI Symbol;Acc:MGI:1859650]	113.252	151.422	109.614	190.256	193.314	128.902	138.629	139.939	153.791	112.929	139.964	164.867	118.504	140.913	98.6246	119.365	0.507475	0.716621	-1.06494	0	0.670865	0.857068	1.05888	0	0.176513	0.432165	-1.19547	0	0
ENSMUSG00000001247	Lsr	lipolysis stimulated lipoprotein receptor [Source:MGI Symbol;Acc:MGI:1927471]	62.8068	50.2798	45.7974	74.7422	60.4122	72.9328	48.4296	63.6206	81.7779	61.2485	58.9643	74.5154	50.3602	67.8879	41.8937	38.797	0.201814	0.417295	-1.15748	0	0.732764	NA	1.05589	0	0.0299479	0.146208	-1.39243	0	0
ENSMUSG00000001248	Gramd1a	GRAM domain containing 1A [Source:MGI Symbol;Acc:MGI:105490]	1002.69	1084.43	957.307	938.875	1123.39	1101.8	1022.69	1050.7	727.931	820.206	699.616	797.733	717.161	759.317	639.827	752.675	0.831885	0.916854	1.00848	0	0.148863	0.434337	1.07867	0	0.257224	0.533699	-1.06176	0	0
ENSMUSG00000001249	Hpn	hepsin [Source:MGI Symbol;Acc:MGI:1196620]	10.5713	9.65022	14.1812	21.1816	23.067	14.3444	8.87461	9.44504	30.5067	13.9918	12.302	9.02663	11.1064	15.6006	8.1673	8.72154	0.333038	NA	-1.23754	0	0.967775	NA	1.01312	0	0.17399	NA	-1.533	0	0
ENSMUSG00000001260	Gabrg1	gamma-aminobutyric acid (GABA) A receptor subunit gamma 1 [Source:MGI Symbol;Acc:MGI:103156]	233.695	239.692	195.802	234.631	230.58	194.912	181.803	228.572	251.691	398.308	373.942	347.933	341.548	300.066	446.193	397.703	0.948924	0.976189	1.00484	0	0.469366	0.742121	-1.08284	0	0.442326	0.699751	1.08276	0	0
ENSMUSG00000001270	Ckb	creatine kinase brain [Source:MGI Symbol;Acc:MGI:88407]	10267	9711.86	10926.8	11663.4	11572.8	12683.3	10858.5	10884	16391.1	14003.5	13747.3	14732.9	15421.6	17472	16102.3	15500.9	0.0194552	0.0892963	1.08808	0	0.140801	0.422666	1.08063	0	0.0818512	0.278303	1.09552	0	0
ENSMUSG00000001280	Sp1	trans-acting transcription factor 1 [Source:MGI Symbol;Acc:MGI:98372]	219.571	266.184	283.163	213.974	173.8	209.445	199.962	195.604	234.246	302.125	266.857	273.038	292.315	232.537	306.695	252.488	0.112201	0.286885	-1.11033	0	0.0110189	0.111964	-1.25854	0	0.928326	0.972125	1.00766	0	0
ENSMUSG00000001281	Itgb7	integrin beta 7 [Source:MGI Symbol;Acc:MGI:96616]	1.10137	4.49723	1.15213	3.51744	2.57631	4.08049	4.38274	4.45679	3.7637	4.57376	6.14852	13.1987	7.47383	6.21653	7.01818	6.36406	0.645757	NA	1.14857	0	0.417617	NA	1.52573	0	0.961402	NA	-1.01913	0	0
ENSMUSG00000001285	Myg1	melanocyte proliferating gene 1 [Source:MGI Symbol;Acc:MGI:1929864]	216.369	222.626	196.051	188.907	211.67	200.135	223.144	225.128	265.992	223.054	222.73	226.393	247.424	250.677	232.491	205.894	0.720869	0.857606	1.01796	0	0.601561	0.824198	1.04115	0	0.995913	0.998521	-1.00036	0	0
ENSMUSG00000001288	Rarg	retinoic acid receptor gamma [Source:MGI Symbol;Acc:MGI:97858]	94.4205	105.737	119.998	108.659	130.601	103.85	87.8846	96.7346	88.7498	87.7897	90.8162	89.0355	72.7289	96.3463	63.8549	80.4286	0.26977	0.499632	-1.08754	0	0.76964	NA	-1.03363	0	0.234422	0.508247	-1.14062	0	0
ENSMUSG00000090210	Itga10	integrin alpha 10 [Source:MGI Symbol;Acc:MGI:2153482]	61.8632	85.0913	37.6292	77.675	35.2182	49.0132	18.3064	22.888	56.5057	51.7099	39.6134	61.4235	32.5162	42.31	28.292	24.262	3.40275e-05	0.000684829	-1.85464	1	0.000641629	NA	-2.10377	0	0.019412	0.109924	-1.64482	0	1
ENSMUSG00000001300	Efnb2	ephrin B2 [Source:MGI Symbol;Acc:MGI:105097]	368.061	404.237	390.819	369.856	330.153	277.162	357.229	389.331	168.746	114.394	135.438	102.456	151.166	142.632	141.57	127.537	0.652686	0.816042	-1.0319	0	0.164018	0.457891	-1.13376	0	0.400633	0.666522	1.0884	0	0
ENSMUSG00000001305	Rrp15	ribosomal RNA processing 15 homolog (S. cerevisiae) [Source:MGI Symbol;Acc:MGI:1914473]	69.8886	64.706	69.4854	70.4108	61.3307	63.3403	70.1981	91.0797	61.8522	51.3483	49.0295	59.2615	45.1375	53.6728	61.0514	63.9987	0.744689	0.869447	1.02859	0	0.751098	NA	1.04112	0	0.905192	0.962241	1.01546	0	0
ENSMUSG00000001313	Rnd2	Rho family GTPase 2 [Source:MGI Symbol;Acc:MGI:1338755]	439.196	486.069	521.753	443.624	559.541	649.452	467.852	544.241	1389.12	1449.18	1204.78	1320.11	1392.08	1550.14	1574.19	1688.25	0.00106684	0.010086	1.1654	0	0.0235154	0.166222	1.17544	0	0.0258451	0.133431	1.15706	0	0
ENSMUSG00000001323	Srr	serine racemase [Source:MGI Symbol;Acc:MGI:1351636]	993.82	782.156	804.642	828.334	685.324	700.182	929.257	854.154	443.968	359.322	395.576	480.823	583.184	377.293	404.862	432.909	0.96409	0.982055	-1.00317	0	0.456124	0.734077	-1.07561	0	0.485618	0.732869	1.07216	0	0
ENSMUSG00000001333	Sync	syncoilin [Source:MGI Symbol;Acc:MGI:1916078]	4.20657	7.51477	7.70077	10.2724	11.2857	4.87029	9.41589	15.2197	17.6458	15.9649	15.3042	15.9105	23.0552	11.0237	12.81	11.2853	0.778485	NA	1.05902	0	0.348964	NA	1.36648	0	0.693065	NA	-1.11277	0	0
ENSMUSG00000001334	Fndc5	fibronectin type III domain containing 5 [Source:MGI Symbol;Acc:MGI:1917614]	572.606	431.895	573.504	668.526	680.076	634.998	521.166	555.743	1635.99	1387.19	1305.98	1471.38	1399.6	1559.28	1453.07	1451.83	0.521112	0.727126	1.03589	0	0.444947	0.726814	1.0644	0	0.886888	0.956732	1.01107	0	0
ENSMUSG00000001348	Acp5	acid phosphatase 5 tartrate resistant [Source:MGI Symbol;Acc:MGI:87883]	0	0	3.5189	1.19369	0	3.11562	1.11548	1.13433	2.87379	0	3.1394	1.91963	0.811497	0.904139	0.7939	4.62783	0.996684	NA	1.00247	0	0.85486	NA	1.1897	0	0.87948	NA	-1.1336	0	0
ENSMUSG00000001349	Cnn1	calponin 1 [Source:MGI Symbol;Acc:MGI:104979]	5.53776	1.13061	8.11017	33.0137	2.59076	4.10337	2.20366	3.36135	8.51584	6.4392	5.65361	7.58444	5.01051	5.35836	2.35252	3.657	0.0110283	NA	-2.53353	0	0.0126951	NA	-3.85914	0	0.287922	NA	-1.72351	0	0
ENSMUSG00000001366	Fbxo9	f-box protein 9 [Source:MGI Symbol;Acc:MGI:1918788]	720.323	687.795	672.344	807.103	659.692	738.698	730.471	776.593	1163.51	1107.15	1219.13	1118.62	1140.7	1175.73	1258.16	1328.78	0.30095	0.529844	1.03789	0	0.88273	0.954222	1.00807	0	0.218217	0.488342	1.06338	0	0
ENSMUSG00000001376	Ccdc132	VPS50 EARP/GARPII complex subunit [Source:MGI Symbol;Acc:MGI:1920538]	537.184	473.361	518.906	533.633	568.906	467.092	613.29	487.645	408.668	435.363	430.414	425.388	475.578	407.059	473.614	505.816	0.167798	0.372658	1.06437	0	0.62482	0.837762	1.03295	0	0.160376	0.410625	1.09546	0	0
ENSMUSG00000001379	Apbb3	NA	271.35	306.395	286.174	291.229	300.527	281.08	315.123	294.678	282.915	266.767	305.296	312.859	272.238	332.219	326.217	327.3	0.22763	0.450277	1.05471	0	0.647598	0.847525	1.03096	0	0.243236	0.518549	1.07622	0	0
ENSMUSG00000001380	Hars	histidyl-tRNA synthetase [Source:MGI Symbol;Acc:MGI:108087]	565.959	565.305	509.783	552.982	505.196	510.867	577.358	582.633	644.365	609.885	649.36	602.016	663.059	626.929	726.147	626.259	0.490443	0.703393	1.02534	0	0.884722	0.954268	-1.00788	0	0.289926	0.56735	1.05518	0	0
ENSMUSG00000001383	Zmat2	zinc finger matrin type 2 [Source:MGI Symbol;Acc:MGI:1913742]	1523.99	1561.38	1386.84	1371.25	1606.27	1483.37	1596.55	1569.75	925.388	972.319	879.541	917.717	1033.84	1055.6	1031.97	1208.64	0.000867337	0.00863631	1.11894	0	0.142835	0.424947	1.06999	0	0.000726884	0.0113613	1.17162	0	0
ENSMUSG00000001403	Ube2c	ubiquitin-conjugating enzyme E2C [Source:MGI Symbol;Acc:MGI:1915862]	5.0346	7.70903	3.95008	0	0	16.3207	5.00858	2.54663	3.22589	2.09082	4.5894	1.07743	4.74519	6.08957	0.879551	4.66974	0.44011	NA	1.44765	0	0.588154	NA	1.46042	0	0.612317	NA	1.43697	0	0
ENSMUSG00000001415	Smg5	Smg-5 homolog nonsense mediated mRNA decay factor (C. elegans) [Source:MGI Symbol;Acc:MGI:2447364]	826.238	845.705	842.296	950.315	873.095	860.69	869.347	887.397	756.019	850.89	760	839.023	837.587	743.021	906.501	884.089	0.398719	0.628105	1.03033	0	0.883037	0.954222	1.00769	0	0.316106	0.593558	1.05233	0	0
ENSMUSG00000001416	Cct3	chaperonin containing Tcp1 subunit 3 (gamma) [Source:MGI Symbol;Acc:MGI:104708]	590.065	612.793	595.846	623.835	586.4	680.813	606.278	622.534	958.95	887.824	770.555	854.914	860.427	1134.88	845.592	810.597	0.406562	0.635288	1.04169	0	0.677694	0.860274	1.03092	0	0.473591	0.724772	1.05158	0	0
ENSMUSG00000001417	Rhbg	NA	0	0	0.855588	0	0	0	0	0	0	0	0	1.16476	1.02596	2.42793	0.963414	0	0.67062	NA	1.65843	0	0.815269	NA	-1.55202	0	0.449852	NA	3.90321	0	0
ENSMUSG00000001418	0610031J06Rik	glycosylated lysosomal membrane protein [Source:MGI Symbol;Acc:MGI:1913318]	360.109	346.338	340.181	369.771	390.879	445.868	351.318	379.057	507.066	417.75	369.765	424.75	424.395	481.825	424.789	421.907	0.228914	0.451797	1.06088	0	0.162403	0.454653	1.10689	0	0.762728	0.903215	1.02106	0	0
ENSMUSG00000058145	Adamts17	a disintegrin-like and metallopeptidase (reprolysin type) with thrombospondin type 1 motif 17 [Source:MGI Symbol;Acc:MGI:3588195]	29.2626	45.8189	40.3498	111.491	29.029	38.602	44.2143	58.8416	33.4686	84.498	19.4503	95.1748	29.0176	19.5334	16.9668	21.3038	0.0078229	0.0459379	-1.8485	1	0.389939	NA	-1.31451	0	0.00278993	0.0295486	-2.6097	1	1
ENSMUSG00000001420	Tmem79	transmembrane protein 79 [Source:MGI Symbol;Acc:MGI:1919163]	1.1368	0	0	0	6.64792	1.05293	2.26185	0	1.94238	0	1.65798	0	0	1.83329	2.41465	0.938391	0.149945	NA	3.01096	0	0.0869718	NA	7.15047	0	0.729739	NA	1.44154	0	0
ENSMUSG00000001424	Snd1	staphylococcal nuclease and tudor domain containing 1 [Source:MGI Symbol;Acc:MGI:1929266]	611.205	586.791	561.813	520.002	523.074	473.216	596.575	582.278	471.832	518.623	483.241	468.734	469.463	433.17	541.556	466.83	0.478816	0.694106	-1.03145	0	0.469057	0.741905	-1.04793	0	0.803343	0.923381	-1.01592	0	0
ENSMUSG00000001435	Col18a1	collagen type XVIII alpha 1 [Source:MGI Symbol;Acc:MGI:88451]	24.8058	31.015	42.3097	25.0401	28.6572	21.7866	30.3903	24.9357	103.704	121.723	145.589	117.737	57.3996	86.4335	98.4978	115.018	0.029765	0.119591	-1.28757	0	0.481692	NA	-1.14861	0	0.0339519	0.158918	-1.37222	0	0
ENSMUSG00000001436	Slc19a1	solute carrier family 19 (folate transporter) member 1 [Source:MGI Symbol;Acc:MGI:103182]	79.4331	92.9618	102.258	104.692	91.2413	113.539	111.095	123.3	152.08	170.76	129.884	179.327	129.564	132.625	139.711	123.362	0.695025	0.841262	-1.03089	0	0.156287	0.445389	1.16302	0	0.0593094	0.229267	-1.19752	0	0
ENSMUSG00000001440	Kpnb1	karyopherin (importin) beta 1 [Source:MGI Symbol;Acc:MGI:107532]	1651.61	1325.9	1342.34	1719.2	1127.36	1289.85	1357.67	1376.97	1428.13	1536.07	1620.1	1568.4	1381.17	1267.49	1430.19	1473.89	0.00374818	0.0267242	-1.13878	0	0.0151377	0.132461	-1.17123	0	0.109294	0.329307	-1.10817	0	0
ENSMUSG00000001441	Npepps	aminopeptidase puromycin sensitive [Source:MGI Symbol;Acc:MGI:1101358]	1375.97	1298.12	1359.41	1252.59	1344.65	1174.04	1149.18	1139.46	1318.37	1373.87	1254.66	1308.31	1235.04	1420.78	1288.16	1127.72	0.0729651	0.217993	-1.06728	0	0.0667566	0.285181	-1.10135	0	0.49025	0.735945	-1.036	0	0
ENSMUSG00000001444	Tbx21	T-box 21 [Source:MGI Symbol;Acc:MGI:1888984]	2.21511	0	0	0	1.29538	2.05169	2.20366	4.48179	1.89241	0.919885	0.807658	1.89611	0	0	0.784174	1.8285	0.587299	NA	1.41083	0	0.131352	NA	4.43086	0	0.418224	NA	-2.1204	0	0
ENSMUSG00000001445	Mrpl10	mitochondrial ribosomal protein L10 [Source:MGI Symbol;Acc:MGI:1333801]	380.244	387.689	375.348	343.858	354.752	415.298	419.824	384.672	493.848	491.448	470.427	469.417	517.059	496.242	518.995	529.051	0.0591263	0.189338	1.06676	0	0.272606	0.587137	1.06088	0	0.150925	0.397001	1.07116	0	0
ENSMUSG00000001467	Cyp51	cytochrome P450 family 51 [Source:MGI Symbol;Acc:MGI:106040]	759.336	639.582	877.681	862.695	672.229	737.623	686.769	820.607	808.641	862.623	842.931	974.953	1004.14	945.136	936.29	1087.26	0.564743	0.757608	1.03183	0	0.315222	0.625106	-1.07465	0	0.062329	0.236464	1.13832	0	0
ENSMUSG00000001472	Tcf25	transcription factor 25 (basic helix-loop-helix) [Source:MGI Symbol;Acc:MGI:1914105]	5898.25	5862.47	5918.14	5920.41	5875.64	5628.22	6148.13	5962.03	6299.96	6170.62	5927.54	6275.7	6202.77	6432.61	6154.75	6244.62	0.640077	0.807374	1.00778	0	0.982905	0.995037	1.00053	0	0.547567	0.778048	1.01474	0	0
ENSMUSG00000001473	Tubb6	tubulin beta 6 class V [Source:MGI Symbol;Acc:MGI:1915201]	38.7642	18.0897	28.965	28.2977	20.7259	23.5942	28.6475	23.5294	42.5792	35.8757	44.4215	60.6758	48.4351	43.7601	39.2088	60.34	0.736071	0.8651	-1.0432	0	0.411931	NA	-1.18022	0	0.801826	NA	1.04327	0	0
ENSMUSG00000001482	Def8	differentially expressed in FDCP 8 [Source:MGI Symbol;Acc:MGI:1346331]	306.433	294.51	323.999	302.333	312.356	286.791	330.548	334.994	451.302	459.341	461.473	528.673	443.545	505.957	447.85	452.557	0.953182	0.977881	-1.00236	0	0.648423	0.847569	1.02895	0	0.636109	0.832341	-1.02658	0	0
ENSMUSG00000001493	Meox1	mesenchyme homeobox 1 [Source:MGI Symbol;Acc:MGI:103220]	3.32266	2.26122	11.586	3.53719	3.88613	8.20672	1.10183	6.72269	16.0855	11.0386	5.65362	12.3247	15.0316	11.6098	17.2518	19.1992	0.421321	NA	1.23196	0	0.955675	NA	-1.02483	0	0.316569	NA	1.40825	0	0
ENSMUSG00000001494	Sost	sclerostin [Source:MGI Symbol;Acc:MGI:1921749]	1.10755	0	0	0	1.29538	0	1.10183	1.12045	1.89241	0.919887	4.0383	1.89611	0.835087	1.78612	1.56835	3.65699	0.767915	NA	1.1871	0	0.396202	NA	2.4695	0	0.857495	NA	-1.1379	0	0
ENSMUSG00000001496	Nkx2-1	NK2 homeobox 1 [Source:MGI Symbol;Acc:MGI:108067]	3.4545	5.87737	1.20457	1.22585	24.242	3.19964	1.14555	0	0	1.91277	0.839707	2.3422	3.47289	19.7152	18.7517	28.561	0.00123174	NA	5.67608	0	0.238155	NA	2.36383	0	0.000512703	NA	13.7873	0	0
ENSMUSG00000001497	Pax9	paired box 9 [Source:MGI Symbol;Acc:MGI:97493]	0	0	0	1.05	1.15361	0.913572	0.981238	0	0	1.6384	2.63802	0	1.48736	0.782661	0	0	0.942758	NA	1.06416	0	0.549098	NA	2.21626	0	0.644359	NA	-1.76634	0	0
ENSMUSG00000001504	Irx2	Iroquois homeobox 2 [Source:MGI Symbol;Acc:MGI:1197526]	0.832972	0.850316	1.74272	0	0	0.771519	0	4.43004	153.711	368.36	221.857	262.881	154.571	243.797	209.621	202.36	0.257053	0.485756	-1.21914	0	0.844966	0.939006	1.16419	0	0.217102	0.48697	-1.24169	0	0
ENSMUSG00000004328	Hif3a	hypoxia inducible factor 3 alpha subunit [Source:MGI Symbol;Acc:MGI:1859778]	138.966	68.0805	87.2301	66.8805	28.9127	41.1812	53.8468	98.3067	82.5736	66.4327	121.934	139.285	26.964	49.0989	71.5919	55.4821	0.000686527	0.0071299	-1.81496	1	0.0591557	NA	-1.61512	0	0.00466918	0.041978	-2.03373	1	1
ENSMUSG00000001507	Itga3	integrin alpha 3 [Source:MGI Symbol;Acc:MGI:96602]	120.218	199.593	210.387	217.486	138.259	116.205	163.029	142.357	411.123	390.95	352.439	436.332	295.354	327.108	329.806	327.125	0.000555076	0.00608711	-1.27862	0	0.0107599	0.110544	-1.32781	0	0.0273502	0.137739	-1.24255	0	0
ENSMUSG00000001508	Sgca	sarcoglycan alpha (dystrophin-associated glycoprotein) [Source:MGI Symbol;Acc:MGI:894698]	6.74458	1.71926	0.672688	6.08449	4.08563	0	1.67554	0.668415	2.90442	1.06818	2.35904	2.75224	8.35339	2.59258	2.17081	4.11865	0.854399	NA	-1.08827	0	0.155811	NA	-2.90194	0	0.35509	NA	1.75648	0	0
ENSMUSG00000001510	Dlx3	distal-less homeobox 3 [Source:MGI Symbol;Acc:MGI:94903]	1.10755	0	0	2.35812	0	1.02584	0	0	1.89241	1.83977	3.23063	0	0.835085	2.67917	2.35252	2.74276	0.796577	NA	-1.17561	0	0.410161	NA	-2.50811	0	0.806506	NA	1.21688	0	0
ENSMUSG00000001517	Foxm1	forkhead box M1 [Source:MGI Symbol;Acc:MGI:1347487]	25.153	14.0971	22.793	19.6481	9.08525	35.6839	7.72773	12.224	17.1199	13.6213	8.8114	13.6886	14.9572	6.95938	8.55522	14.7226	0.351171	NA	-1.23047	0	0.437375	NA	-1.29595	0	0.627663	NA	-1.17072	0	0
ENSMUSG00000001518	Itfg2	integrin alpha FG-GAP repeat containing 2 [Source:MGI Symbol;Acc:MGI:1915450]	145.011	156.83	151.682	184.522	181.037	175.597	156.984	163.745	258.954	261.113	267.152	261.905	251.186	305.32	270.779	274.648	0.274664	0.504684	1.05425	0	0.446856	0.727936	1.06156	0	0.464327	0.716248	1.04939	0	0
ENSMUSG00000001520	Nrip2	nuclear receptor interacting protein 2 [Source:MGI Symbol;Acc:MGI:1891884]	136.745	136.367	121.615	115.364	110.218	120.333	129.097	119.07	460.69	517.605	433.191	536.714	481.622	539.532	512.153	554.426	0.638061	0.805873	1.02429	0	0.481309	0.750724	-1.06281	0	0.27246	0.550037	1.07216	0	0
ENSMUSG00000001521	Tulp3	tubby-like protein 3 [Source:MGI Symbol;Acc:MGI:1329045]	165.418	223.319	205.619	179.772	209.343	197.139	173.013	222.25	193.685	198.254	175.15	178.301	162.694	205.517	168.779	179.28	0.940461	0.971902	-1.00439	0	0.694579	0.869279	1.03496	0	0.635598	0.832207	-1.0406	0	0
ENSMUSG00000001524	Gtf2h4	general transcription factor II H polypeptide 4 [Source:MGI Symbol;Acc:MGI:1338799]	130.124	111.2	137.695	106.543	113.699	137.9	106.727	123.194	101.436	93.2124	100.081	103.943	106.885	140.915	127.98	130.875	0.0860718	0.242428	1.129	0	0.952407	0.98484	-1.00598	0	0.0127122	0.081815	1.26726	0	0
ENSMUSG00000001525	Tubb5	tubulin beta 5 class I [Source:MGI Symbol;Acc:MGI:107812]	4265.85	4554.35	3792.64	3902.67	4067.29	3843.14	4714.26	4336.44	3731.14	3615.95	3557.72	3458.35	3917.65	3992.85	3573.76	3609.65	0.273919	0.503824	1.03885	0	0.601048	0.823956	1.0269	0	0.326904	0.604278	1.05085	0	0
ENSMUSG00000001542	Ell2	elongation factor RNA polymerase II 2 [Source:MGI Symbol;Acc:MGI:2183438]	222.619	193.336	215.498	225.199	173.582	207.222	213.756	210.645	194.918	198.695	229.373	240.805	215.451	215.226	238.388	202.051	0.66132	0.820968	-1.02299	0	0.450836	0.730241	-1.06088	0	0.903224	0.961385	1.009	0	0
ENSMUSG00000001552	Jup	junction plakoglobin [Source:MGI Symbol;Acc:MGI:96650]	459.42	439.844	604.643	375.468	352.355	495.124	484.357	421.079	540.129	497.432	443.088	589.833	411.591	481.04	428.705	455.538	0.0971273	0.262533	-1.11804	0	0.480725	0.750275	-1.07139	0	0.111749	0.333553	-1.16493	0	0
ENSMUSG00000001555	Fkbp10	FK506 binding protein 10 [Source:MGI Symbol;Acc:MGI:104769]	54.535	66.2843	49.438	68.509	53.94	85.7868	76.5829	48.8275	65.8872	61.6664	62.2927	61.6093	59.5592	56.3113	47.7	71.9983	0.912355	0.958084	1.01092	0	0.483814	NA	1.10719	0	0.600674	0.811584	-1.0765	0	0
ENSMUSG00000001558	Klhl10	kelch-like 10 [Source:MGI Symbol;Acc:MGI:2181067]	4.78395	2.93013	6.00533	4.76667	3.43514	4.20479	2.13786	2.20341	1.63481	3.17868	4.80467	1.63801	0.721414	2.31449	4.06459	3.69421	0.542106	NA	-1.24448	0	0.436495	NA	-1.52388	0	0.948936	NA	-1.03367	0	0
ENSMUSG00000001566	Mnx1	motor neuron and pancreas homeobox 1 [Source:MGI Symbol;Acc:MGI:109160]	0	0	0	0	0	0	0	0	0	0	1.6997	0	1.75742	0	1.65027	0.962003	0.727329	NA	1.61105	0	1	NA	NA	0	0.67236	NA	2.47594	0	0
ENSMUSG00000031196	F8	coagulation factor VIII [Source:MGI Symbol;Acc:MGI:88383]	22.9425	23.6293	33.3302	25.7613	14.107	7.79626	23.0525	18.0947	28.0056	56.6166	66.7433	48.1548	25.1658	30.6413	21.8222	23.8347	0.000125562	0.00191927	-1.79925	1	0.0414809	NA	-1.64144	0	0.00183289	NA	-1.93069	0	1
ENSMUSG00000001576	Ergic1	endoplasmic reticulum-golgi intermediate compartment (ERGIC) 1 [Source:MGI Symbol;Acc:MGI:1914708]	1153.99	983.697	903.822	1016.97	1003.27	884.716	1070.74	1017.14	831.5	771.746	771.539	686.891	835.773	767.917	697.361	646.867	0.529083	0.73164	-1.02963	0	0.759962	0.899149	-1.02089	0	0.577435	0.797455	-1.03848	0	0
ENSMUSG00000001583	Tnk1	tyrosine kinase non-receptor 1 [Source:MGI Symbol;Acc:MGI:1930958]	0	0	2.03115	0	5.70327	0	0.672783	0.684151	0	1.76492	0	0	0	0	0.545142	0	0.820371	NA	1.25365	0	0.390209	NA	3.72787	0	0.692196	NA	-1.90005	0	0
ENSMUSG00000001588	Acap1	ArfGAP with coiled-coil ankyrin repeat and PH domains 1 [Source:MGI Symbol;Acc:MGI:2388270]	0	0	6.69643	0.826459	1.30988	2.3888	0	0	2.44905	2.3418	0.566125	2.87601	0.844435	3.45732	0.792954	1.5439	0.577144	NA	-1.40564	0	0.539606	NA	-1.80153	0	0.859518	NA	-1.16644	0	0
ENSMUSG00000001604	Tcea3	transcription elongation factor A (SII) 3 [Source:MGI Symbol;Acc:MGI:1196908]	1.28551	5.24903	1.3448	2.04785	3.22054	0	3.83693	1.30049	8.4122	4.79604	5.22226	5.36377	5.79673	4.14639	8.64351	3.69453	0.807474	NA	-1.08503	0	0.815235	NA	-1.15621	0	0.896519	NA	-1.05694	0	0
ENSMUSG00000001622	Csn3	casein kappa [Source:MGI Symbol;Acc:MGI:107461]	1.09613	0	0	0	1.48242	0	0.76883	0	0.936453	0	0	0	0	0	3.55937	0	0.498693	NA	2.27284	0	0.837866	NA	1.47526	0	0.524557	NA	3.22964	0	0
ENSMUSG00000001627	Ifrd1	interferon-related developmental regulator 1 [Source:MGI Symbol;Acc:MGI:1316717]	296.528	322.372	306.992	405.891	397.559	394.845	309.849	360.42	236.127	169.373	262.572	193.416	224.783	286.646	271.234	219.441	0.0863511	0.242957	1.1299	0	0.369352	0.670502	1.09753	0	0.144389	0.387733	1.16326	0	0
ENSMUSG00000001630	Stk38l	serine/threonine kinase 38 like [Source:MGI Symbol;Acc:MGI:1922250]	285.802	277.116	268.149	286.432	232.552	261.142	250.957	239.459	257.498	214.943	240.327	199.012	220.511	195.102	256.003	212.475	0.140841	0.333149	-1.07929	0	0.0955652	0.344802	-1.13434	0	0.692023	0.864948	-1.02963	0	0
ENSMUSG00000001632	Brpf1	bromodomain and PHD finger containing 1 [Source:MGI Symbol;Acc:MGI:1926033]	288.809	394.359	349.382	351.619	401.713	325.117	330.857	325.381	239.008	233.917	260.806	287.56	227.339	230.368	230.223	235.838	0.331564	0.563622	-1.05212	0	0.965942	0.98797	-1.0032	0	0.189572	0.451773	-1.10479	0	0
ENSMUSG00000001642	Akr1b3	aldo-keto reductase family 1 member B3 (aldose reductase) [Source:MGI Symbol;Acc:MGI:1353494]	257.582	238.904	247.921	303.88	327.569	277.839	308.905	309.598	347.59	319.838	314.533	276.205	355.564	387.669	383.432	400.176	0.000126932	0.00193132	1.19259	0	0.0284278	0.183661	1.16808	0	0.00290647	0.0303114	1.2132	0	0
ENSMUSG00000001655	Hoxc13	homeobox C13 [Source:MGI Symbol;Acc:MGI:99560]	0	0	0	0	2.59076	1.02584	0	0	0	0	0	0	0	0	0	0	0.730247	NA	2.07543	0	0.624612	NA	4.27512	0	1	NA	NA	0	0
ENSMUSG00000001656	Hoxc11	homeobox C11 [Source:MGI Symbol;Acc:MGI:96193]	0	0	0	0	0	0	0	0	0	0	0.807661	0	0.835087	0	0	0.914247	0.915252	NA	1.24263	0	1	NA	NA	0	0.878216	NA	1.5829	0	0
ENSMUSG00000001657	Hoxc8	homeobox C8 [Source:MGI Symbol;Acc:MGI:96198]	0	0	0	0	2.59076	0	0	0	0	0	0	0	0	0	1.56835	0.914249	0.483125	NA	3.36994	0	0.699832	NA	2.93477	0	0.633984	NA	3.74427	0	0
ENSMUSG00000001661	Hoxc6	homeobox C6 [Source:MGI Symbol;Acc:MGI:96197]	0	0	0	0	0	0	0	0	6.16733	0	8.29612	6.86604	12.2127	1.94032	11.3583	12.5801	0.435096	NA	1.53696	0	1	NA	NA	0	0.403489	NA	1.75196	0	0
ENSMUSG00000001663	Gstt1	glutathione S-transferase theta 1 [Source:MGI Symbol;Acc:MGI:107379]	63.8019	86.0167	57.0124	100.515	82.989	84.9485	88.3541	103.071	123.394	102.323	87.7007	101.63	101.994	135.233	117.215	144.548	0.0420999	0.150813	1.19139	0	0.220221	NA	1.17746	0	0.131865	0.368164	1.20251	0	0
ENSMUSG00000001665	Gstt3	glutathione S-transferase theta 3 [Source:MGI Symbol;Acc:MGI:2143526]	11.2904	26.5197	15.4838	25.1315	43.3459	30.4215	18.3797	31.1406	105.58	70.8292	62.1242	78.8686	67.3293	75.7948	67.5848	69.6526	0.473639	0.690148	1.10483	0	0.0362829	NA	1.55906	0	0.462277	0.715245	-1.12784	0	0
ENSMUSG00000001666	Ddt	D-dopachrome tautomerase [Source:MGI Symbol;Acc:MGI:1298381]	222.358	168.26	192.113	208.467	226.301	206.766	177.188	236.605	406.779	369.382	315.796	400.684	401.229	461.562	392.731	381.152	0.150736	0.348095	1.08492	0	0.452713	0.731446	1.06883	0	0.237195	0.511468	1.09756	0	0
ENSMUSG00000001670	Tat	tyrosine aminotransferase [Source:MGI Symbol;Acc:MGI:98487]	0	0	0	0	0	2.26429	0	0	0.615767	0	0	0	0	0	0	0.594972	0.866143	NA	1.37101	0	0.819079	NA	1.98609	0	0.98535	NA	-1.05663	0	0
ENSMUSG00000001672	Marveld3	MARVEL (membrane-associating) domain containing 3 [Source:MGI Symbol;Acc:MGI:1920858]	11.4072	4.25702	10.1021	0	8.01847	3.85528	2.83708	1.40363	10.31	3.07017	0.533922	4.64263	6.68909	6.02176	9.58529	6.52735	0.967988	NA	1.01603	0	0.38777	NA	-1.65649	0	0.379674	NA	1.61137	0	0
ENSMUSG00000001674	Ddx18	DEAD (Asp-Glu-Ala-Asp) box polypeptide 18 [Source:MGI Symbol;Acc:MGI:1914192]	163.608	141.202	139.37	199.401	167.545	212.52	216.772	188.299	186.911	202.02	175.476	151.065	129.69	175.897	172.398	199.655	0.381662	0.611386	1.07244	0	0.0650641	0.281112	1.22535	0	0.60697	0.81537	-1.05617	0	0
ENSMUSG00000001687	Ubl3	ubiquitin-like 3 [Source:MGI Symbol;Acc:MGI:1344373]	1237.01	974.433	1310.64	1213.98	1073.01	1290.39	1127.25	1047.41	1609.59	1461.98	1560.5	1581.3	1711.07	1662.67	1698.7	1557.4	0.764394	0.881835	1.0131	0	0.492084	0.757498	-1.04289	0	0.273309	0.551115	1.06717	0	0
ENSMUSG00000001700	Gramd3	GRAM domain containing 3 [Source:MGI Symbol;Acc:MGI:1914815]	156.165	191.074	173.789	186.291	204.67	240.048	126.711	175.91	197.757	189.496	169.608	177.286	233.824	231.302	179.576	193.821	0.209069	0.426715	1.10056	0	0.623571	0.837156	1.05716	0	0.22332	0.494055	1.14236	0	0
ENSMUSG00000001707	Eef1e1	eukaryotic translation elongation factor 1 epsilon 1 [Source:MGI Symbol;Acc:MGI:1913393]	137.335	136.801	126.289	161.536	143.783	174.388	157.56	152.38	201.541	232.734	197.074	188.667	237.168	247.382	245.45	283.409	0.00210818	0.0170231	1.18544	0	0.187087	0.487167	1.12137	0	0.00500142	0.0442189	1.235	0	0
ENSMUSG00000001729	Akt1	thymoma viral proto-oncogene 1 [Source:MGI Symbol;Acc:MGI:87986]	1449.71	1606.9	1474.29	1541.2	1623.08	1595.77	1617.62	1711.1	1770.64	1628.42	1493.48	1495.98	1626.29	1677.65	1712.66	1722.45	0.0257163	0.10805	1.06646	0	0.0783035	0.311476	1.07838	0	0.197775	0.463479	1.05527	0	0
ENSMUSG00000001739	Cldn15	claudin 15 [Source:MGI Symbol;Acc:MGI:1913103]	2.66567	0.82964	5.57736	6.22507	0.950544	3.01103	0	2.84813	0.694324	0	0.592663	1.64472	0.612788	0.65533	5.44551	0	0.953715	NA	-1.03495	0	0.39139	NA	-2.04247	0	0.40956	NA	2.09655	0	0
ENSMUSG00000001741	Il16	interleukin 16 [Source:MGI Symbol;Acc:MGI:1270855]	21.0027	34.0006	32.427	35.9847	51.0047	48.6472	30.7748	28.6913	41.0343	24.6303	68.9432	24.3048	86.9849	51.7357	27.1278	31.722	0.236758	0.462616	1.25445	0	0.386716	NA	1.28212	0	0.445414	0.701766	1.2314	0	0
ENSMUSG00000001750	Tcirg1	T cell immune regulator 1 ATPase H+ transporting lysosomal V0 protein A3 [Source:MGI Symbol;Acc:MGI:1350931]	135.124	185.865	110.176	205.761	190.348	185.37	156.217	127.149	223.176	243.469	156.393	224.39	221.704	232.002	221.909	253.812	0.438183	0.660497	1.07168	0	0.760073	0.899149	1.04157	0	0.459346	0.71242	1.09921	0	0
ENSMUSG00000001751	Naglu	alpha-N-acetylglucosaminidase (Sanfilippo disease IIIB) [Source:MGI Symbol;Acc:MGI:1351641]	54.0967	66.2676	79.9796	79.3426	84.7829	50.4109	88.2601	79.9007	67.4751	77.2801	85.9982	65.7547	77.6308	73.2816	94.5491	104.493	0.185586	0.395626	1.13332	0	0.567264	NA	1.08564	0	0.228343	0.500452	1.17709	0	0
ENSMUSG00000001755	Coasy	Coenzyme A synthase [Source:MGI Symbol;Acc:MGI:1918993]	194.561	194.913	191.621	167.702	198.195	195.921	200.864	186.092	294.195	225.114	204.078	239.056	231.768	252.936	212.14	211.55	0.837344	0.919286	-1.01196	0	0.634674	0.841705	1.04245	0	0.47997	0.72976	-1.05845	0	0
ENSMUSG00000001761	Smo	smoothened frizzled class receptor [Source:MGI Symbol;Acc:MGI:108075]	86.3894	98.364	101.956	102.578	73.8372	117.973	73.8229	110.925	254.529	263.086	226.143	225.636	227.142	211.654	218.784	213.022	0.243577	0.470442	-1.07824	0	0.807711	0.921848	-1.02639	0	0.216165	0.486468	-1.11263	0	0
ENSMUSG00000001763	Tspan33	tetraspanin 33 [Source:MGI Symbol;Acc:MGI:1919012]	215.837	178.141	166.274	140.104	184.274	147.872	179.479	143.987	256.159	178.907	214.28	194.872	180.411	197.958	187.42	209.663	0.258513	0.487275	-1.08081	0	0.508829	0.770382	-1.07134	0	0.386914	0.653424	-1.089	0	0
ENSMUSG00000001767	Crnkl1	crooked neck pre-mRNA splicing factor 1 [Source:MGI Symbol;Acc:MGI:1914127]	142.196	136.827	160.947	150.246	152.128	117.945	156.999	155.357	119.667	133.965	164.824	157.244	151.22	142.893	171.114	161.177	0.570132	0.761572	1.03749	0	0.865473	0.948697	-1.01663	0	0.360559	0.631907	1.08722	0	0
ENSMUSG00000001768	Rin2	Ras and Rab interactor 2 [Source:MGI Symbol;Acc:MGI:1921280]	265.607	271.328	284.777	360.731	248.181	248.972	281.408	257.386	256.664	271.792	381.931	326.585	250.516	283.223	261.651	256.094	0.0176491	0.0830734	-1.15816	0	0.154818	0.442734	-1.13994	0	0.0697384	0.252749	-1.1756	0	0
ENSMUSG00000001773	Folh1	folate hydrolase 1 [Source:MGI Symbol;Acc:MGI:1858193]	42.2871	34.4218	58.0309	43.1135	35.6216	40.7306	34.5307	43.2986	153.828	127.127	161.238	157.642	173.752	126.299	170.971	156.41	0.854628	0.927908	-1.01552	0	0.347852	NA	-1.14941	0	0.665856	0.849794	1.04651	0	0
ENSMUSG00000001774	Chordc1	cysteine and histidine-rich domain (CHORD)-containing zinc-binding protein 1 [Source:MGI Symbol;Acc:MGI:1914167]	495.076	428.502	424.047	468.088	338.094	365.199	384.539	391.036	707.761	673.357	555.67	620.976	673.079	758.208	539.512	543.064	0.0756624	0.222992	-1.11219	0	0.0139204	0.125322	-1.22706	0	0.828789	0.93419	-1.0172	0	0
ENSMUSG00000001783	Rtcb	RNA 2' 3'-cyclic phosphate and 5'-OH ligase [Source:MGI Symbol;Acc:MGI:106379]	566.503	597.684	651.597	599.708	565.439	590.746	673.321	677	835.992	821.353	829.662	854.453	846.84	919.248	944.704	884.303	0.0849171	0.2408	1.05912	0	0.45714	0.734552	1.03878	0	0.117269	0.341254	1.0762	0	0
ENSMUSG00000001785	Pwp1	PWP1 homolog endonuclein [Source:MGI Symbol;Acc:MGI:1914735]	142.542	134.402	119.516	122.786	108.174	160.678	123.403	149.087	136.65	150.923	164.464	139.621	180.689	164.947	140.214	170.658	0.247948	0.47587	1.07857	0	0.655821	0.850923	1.04569	0	0.273017	0.550798	1.10745	0	0
ENSMUSG00000001786	Fbxo7	F-box protein 7 [Source:MGI Symbol;Acc:MGI:1917004]	338.349	296.841	365.254	313.15	387.113	470.311	318.145	341.011	560.405	599.599	497.283	639.587	660.169	603.221	617.164	666.747	0.0267794	0.111021	1.12927	0	0.0870831	0.330247	1.1521	0	0.18166	0.440891	1.10967	0	0
ENSMUSG00000001794	Capns1	calpain small subunit 1 [Source:MGI Symbol;Acc:MGI:88266]	1187.06	1256.24	1208.76	1069.18	1299.04	1270.78	1057.68	1062.3	2055.55	1831.59	1640.26	1811.51	1954.91	2107.84	1903.39	2100.45	0.295681	0.52437	1.04638	0	0.902172	0.962245	-1.00758	0	0.110327	0.330791	1.09923	0	0
ENSMUSG00000001802	Lrp3	low density lipoprotein receptor-related protein 3 [Source:MGI Symbol;Acc:MGI:3584516]	750.555	837.355	733.732	837.304	910.835	828.526	756.384	798.209	842.359	770.744	653.489	747.76	759.508	715.781	720.436	695.895	0.984734	0.99341	-1.00079	0	0.503055	0.766133	1.04042	0	0.492563	0.737334	-1.04085	0	0
ENSMUSG00000001804	Dsg4	desmoglein 4 [Source:MGI Symbol;Acc:MGI:2661061]	0	0	0	0	0	0	0	0	0	0	0	0	0	0	0	0	NA	NA	NA	0	NA	NA	NA	0	NA	NA	NA	0	0
ENSMUSG00000001815	Evx2	even-skipped homeobox 2 [Source:MGI Symbol;Acc:MGI:95462]	0	0	0	0	0	0	0	0	20.6357	33.6257	26.4209	23.6295	21.4644	21.1228	28.8889	23.3075	0.679479	NA	-1.09187	0	1	NA	NA	0	0.688829	NA	-1.09621	0	0
ENSMUSG00000001819	Hoxd13	homeobox D13 [Source:MGI Symbol;Acc:MGI:96205]	0	0	0	0	0	0	0	0	2.83861	1.83977	2.42297	3.79222	2.50526	0.893059	2.35252	2.74275	0.76151	NA	-1.19818	0	1	NA	NA	0	0.745776	NA	-1.27786	0	0
ENSMUSG00000001823	Hoxd12	homeobox D12 [Source:MGI Symbol;Acc:MGI:96204]	0	0	0	0	0	0	0	0	0	0	0	0	0	0	0	0	NA	NA	NA	0	NA	NA	NA	0	NA	NA	NA	0	0
ENSMUSG00000001827	Folr1	folate receptor 1 (adult) [Source:MGI Symbol;Acc:MGI:95568]	0.899145	3.52452	11.1322	3.8273	9.94112	2.11994	1.789	4.97179	22.4251	4.00674	10.5992	17.4398	5.9857	49.1465	13.4166	36.2055	0.302708	NA	1.46652	0	0.945575	NA	-1.04162	0	0.183219	NA	1.90358	0	0
ENSMUSG00000001829	Clpb	ClpB caseinolytic peptidase B [Source:MGI Symbol;Acc:MGI:1100517]	393.222	296.633	378.318	353.058	332.452	386.744	428.504	334.268	319.409	300.494	268.478	287.309	407.466	268.642	270.457	248.758	0.68366	0.834055	1.02901	0	0.671732	0.857203	1.04481	0	0.889601	0.958008	1.01416	0	0
ENSMUSG00000001833	Sept7	septin 7 [Source:MGI Symbol;Acc:MGI:1335094]	3891.94	3466.46	3787.45	3240.06	3483.28	3545.32	3710.97	3616.81	2951.21	3100.01	3116.75	2918.11	3276.87	3215.01	3521.72	3682.6	0.0713301	0.214994	1.06368	0	0.962428	0.9875	-1.00207	0	0.0041936	0.0392877	1.13308	0	0
ENSMUSG00000001844	Zdhhc4	zinc finger DHHC domain containing 4 [Source:MGI Symbol;Acc:MGI:1920131]	191.317	232.283	155.208	224.112	239.253	212.214	213.226	224.17	198.353	173.371	189.309	240.017	153.522	188.225	173.954	200.616	0.918066	0.961118	-1.00728	0	0.295437	0.607008	1.10768	0	0.240702	0.515189	-1.11841	0	0
ENSMUSG00000001847	Rac1	Rac family small GTPase 1 [Source:MGI Symbol;Acc:MGI:97845]	2742.76	2706.08	2665.7	2758.42	2696.55	2641.9	2736.29	2676.16	2673.21	2691.7	2625.63	2775.07	2636.35	2652.47	2595.52	2607.13	0.23858	0.464807	-1.01899	0	0.635442	0.841919	-1.01152	0	0.270846	0.548495	-1.02589	0	0
ENSMUSG00000001855	Nup214	nucleoporin 214 [Source:MGI Symbol;Acc:MGI:1095411]	431.43	469.349	310.827	363.005	459.274	388.254	346.182	291.56	295.418	257.812	262.941	300.156	296.878	304.923	282.979	270.202	0.844236	0.923064	-1.01322	0	0.519627	0.777402	-1.06447	0	0.717609	0.879446	1.03516	0	0
ENSMUSG00000001864	Aif1l	allograft inflammatory factor 1-like [Source:MGI Symbol;Acc:MGI:1919598]	57.4745	78.7262	79.6693	45.8195	84.275	178.652	34.41	80.5024	147.628	144.661	121.337	117.42	153.306	147.261	126.842	124.733	0.227977	0.450696	1.21028	0	0.118667	NA	1.43241	0	0.857633	0.945359	1.04012	0	0
ENSMUSG00000001865	Cpa3	carboxypeptidase A3 mast cell [Source:MGI Symbol;Acc:MGI:88479]	0	0	0	1.17908	0	0	0	1.12045	0	0	0	0	0.835091	2.6792	3.13672	0	0.243735	NA	3.64558	0	0.995264	NA	-1.01051	0	0.163074	NA	10.0329	0	0
ENSMUSG00000001870	Ltbp1	latent transforming growth factor beta binding protein 1 [Source:MGI Symbol;Acc:MGI:109151]	74.135	84.3366	81.3564	91.2291	85.194	75.4738	82.72	63.9285	40.4189	40.8483	24.4347	24.0172	27.6417	11.3588	23.9926	30.0077	0.137204	0.327313	-1.18947	0	0.636399	NA	-1.07774	0	0.0908849	0.295334	-1.36844	0	0
ENSMUSG00000001891	Ugp2	UDP-glucose pyrophosphorylase 2 [Source:MGI Symbol;Acc:MGI:2183447]	724.637	640.931	675.004	669.315	759.708	854.166	614.255	662.428	798.005	781.842	676.486	689.415	844.787	851.602	815.823	913.362	0.0204862	0.0923936	1.1146	0	0.348037	0.654166	1.06542	0	0.0213157	0.116925	1.16306	0	0
ENSMUSG00000001901	Kcnh6	potassium voltage-gated channel subfamily H (eag-related) member 6 [Source:MGI Symbol;Acc:MGI:2684139]	22.3922	26.7827	27.4454	30.4847	19.5403	22.0488	35.5707	34.8167	34.9727	29.0542	38.5452	49.5946	22.0128	25.5625	34.8298	23.4622	0.211844	0.43033	-1.18874	0	0.806215	NA	1.05142	0	0.0545605	NA	-1.43106	0	0
ENSMUSG00000001909	Trmt1	tRNA methyltransferase 1 [Source:MGI Symbol;Acc:MGI:1289155]	777.79	685.277	650.595	666.684	732.08	842.61	657.77	795.033	519.978	528.191	490.857	476.345	464.055	455.233	481.003	459.14	0.929115	0.966202	1.00399	0	0.140093	0.421651	1.08913	0	0.174648	0.429651	-1.08345	0	0
ENSMUSG00000001910	Nacc1	nucleus accumbens associated 1 BEN and BTB (POZ) domain containing [Source:MGI Symbol;Acc:MGI:1914080]	1382.23	1355.62	1387.99	1400.71	1168.44	1228.97	1401.53	1313.17	1166.67	1159.97	1089.52	1214.45	1049.7	1086.85	1050.79	1042.26	0.00247079	0.0192377	-1.08725	0	0.0596787	0.269767	-1.08024	0	0.0265116	0.135258	-1.09428	0	0
ENSMUSG00000001911	Nfix	nuclear factor I/X [Source:MGI Symbol;Acc:MGI:97311]	2318.27	2482.14	2477.91	2641.81	2158.14	2019.48	2322.24	2235.23	1157.85	1173.44	1103.86	1182.92	1257.25	1088.62	1011.23	709.909	0.0258811	0.108345	-1.13574	0	0.122126	0.392669	-1.13573	0	0.126248	0.358074	-1.13574	0	0
ENSMUSG00000001918	Slc1a5	solute carrier family 1 (neutral amino acid transporter) member 5 [Source:MGI Symbol;Acc:MGI:105305]	15.5939	23.9039	27.1922	37.7567	39.3527	43.1218	33.793	25.7394	24.9994	30.0173	28.095	31.35	15.9558	20.1656	27.7754	18.0136	0.883705	0.943779	-1.02326	0	0.111849	NA	1.38805	0	0.0760607	NA	-1.42326	0	0
ENSMUSG00000001924	Uba1	ubiquitin-like modifier activating enzyme 1 [Source:MGI Symbol;Acc:MGI:98890]	2941.35	2840.34	2603.9	2862.07	2704.61	2625.02	3102.99	2443.55	3059.19	2674.77	2476.43	2999.6	2747.63	2932.84	2499.37	2548.04	0.347404	0.57892	-1.03939	0	0.577353	0.8098	-1.03405	0	0.462967	0.715643	-1.04468	0	0
ENSMUSG00000001930	Vwf	Von Willebrand factor [Source:MGI Symbol;Acc:MGI:98941]	148.763	132.997	50.6851	154.095	115.236	58.6777	37.8018	37.9954	199.888	54.995	38.1421	105.038	34.6378	94.3397	63.9536	35.6183	0.0228717	0.0992177	-1.8438	0	0.0853909	NA	-1.96041	0	0.160888	0.410991	-1.73328	0	0
ENSMUSG00000001942	Siae	sialic acid acetylesterase [Source:MGI Symbol;Acc:MGI:104803]	200.468	175.246	235.194	221.662	141.197	169.265	141.035	181.513	246.96	218.012	176.876	226.584	215.451	241.125	204.669	162.738	0.0366691	0.13767	-1.16907	0	0.00990525	0.10493	-1.31264	0	0.613189	0.818521	-1.05197	0	0
ENSMUSG00000001943	Vsig2	V-set and immunoglobulin domain containing 2 [Source:MGI Symbol;Acc:MGI:1928009]	22.1509	27.1342	28.9652	48.3425	33.6791	28.7229	23.1382	38.0951	10.4082	19.3178	12.9228	19.9094	13.3615	5.35844	6.27346	5.48537	0.0952236	NA	-1.36931	0	0.92155	NA	-1.02372	0	0.0122798	NA	-2.0376	0	0
ENSMUSG00000001946	Esam	endothelial cell-specific adhesion molecule [Source:MGI Symbol;Acc:MGI:1916774]	123.808	108.553	123.727	185.845	141.743	141.144	110.353	113.763	122.666	97.6836	98.4586	120.724	81.3318	82.9421	81.0032	72.8365	0.0269609	0.111453	-1.21108	0	0.591254	0.818972	-1.06567	0	0.00731084	0.0566648	-1.38153	0	0
ENSMUSG00000001948	Spa17	sperm autoantigenic protein 17 [Source:MGI Symbol;Acc:MGI:1333778]	15.5054	11.3056	18.538	11.7912	27.2014	20.5156	16.5271	16.8066	29.3321	32.1968	32.308	29.3908	27.5586	31.2583	43.9149	36.5679	0.130094	0.315451	1.22604	0	0.133497	NA	1.40694	0	0.48431	NA	1.13141	0	0
ENSMUSG00000001962	Fam50a	family with sequence similarity 50 member A [Source:MGI Symbol;Acc:MGI:1351626]	172.884	161.697	130.515	162.698	178.573	170.849	206.509	197.534	131.102	146.483	163.808	173.268	142.369	136.392	116.355	158.853	0.615996	0.793165	1.03685	0	0.0540186	0.254153	1.19964	0	0.251382	0.527561	-1.11272	0	0
ENSMUSG00000001964	Emd	emerin [Source:MGI Symbol;Acc:MGI:108117]	262.751	246.73	245.127	194.696	234.058	210.972	286.121	247.01	218.261	245.524	235.332	213.159	281.238	283.086	258.754	256.541	0.0693846	0.211046	1.10696	0	0.712025	0.878167	1.03023	0	0.0302736	0.147563	1.18253	0	0
ENSMUSG00000001983	Taco1	translational activator of mitochondrially encoded cytochrome c oxidase I [Source:MGI Symbol;Acc:MGI:1917457]	79.7433	46.3545	66.0405	60.133	53.1097	55.3946	58.3967	75.0698	102.19	95.6688	107.42	125.145	97.7057	91.093	104.296	75.8815	0.224907	0.446553	-1.1107	0	0.763936	NA	-1.04212	0	0.201063	0.467874	-1.16384	0	0
ENSMUSG00000001985	Grik3	glutamate receptor ionotropic kainate 3 [Source:MGI Symbol;Acc:MGI:95816]	986.835	1026.61	987.117	604.85	619.201	636.032	1107.35	789.918	359.559	378.99	392.517	483.503	310.65	274.166	330.919	291.65	0.018674	0.0864876	-1.23454	0	0.285926	0.599861	-1.14352	0	0.0234051	0.124281	-1.33666	0	0
ENSMUSG00000001986	Gria3	glutamate receptor ionotropic AMPA3 (alpha 3) [Source:MGI Symbol;Acc:MGI:95810]	2639.6	2316.38	2290.87	2399.13	2248.42	1879.72	2192.38	2245.36	817.408	826.191	920.663	822.428	856.988	735.884	718.281	788.739	0.00528699	0.0342877	-1.11061	0	0.0256382	0.173479	-1.12656	0	0.112818	0.335138	-1.09309	0	0
ENSMUSG00000001988	Npas1	neuronal PAS domain protein 1 [Source:MGI Symbol;Acc:MGI:109205]	118.508	117.583	144.825	160.353	111.402	136.437	122.303	150.14	132.469	149.022	138.918	128.936	148.645	145.569	142.72	126.166	0.963505	0.981761	-1.00291	0	0.714423	0.879486	-1.03602	0	0.782402	0.913956	1.02537	0	0
ENSMUSG00000001995	Sipa1l2	signal-induced proliferation-associated 1 like 2 [Source:MGI Symbol;Acc:MGI:2676970]	402.044	403.633	454.167	497.558	365.302	383.67	349.282	404.483	819.415	775.459	691.348	852.293	742.387	651.035	686.932	578.728	0.000696604	0.00722326	-1.17406	0	0.0313579	0.189914	-1.16847	0	0.0134712	0.0854433	-1.17892	0	0
ENSMUSG00000026193	Fn1	fibronectin 1 [Source:MGI Symbol;Acc:MGI:95566]	377.678	300.747	400.872	528.213	278.511	178.499	255.626	256.583	411.6	331.156	317.406	463.594	262.215	200.043	172.517	158.168	7.51945e-10	1.54204e-07	-1.78635	1	0.000175055	0.0122645	-1.66037	1	1.19638e-06	0.000101467	-1.92011	1	1
ENSMUSG00000001999	Blvra	biliverdin reductase A [Source:MGI Symbol;Acc:MGI:88170]	98.3129	81.1466	112.616	89.6833	92.5918	113.058	111.742	111.846	205.638	188.315	162.261	185.474	193.423	210.863	221.361	237.15	0.0226323	0.0985333	1.15021	0	0.236292	0.54722	1.12757	0	0.0651547	0.242382	1.16473	0	0
ENSMUSG00000002006	Pdzd4	PDZ domain containing 4 [Source:MGI Symbol;Acc:MGI:2443483]	1185.84	1290.58	1089.03	1150.25	1173.8	1216.03	1231.33	1338.6	589.638	604.829	662.317	542.088	642.017	542.052	587.418	612.157	0.547343	0.745879	1.02317	0	0.346066	0.65249	1.05192	0	0.896876	0.959995	-1.00728	0	0
ENSMUSG00000002007	Srpk3	serine/arginine-rich protein specific kinase 3 [Source:MGI Symbol;Acc:MGI:1891338]	35.3345	71.8652	63.4059	42.8209	61.5747	79.5625	52.1608	74.9184	107.135	69.3994	67.3362	75.7818	75.5183	74.8454	71.0399	67.4874	0.629333	0.801461	1.05569	0	0.161271	NA	1.25473	0	0.520508	0.757518	-1.10209	0	0
ENSMUSG00000002010	Idh3g	isocitrate dehydrogenase 3 (NAD+) gamma [Source:MGI Symbol;Acc:MGI:1099463]	1158.4	1403.79	1228.53	1236.31	1363.71	1401.75	1402.15	1259.46	1535.48	1510.82	1430.59	1472.94	1606.31	1773.41	1599.61	1643.2	0.00236234	0.0185895	1.09717	0	0.0910768	0.3372	1.08003	0	0.0141842	0.0888515	1.11304	0	0
ENSMUSG00000002012	Pnck	pregnancy upregulated non-ubiquitously expressed CaM kinase [Source:MGI Symbol;Acc:MGI:1347357]	419.359	539.044	266.019	323.715	464.419	376.349	502.176	470.345	741.602	732.991	637.33	569.211	626.803	763.035	728.216	835.655	0.121067	0.300469	1.13457	0	0.18655	0.486721	1.17067	0	0.404009	0.669289	1.1016	0	0
ENSMUSG00000002014	Ssr4	signal sequence receptor delta [Source:MGI Symbol;Acc:MGI:1099464]	344.603	381.224	277.093	308.265	417.723	401.142	371.312	357.754	347.642	329.828	327.41	287.693	353.536	413.678	413.893	443.27	0.000118565	0.00183554	1.2184	0	0.0296517	0.186894	1.17956	0	0.00192957	0.0229951	1.25588	0	0
ENSMUSG00000002015	Bcap31	B cell receptor associated protein 31 [Source:MGI Symbol;Acc:MGI:1350933]	456.308	468.066	441.429	445.694	463.736	494.445	468.274	477.309	725.736	657.724	634.024	718.635	686.447	793.941	727.721	744.184	0.0537353	0.177598	1.06731	0	0.341446	0.648579	1.05155	0	0.101743	0.315875	1.07953	0	0
ENSMUSG00000002017	Fam98a	family with sequence similarity 98 member A [Source:MGI Symbol;Acc:MGI:1919972]	314.471	337.968	361.133	284.637	358.133	356.461	280.265	303.823	392.406	407.612	381.309	399.627	394.02	389.312	370.127	399.893	0.814228	0.90756	-1.01029	0	0.987794	0.996131	-1.00103	0	0.773912	0.909428	-1.01796	0	0
ENSMUSG00000002020	Ltbp2	latent transforming growth factor beta binding protein 2 [Source:MGI Symbol;Acc:MGI:99502]	6.25172	19.9033	2.52103	4.48289	25.0338	8.19792	1.22354	7.13147	9.73388	4.71362	18.056	1.50853	3.43878	0.495847	1.27973	6.818	0.367615	NA	-1.51403	0	0.675358	NA	1.30052	0	0.0779557	NA	-3.24663	0	0
ENSMUSG00000066687	Zbtb16	zinc finger and BTB domain containing 16 [Source:MGI Symbol;Acc:MGI:103222]	352.203	231.778	269.952	417.384	150.266	169.266	220.367	242.017	262.099	85.5489	166.376	212.363	86.0134	124.134	83.9062	75.8836	1.35217e-05	0.000334466	-1.78316	1	0.010014	0.10541	-1.62489	0	0.000432373	0.00772347	-1.96329	1	1
ENSMUSG00000002031	Ift46	intraflagellar transport 46 [Source:MGI Symbol;Acc:MGI:1923818]	253.133	256.784	285.127	241.128	234.605	281.93	353.286	299.541	353.169	354.124	368.846	510.221	371.11	474.841	441.756	404.984	0.161772	0.364021	1.09764	0	0.222946	0.52934	1.12873	0	0.474781	0.725704	1.07004	0	0
ENSMUSG00000002032	Tmem25	transmembrane protein 25 [Source:MGI Symbol;Acc:MGI:1918937]	549.407	506.867	614.459	578.507	625.721	568.058	563.144	549.251	898.788	754.134	726.654	799.623	716.084	820.928	768.47	714.546	0.710411	0.850716	-1.01554	0	0.689446	0.866955	1.02481	0	0.379755	0.648657	-1.05207	0	0
ENSMUSG00000002033	Cd3g	CD3 antigen gamma polypeptide [Source:MGI Symbol;Acc:MGI:88333]	0	0	0	0	0	0	0	0	0	0	0	0	2.34247	0	2.81186	0	0.598636	NA	3.02894	0	1	NA	NA	0	0.476054	NA	8.19152	0	0
ENSMUSG00000002043	Trappc6a	trafficking protein particle complex 6A [Source:MGI Symbol;Acc:MGI:1914341]	32.4477	39.3279	34.7701	37.8492	54.8936	56.6344	66.3207	50.2218	74.8988	44.7143	60.561	45.8498	48.7592	69.7792	60.8856	71.5602	0.0160554	0.077741	1.29795	0	0.00443037	NA	1.5792	0	0.460859	0.714043	1.11046	0	0
ENSMUSG00000002052	Supt6	suppressor of Ty 6 [Source:MGI Symbol;Acc:MGI:107726]	1493.71	1370.99	1465.62	1422.02	1349.72	1234.55	1507.04	1380.56	1227.73	1167.97	1197.16	1315.76	1047.03	1175.88	1033.85	967.487	0.00672012	0.0410406	-1.10554	0	0.327441	0.638031	-1.05127	0	0.00310074	0.0317431	-1.16193	0	0
ENSMUSG00000002055	Spag5	sperm associated antigen 5 [Source:MGI Symbol;Acc:MGI:1927470]	147.849	263.411	167.479	246.882	226.996	201.392	181.234	165.655	125.219	102.855	154.512	159.705	112.72	113.83	233.238	128.382	0.958982	0.979999	1.00595	0	0.710077	0.877426	-1.06351	0	0.652746	0.843377	1.07812	0	0
ENSMUSG00000002057	Foxn1	forkhead box N1 [Source:MGI Symbol;Acc:MGI:102949]	1.10756	1.13062	1.15859	0	3.88616	0	0	0	0	0.919883	0	0	0.835083	0.893056	0	0	0.798041	NA	1.27842	0	0.950434	NA	1.09072	0	0.764458	NA	1.5745	0	0
ENSMUSG00000002058	Unc119	unc-119 lipid binding chaperone [Source:MGI Symbol;Acc:MGI:1328357]	221.773	224.465	216.982	176.381	243.755	246.417	261.819	243.641	315.333	344.438	309.083	283.817	341.923	412.605	352.376	386.61	0.000291243	0.00375955	1.18791	0	0.0242447	0.168442	1.18432	0	0.00817783	0.0611264	1.19087	0	0
ENSMUSG00000002059	Rab34	RAB34 member RAS oncogene family [Source:MGI Symbol;Acc:MGI:104606]	89.2985	129.513	139.58	90.3086	146.425	160.901	122.021	132.266	108.841	150.113	165.145	126.767	129.73	142.876	174.48	171.019	0.0487671	0.166394	1.18277	0	0.0751209	0.304695	1.25338	0	0.340163	0.616895	1.12231	0	0
ENSMUSG00000002064	Sdf2	stromal cell derived factor 2 [Source:MGI Symbol;Acc:MGI:108019]	224.757	260.615	271.637	284.801	261.647	269.378	297.906	286.779	318.781	356.36	310.111	352.815	342.139	402.88	398.869	383.947	0.0216522	0.0956046	1.1108	0	0.319064	0.628289	1.0724	0	0.0359167	0.164717	1.14296	0	0
ENSMUSG00000002068	Ccne1	cyclin E1 [Source:MGI Symbol;Acc:MGI:88316]	140.276	117.38	137.389	116.134	125.094	94.2556	130.764	124.368	124.698	153.655	110.921	197.018	127.672	129.964	130.592	177.494	0.552668	0.749337	-1.05248	0	0.565498	0.803489	-1.07729	0	0.805449	0.924077	-1.03091	0	0
ENSMUSG00000002076	Hsf2bp	heat shock transcription factor 2 binding protein [Source:MGI Symbol;Acc:MGI:1921627]	4.71753	4.77632	3.2306	0	3.3716	3.14408	4.08001	4.14899	3.99751	1.13547	2.43581	2.36475	1.02938	5.06906	2.26832	3.50637	0.589606	NA	1.23502	0	0.677743	NA	1.28753	0	0.758269	NA	1.18869	0	0
ENSMUSG00000018830	Myh11	myosin heavy polypeptide 11 smooth muscle [Source:MGI Symbol;Acc:MGI:102643]	47.625	40.7025	47.5022	154.455	71.2469	32.8274	36.3606	38.0953	44.4717	38.6349	37.1518	88.1683	29.2278	26.7915	27.4459	24.6851	0.00387467	0.027402	-1.76986	1	0.085895	NA	-1.63129	0	0.0232676	0.12402	-1.92356	0	1
ENSMUSG00000002100	Mybpc3	myosin binding protein C cardiac [Source:MGI Symbol;Acc:MGI:102844]	5.50089	2.26225	2.31822	7.07747	22.0315	4.10524	11.0233	12.3305	2.83989	1.84058	8.88814	2.84542	4.17724	0.893453	5.49165	6.40266	0.11791	NA	1.73514	0	0.0320242	NA	2.85709	0	0.971491	NA	1.01819	0	0
ENSMUSG00000002102	Psmc3	proteasome (prosome macropain) 26S subunit ATPase 3 [Source:MGI Symbol;Acc:MGI:1098754]	1004.11	999.694	968.203	981.555	846.683	1022.57	1230.65	989.62	1169.04	912.52	1051.72	1121.27	1249.89	1148.52	1121.78	1124.56	0.195271	0.408392	1.06345	0	0.624774	0.837762	1.03437	0	0.194076	0.457878	1.09234	0	0
ENSMUSG00000002103	Acp2	acid phosphatase 2 lysosomal [Source:MGI Symbol;Acc:MGI:87882]	739.272	703.815	712.332	698.332	684.64	619.913	709.574	712.21	757.444	762.63	812.333	692.751	718.323	747.741	745.361	761.598	0.311994	0.54194	-1.03198	0	0.325539	0.63635	-1.0474	0	0.681232	0.85777	-1.01844	0	0
ENSMUSG00000002104	Rapsn	receptor-associated protein of the synapse [Source:MGI Symbol;Acc:MGI:99422]	4.4232	1.92817	3.96991	4.08036	4.71383	3.70795	5.82451	8.08204	2.28056	2.93901	3.41632	6.29519	3.35459	5.02249	6.93018	5.11165	0.209179	NA	1.46095	0	0.357778	NA	1.55667	0	0.42129	NA	1.3936	0	0
ENSMUSG00000002105	Slc39a13	solute carrier family 39 (metal ion transporter) member 13 [Source:MGI Symbol;Acc:MGI:1915677]	233.898	238.818	230.984	256.141	257.227	232.796	210.943	224.6	347.301	286.901	295.337	334.029	291.809	336.506	297.612	333.662	0.698294	0.843145	-1.01843	0	0.619053	0.834768	-1.03757	0	0.950649	0.981403	-1.00405	0	0
ENSMUSG00000002107	Celf2	CUGBP Elav-like family member 2 [Source:MGI Symbol;Acc:MGI:1338822]	3705.03	3917.77	3937.82	4015.13	2977.28	2562.43	3984.88	3331.53	931.048	1053.74	1255.26	823.598	1208.17	734.867	801.55	941.986	0.0538272	0.177725	-1.15672	0	0.0722165	0.297727	-1.21174	0	0.366323	0.636223	-1.10277	0	0
ENSMUSG00000002108	Nr1h3	nuclear receptor subfamily 1 group H member 3 [Source:MGI Symbol;Acc:MGI:1352462]	21.6659	24.9433	25.3033	20.3487	24.1071	23.6674	25.2303	10.4508	38.2234	27.2411	25.1081	28.8206	34.8192	32.6525	42.5845	30.5871	0.731817	0.86368	1.04731	0	0.58887	NA	-1.11906	0	0.357344	NA	1.18529	0	0
ENSMUSG00000002109	Ddb2	damage specific DNA binding protein 2 [Source:MGI Symbol;Acc:MGI:1355314]	124.214	145.43	142.158	117.678	139.643	126.253	114.485	115.946	104.715	102.33	102.724	101.423	103.321	109.74	100.554	125.606	0.988209	0.995252	-1.00094	0	0.471416	0.74354	-1.06872	0	0.490546	0.736252	1.06453	0	0
ENSMUSG00000002111	Spi1	spleen focus forming virus (SFFV) proviral integration oncogene [Source:MGI Symbol;Acc:MGI:98282]	39.8317	38.3759	53.3123	38.2562	46.8767	63.8452	46.6231	73.6604	36.7241	16.5234	28.2147	38.3556	27.2978	35.1381	24.0927	45.4238	0.101781	0.270445	1.24832	0	0.106704	NA	1.37114	0	0.55952	0.78484	1.12528	0	0
ENSMUSG00000002129	Sf3a1	splicing factor 3a subunit 1 [Source:MGI Symbol;Acc:MGI:1914715]	598.768	566.565	505.353	629.582	543.15	564.965	661.656	544.83	505.074	508.976	548.352	547.419	507.059	485.638	460.442	399.71	0.193935	0.406647	-1.06431	0	0.906972	0.964791	1.0078	0	0.0465334	0.194747	-1.13819	0	0
ENSMUSG00000002147	Stat6	signal transducer and activator of transcription 6 [Source:MGI Symbol;Acc:MGI:103034]	109.016	131.526	109.261	174.495	78.1783	103.622	137.914	98.2199	82.9372	80.2157	78.5764	119.381	79.753	95.2084	84.7477	53.6032	0.0884025	0.247315	-1.19769	0	0.148863	NA	-1.25022	0	0.3755	0.645156	-1.14751	0	0
ENSMUSG00000002190	Clgn	calmegin [Source:MGI Symbol;Acc:MGI:107472]	125.633	123.536	113.357	110.192	133.205	96.4327	91.6477	116.78	277.543	291.534	277.807	325.638	272.483	229.576	288.924	237.658	0.0584079	0.187911	-1.11938	0	0.385903	0.684069	-1.0897	0	0.10533	0.323764	-1.13812	0	0
ENSMUSG00000002204	Napsa	napsin A aspartic peptidase [Source:MGI Symbol;Acc:MGI:109365]	2.20775	3.39741	2.32679	3.54307	6.49397	2.04486	1.11459	4.46693	2.85043	3.66737	3.21996	3.80794	2.49697	1.78021	1.56316	2.73363	0.682158	NA	-1.16194	0	0.734202	NA	1.2027	0	0.383063	NA	-1.58647	0	0
ENSMUSG00000002205	Vrk3	vaccinia related kinase 3 [Source:MGI Symbol;Acc:MGI:2182465]	147.406	178.364	191.696	148.129	155.955	221.154	180.728	189.02	166.724	141.713	173.516	139.028	174.421	163.15	140.793	157.732	0.291164	0.519742	1.07191	0	0.225022	0.532851	1.12461	0	0.802602	0.923308	1.02392	0	0
ENSMUSG00000002210	Smg9	smg-9 homolog nonsense mediated mRNA decay factor (C. elegans) [Source:MGI Symbol;Acc:MGI:1919247]	407.779	414.373	335.893	348.809	383.983	400.068	419.771	380.096	255.411	253.535	218.379	246.723	175.05	234.666	208.071	200.549	0.297595	0.526709	-1.06052	0	0.476961	0.748205	1.05224	0	0.0183783	0.105781	-1.19028	0	0
ENSMUSG00000002221	Paxip1	PAX interacting (with transcription-activation domain) protein 1 [Source:MGI Symbol;Acc:MGI:1890430]	440.808	446.596	376.542	455.113	393.8	373.411	436.327	415.687	294.27	298.961	340.021	321.388	308.145	303.638	305.042	294.392	0.235593	0.461153	-1.04944	0	0.314077	0.624881	-1.06191	0	0.548391	0.778292	-1.03678	0	0
ENSMUSG00000002222	Rmnd5a	required for meiotic nuclear division 5 homolog A [Source:MGI Symbol;Acc:MGI:1915727]	939.387	777.005	961.004	999.829	887.661	838.836	786.922	865.022	894.578	919.527	1012.82	1015.07	921.531	886.416	983.933	1031.15	0.278206	0.50817	-1.04506	0	0.146045	0.429882	-1.08882	0	0.925913	0.971355	-1.00531	0	0
ENSMUSG00000002227	Mov10	Moloney leukemia virus 10 [Source:MGI Symbol;Acc:MGI:97054]	87.3166	106.658	104.804	110.297	159.411	120.169	81.3365	111.294	44.0024	49.1615	31.1983	50.2235	42.3309	33.7299	18.8645	34.1495	0.655824	0.817325	-1.05772	0	0.387332	NA	1.1501	0	0.100731	0.313848	-1.34458	0	0
ENSMUSG00000002228	Ppm1j	protein phosphatase 1J [Source:MGI Symbol;Acc:MGI:1919137]	6.6453	2.26121	0	4.71628	2.59074	7.18083	2.20365	3.36134	29.3323	18.3978	23.4223	18.9612	20.8772	16.0752	26.662	12.7994	0.707444	NA	-1.08875	0	0.770247	NA	1.1436	0	0.562445	NA	-1.1739	0	0
ENSMUSG00000002233	Rhoc	ras homolog family member C [Source:MGI Symbol;Acc:MGI:106028]	141.753	118.548	133.278	110.654	149.621	166.067	94.2373	123.693	179.197	161.674	146.444	116.106	153.074	166.77	124.658	148.832	0.836131	0.918771	1.0175	0	0.654597	0.850794	1.058	0	0.883345	0.954458	-1.01771	0	0
ENSMUSG00000002240	4930432K09Rik	proline rich 27 [Source:MGI Symbol;Acc:MGI:1921029]	0	0	0	0	0	0	0	0	0.958931	0	0	0	0	0	0	0	0.893292	NA	-1.32916	0	1	NA	NA	0	0.852274	NA	-1.74831	0	0
ENSMUSG00000002249	Tead3	TEA domain family member 3 [Source:MGI Symbol;Acc:MGI:109241]	18.9368	29.4804	19.9138	33.2889	38.8363	23.9279	26.3887	29.9956	31.7845	47.8961	26.6196	40.8696	28.0645	32.6052	35.5187	42.7457	0.720067	0.857072	1.0491	0	0.380612	NA	1.20058	0	0.761933	NA	-1.05702	0	0
ENSMUSG00000002250	Ppard	peroxisome proliferator activator receptor delta [Source:MGI Symbol;Acc:MGI:101884]	239.678	289.552	264.462	232.911	202.581	230.932	237.19	235.289	236.575	242.026	236.425	236.922	213.149	211.585	184.054	222.64	0.00635006	0.0392864	-1.13784	0	0.0920294	0.338654	-1.12827	0	0.0446356	0.189489	-1.14671	0	0
ENSMUSG00000002257	Def6	differentially expressed in FDCP 6 [Source:MGI Symbol;Acc:MGI:1346328]	21.8357	12.2597	11.421	18.5964	14.0463	17.191	11.9476	17.6719	30.7802	29.0172	28.0418	26.1676	26.3423	29.9317	28.6013	26.1357	0.794461	NA	-1.03603	0	0.826431	NA	-1.05149	0	0.88255	NA	-1.02698	0	0
ENSMUSG00000034275	Igsf9b	immunoglobulin superfamily member 9B [Source:MGI Symbol;Acc:MGI:2685354]	228.288	200.273	326.788	377.909	105.169	130.51	259.939	206.343	76.5191	92.1512	90.8028	131.622	57.8366	47.56	60.5403	35.1239	2.67607e-05	0.000568739	-1.75869	1	0.011033	0.111964	-1.61234	0	0.00084957	0.012821	-1.93795	1	1
ENSMUSG00000002266	Zim1	zinc finger imprinted 1 [Source:MGI Symbol;Acc:MGI:1341879]	19.63	18.9841	8.64614	8.3602	14.3108	8.61246	11.6217	10.1773	64.3639	103.438	71.385	78.3034	57.0364	75.8371	75.6044	62.5148	0.1522	0.350254	-1.20195	0	0.310233	NA	-1.29369	0	0.320932	0.598947	-1.16971	0	0
ENSMUSG00000002274	Metrn	meteorin glial cell differentiation regulator [Source:MGI Symbol;Acc:MGI:1917333]	345.771	316.465	327.509	338.826	441.066	497.237	328.635	381.115	892.589	729.229	633.911	733.151	799.315	950.055	874.682	934.739	0.000924225	0.00904012	1.2138	0	0.0143223	0.127561	1.24073	0	0.0332674	0.157155	1.19099	0	0
ENSMUSG00000002279	Lmf1	lipase maturation factor 1 [Source:MGI Symbol;Acc:MGI:1923733]	158.521	168.38	169.761	139.906	148.351	155.039	159.149	155.263	167.507	135.771	129.185	170.61	143.059	151.963	151.545	152.778	0.811613	0.906383	-1.01377	0	0.742559	0.890961	-1.02939	0	0.987218	0.994886	-1.00131	0	0
ENSMUSG00000002280	Narfl	nuclear prelamin A recognition factor-like [Source:MGI Symbol;Acc:MGI:1914813]	234.939	189.705	202.635	207.825	253.668	258.301	214.896	282.535	234.505	203.374	220.698	169.112	220.869	287.431	231.217	240.526	0.00323785	0.023683	1.19506	0	0.0364397	0.206357	1.208	0	0.0556996	0.220033	1.18314	0	0
ENSMUSG00000002289	Angptl4	angiopoietin-like 4 [Source:MGI Symbol;Acc:MGI:1888999]	30.4513	33.3878	17.6462	17.0722	21.3362	21.7416	12.342	36.2838	28.7767	20.92	22.1589	14.4812	21.0989	19.1262	13.3921	22.3435	0.522497	NA	-1.11402	0	0.759528	NA	-1.08049	0	0.582295	NA	-1.14564	0	0
ENSMUSG00000002297	Dbf4	DBF4 zinc finger [Source:MGI Symbol;Acc:MGI:1351328]	15.3755	16.5299	14.2116	16.546	17.8575	18.6596	24.7383	20.2833	16.19	9.32306	15.6052	7.94024	13.4721	15.1453	14.2892	10.0406	0.306021	NA	1.18523	0	0.284567	NA	1.29592	0	0.749325	NA	1.08151	0	0
ENSMUSG00000002307	Daxx	Fas death domain-associated protein [Source:MGI Symbol;Acc:MGI:1197015]	138.126	171.403	192.605	176.543	233.199	177.458	146.097	204.595	192.452	167.859	140.173	155.916	219.562	154.77	203.109	167.041	0.128749	0.31316	1.12519	0	0.346871	0.653116	1.11515	0	0.259664	0.535801	1.13506	0	0
ENSMUSG00000024066	Xdh	xanthine dehydrogenase [Source:MGI Symbol;Acc:MGI:98973]	96.3575	52.0086	68.3569	103.756	46.6342	47.1892	60.6009	59.3839	119.222	62.5519	105.802	132.727	27.5577	63.4068	65.8703	50.2843	7.6905e-05	0.00131471	-1.75144	1	0.0479881	NA	-1.49757	0	0.000349978	0.00668011	-2.02821	1	1
ENSMUSG00000002319	Ipo4	importin 4 [Source:MGI Symbol;Acc:MGI:1923001]	710.312	762.176	870.725	743.413	741.801	691.667	698.838	783.194	778.313	663.076	781.587	663.819	658.197	567.058	741.552	814.883	0.35236	0.5833	-1.0488	0	0.452496	0.731402	-1.05837	0	0.599317	0.810957	-1.03962	0	0
ENSMUSG00000002320	Tm9sf1	transmembrane 9 superfamily member 1 [Source:MGI Symbol;Acc:MGI:1921390]	202.662	212.891	275.045	271.449	228.968	236.381	303.67	252.611	280.116	227.066	286.323	231.149	257.516	278.828	279.945	251.607	0.397122	0.626675	1.05266	0	0.497197	0.762579	1.06389	0	0.633973	0.830789	1.04243	0	0
ENSMUSG00000002324	Rec8	REC8 meiotic recombination protein [Source:MGI Symbol;Acc:MGI:1929645]	21.2461	21.5868	18.7842	10.9378	35.3051	28.7059	16.6674	24.1027	49.3563	70.0356	79.0225	64.6094	47.9823	81.1173	112.424	80.148	0.0781977	0.227403	1.29315	0	0.150496	NA	1.42716	0	0.292327	0.569596	1.22241	0	0
ENSMUSG00000002325	Irf9	interferon regulatory factor 9 [Source:MGI Symbol;Acc:MGI:107587]	108.605	177.939	165.847	167.729	192.752	129.073	131.608	114.875	124.627	94.8158	102.424	169.671	95.4934	122.741	89.3403	83.8351	0.12669	0.310067	-1.17206	0	0.539819	0.789179	-1.0969	0	0.136317	0.375137	-1.25171	0	0
ENSMUSG00000002326	Gmpr2	guanosine monophosphate reductase 2 [Source:MGI Symbol;Acc:MGI:1917903]	121.83	133.411	93.8468	120.266	123.06	115.919	131.117	125.49	132.468	117.746	112.266	121.352	137.79	132.174	108.217	137.136	0.362934	0.594141	1.05995	0	0.585596	0.815923	1.0548	0	0.494502	0.738408	1.06457	0	0
ENSMUSG00000002329	Mdp1	magnesium-dependent phosphatase 1 [Source:MGI Symbol;Acc:MGI:1915131]	275.78	291.696	283.857	264.112	323.842	288.259	330.548	301.4	231.82	256.649	248.761	226.586	248.856	267.919	228.98	246.845	0.12452	0.306354	1.06902	0	0.0896037	0.334687	1.1136	0	0.659004	0.846749	1.02787	0	0
ENSMUSG00000002332	Dhrs1	dehydrogenase/reductase (SDR family) member 1 [Source:MGI Symbol;Acc:MGI:1196314]	357.355	371.77	456.931	413.201	458.387	491.335	420.538	560.86	523.474	591.844	558.813	506.357	597.621	553.768	606.549	606.247	0.00605181	0.0378826	1.14089	0	0.00681889	0.0844983	1.20824	0	0.217273	0.487096	1.08448	0	0
ENSMUSG00000002341	Ncan	neurocan [Source:MGI Symbol;Acc:MGI:104694]	1948.2	1935.63	1918.62	2178.88	1906.83	1525.45	1784.97	1855.47	554.477	586.883	569.392	504.36	601.258	407.231	407.768	467.188	0.00803584	0.0467953	-1.15113	0	0.1068	0.364333	-1.12879	0	0.0392602	0.175051	-1.17627	0	0
ENSMUSG00000002342	Tmem161a	transmembrane protein 161A [Source:MGI Symbol;Acc:MGI:2384577]	193.273	235.934	162.844	138.39	213.352	210.157	222.836	238.616	216.14	181.837	178.6	168.185	185.768	220.17	199.028	189.777	0.0566813	0.184308	1.13792	0	0.0463001	0.233134	1.21972	0	0.481055	0.730374	1.06896	0	0
ENSMUSG00000002343	Armc6	armadillo repeat containing 6 [Source:MGI Symbol;Acc:MGI:1924063]	201.025	215.72	221.927	265.396	199.833	261.543	243.564	274.17	155.752	183.612	211.162	200.691	176.807	207.556	207.187	190.809	0.3015	0.530582	1.065	0	0.34771	0.654087	1.08934	0	0.637464	0.83367	1.04238	0	0
ENSMUSG00000002345	2310045N01Rik	BLOC-1 related complex subunit 8 [Source:MGI Symbol;Acc:MGI:1919618]	157.315	197.01	167.098	144.989	189.652	197.313	180.168	195.246	170.689	158.735	157.912	171.283	184.865	194.481	178.265	185.93	0.0131179	0.067069	1.13563	0	0.0861561	0.32838	1.14305	0	0.0984141	0.308747	1.12917	0	0
ENSMUSG00000002346	Slc25a42	solute carrier family 25 member 42 [Source:MGI Symbol;Acc:MGI:1920345]	422.713	435.436	518.137	486.816	385.913	467.671	465.093	423.754	288.199	282.062	259.255	288.328	252.92	238.073	217.232	215.195	0.00988373	0.0543851	-1.1317	0	0.329853	0.639358	-1.06581	0	0.00579706	0.0482918	-1.20902	0	0
ENSMUSG00000002365	Snx9	sorting nexin 9 [Source:MGI Symbol;Acc:MGI:1913866]	96.3571	97.2327	70.6744	107.295	106.221	98.4809	88.1464	82.9132	129.63	106.707	121.149	122.299	121.087	135.745	130.173	106.967	0.762959	0.881328	1.02121	0	0.932733	NA	1.00929	0	0.757669	0.900531	1.03057	0	0
ENSMUSG00000002372	Ranbp3	RAN binding protein 3 [Source:MGI Symbol;Acc:MGI:1919060]	652.349	643.319	583.932	664.99	678.78	678.082	740.43	662.185	577.185	616.323	564.553	585.897	572.033	571.558	560.684	620.777	0.287812	0.516794	1.03601	0	0.0846572	0.325382	1.0846	0	0.855821	0.945059	-1.00839	0	0
ENSMUSG00000002379	Ndufa11	NADH:ubiquinone oxidoreductase subunit A11 [Source:MGI Symbol;Acc:MGI:1917125]	509.475	568.699	442.583	527.039	577.741	587.809	601.6	592.718	887.54	742.347	709.93	679.754	867.653	1064.53	893.958	1016.65	6.77317e-05	0.00119843	1.21422	0	0.0453474	0.231208	1.15244	0	0.000332706	0.00642043	1.27248	0	0
ENSMUSG00000002384	Bmp8b	bone morphogenetic protein 8b [Source:MGI Symbol;Acc:MGI:107335]	2.03254	4.78427	3.07053	0.941837	2.06952	3.81492	1.7603	2.96522	0.755834	3.40829	2.81332	0.757309	2.2199	0.713379	1.8792	5.11218	0.764965	NA	1.13865	0	0.9558	NA	-1.03722	0	0.659426	NA	1.31436	0	0
ENSMUSG00000002393	Nr2f6	nuclear receptor subfamily 2 group F member 6 [Source:MGI Symbol;Acc:MGI:1352453]	296.38	314.652	271.467	288.713	346.801	321.095	285.752	307.877	309.469	281.702	276.232	254.523	337.009	341.311	303.836	352.436	0.00575563	0.036615	1.13351	0	0.275141	0.589901	1.07516	0	0.00617377	0.0503549	1.18908	0	0
ENSMUSG00000002395	Use1	unconventional SNARE in the ER 1 homolog (S. cerevisiae) [Source:MGI Symbol;Acc:MGI:1914273]	341.387	417.018	341.445	345.73	456.005	476.592	435.113	426.804	413.827	439.572	420.357	407.932	468.628	545.288	517.665	603.435	1.64359e-07	9.83417e-06	1.25557	0	0.00103274	0.0313319	1.24148	0	0.000128337	0.00315453	1.26818	0	0
ENSMUSG00000002396	Ocel1	occludin/ELL domain containing 1 [Source:MGI Symbol;Acc:MGI:1924340]	224.719	234.399	198.813	165.61	219.769	198.096	183.296	153.48	108.687	115.816	109.667	103.079	110.961	125.791	101.335	187.817	0.658399	0.819175	1.04023	0	0.467609	0.741227	-1.0923	0	0.163772	0.415045	1.19006	0	0
ENSMUSG00000002409	Dyrk1b	dual-specificity tyrosine-(Y)-phosphorylation regulated kinase 1b [Source:MGI Symbol;Acc:MGI:1330302]	236.102	234.082	267.993	282.728	204.965	226.613	260.985	275.185	180.948	179.981	192.537	182.533	170.207	143.133	135.933	157.261	0.0358139	0.135455	-1.12846	0	0.523437	0.778673	-1.05247	0	0.0182351	0.105274	-1.21463	0	0
ENSMUSG00000002413	Braf	Braf transforming gene [Source:MGI Symbol;Acc:MGI:88190]	1166.59	1049.82	1146.65	1226.34	979.392	834.1	993.082	1026.27	868.206	827.547	942.934	846.337	885.031	725.895	762.44	793.43	0.000681091	0.00708452	-1.1483	0	0.0017179	0.0403541	-1.19778	0	0.095178	0.303017	-1.10086	0	0
ENSMUSG00000060534	Dcc	deleted in colorectal carcinoma [Source:MGI Symbol;Acc:MGI:94869]	59.7407	43.1889	67.9294	55.0688	24.8824	34.0267	53.6523	35.0628	69.8118	87.7564	90.6938	104.033	46.4721	29.2865	65.4584	39.0674	1.33069e-05	0.000331004	-1.73887	1	0.0273938	NA	-1.52187	0	0.00014722	0.0034494	-1.9459	1	1
ENSMUSG00000002428	Hltf	helicase-like transcription factor [Source:MGI Symbol;Acc:MGI:1196437]	230.392	233.028	241.378	194.914	259.169	157.731	182.482	190.047	237.466	312.233	257.723	250.064	245.388	296.224	220.111	246.086	0.180388	0.388723	-1.09702	0	0.174072	0.47077	-1.15036	0	0.610622	0.817142	-1.05102	0	0
ENSMUSG00000002455	Prpf6	pre-mRNA splicing factor 6 [Source:MGI Symbol;Acc:MGI:1922946]	437.937	384.786	431.595	424.696	369.515	348.912	501.326	396.043	497.309	521.669	475.801	525.003	485.996	549.972	508.317	460.675	0.654467	0.816888	-1.02198	0	0.603696	0.825446	-1.03865	0	0.917085	0.966841	-1.00726	0	0
ENSMUSG00000002458	Rgs19	regulator of G-protein signaling 19 [Source:MGI Symbol;Acc:MGI:1915153]	117.926	128.019	214.953	124.243	150.356	158.007	125.313	108.87	132.242	132.394	134.919	120.502	105.821	130.621	113.216	112.802	0.297439	0.526504	-1.09013	0	0.652605	0.849583	-1.05686	0	0.33264	0.609972	-1.12503	0	0
ENSMUSG00000002459	Rgs20	regulator of G-protein signaling 20 [Source:MGI Symbol;Acc:MGI:1929866]	323.567	239.917	221.89	259.128	304.453	305.733	271.266	288.621	99.5631	127.413	79.4132	88.0891	113.847	100.274	102.288	85.4719	0.309074	0.539191	1.0765	0	0.254982	0.568742	1.12025	0	0.843804	0.940169	1.0224	0	0
ENSMUSG00000002475	Abhd3	abhydrolase domain containing 3 [Source:MGI Symbol;Acc:MGI:2147183]	436.735	421.324	478.794	443.68	393.02	480.905	379.904	445.144	797.189	702.249	767.332	716.055	754.268	903.315	841.164	826.958	0.393469	0.623309	1.03914	0	0.474704	0.74692	-1.04624	0	0.0580064	0.225869	1.11449	0	0
ENSMUSG00000002477	Snrpd1	small nuclear ribonucleoprotein D1 [Source:MGI Symbol;Acc:MGI:98344]	244.765	205.765	203.917	214.597	283.676	230.805	260.028	247.617	259.258	251.134	235.845	254.086	263.057	327.762	317.597	283.405	0.000581917	0.00627912	1.1833	0	0.0338931	0.198065	1.17262	0	0.0112942	0.0759599	1.19255	0	0
ENSMUSG00000020014	Gm872	cilia and flagella associated protein 54 [Source:MGI Symbol;Acc:MGI:1922208]	57.0186	79.8722	100.906	65.3001	107.018	38.736	47.1195	80.7955	44.9842	34.5918	74.2836	30.1429	20.1751	16.3908	15.4712	15.735	0.00414167	0.028668	-1.70479	1	0.592555	NA	-1.13041	0	5.27167e-05	0.00163129	-2.68292	1	1
ENSMUSG00000002489	Tiam1	T cell lymphoma invasion and metastasis 1 [Source:MGI Symbol;Acc:MGI:103306]	603.675	628.762	485.981	561.615	521.371	447.421	610.001	531.156	476.272	294.913	577.41	405.006	414.015	306.019	312.767	451.107	0.150191	0.34766	-1.13022	0	0.523239	0.778673	-1.08108	0	0.172581	0.427494	-1.18199	0	0
ENSMUSG00000002496	Tsc2	tuberous sclerosis 2 [Source:MGI Symbol;Acc:MGI:102548]	1182.87	1241.43	1104.14	1236.82	1160.68	1143.83	1102.94	1071.15	900.789	895.043	832.686	881.683	757.418	712.655	686.933	638.155	9.1995e-05	0.00152175	-1.15443	0	0.156027	0.445077	-1.06428	0	3.88927e-07	4.32731e-05	-1.25468	0	0
ENSMUSG00000002500	Rpl3l	ribosomal protein L3-like [Source:MGI Symbol;Acc:MGI:1913461]	3.88535	2.10341	1.07777	6.40485	1.20496	2.86271	1.88525	2.08453	4.857	7.92364	1.65779	3.04439	0.77683	1.66153	3.75568	6.80348	0.387133	NA	-1.42131	0	0.471937	NA	-1.60545	0	0.626062	NA	-1.31135	0	0
ENSMUSG00000002504	Slc9a3r2	solute carrier family 9 (sodium/hydrogen exchanger) member 3 regulator 2 [Source:MGI Symbol;Acc:MGI:1890662]	356.075	404.951	364.435	420.945	347.46	392.649	336.656	391.305	637.327	501.614	483.883	562.318	483.517	606.607	537.563	463.106	0.373552	0.605256	-1.04829	0	0.519819	0.777402	-1.05276	0	0.564169	0.788653	-1.04443	0	0
ENSMUSG00000002524	Puf60	poly-U binding splicing factor 60 [Source:MGI Symbol;Acc:MGI:1915209]	1013.81	1041.68	1037.71	1017.36	1000.91	1109.07	1222.19	1076.36	1210.74	1225.43	1195.91	1198.25	1253.41	1377.14	1273.35	1307.5	0.00770082	0.045442	1.07637	0	0.0906276	0.336438	1.07374	0	0.0572114	0.22327	1.07864	0	0
ENSMUSG00000002546	Golga2	golgi autoantigen golgin subfamily a 2 [Source:MGI Symbol;Acc:MGI:2139395]	990.421	982.485	995.845	840.475	733.988	758.137	922.547	873.094	918.954	798.056	821.576	954.946	737.121	760.072	849.691	838.512	0.00761431	0.0450717	-1.12597	0	0.023774	0.166366	-1.15772	0	0.15017	0.39625	-1.09612	0	0
ENSMUSG00000002550	Uck1	uridine-cytidine kinase 1 [Source:MGI Symbol;Acc:MGI:98904]	299.986	353.271	301.678	305.994	253.489	389.505	336.774	319.012	318.631	309.468	360.397	331.88	301.419	324.114	302.892	244.35	0.446845	0.666826	-1.04752	0	0.735048	0.886968	1.02981	0	0.161578	0.411722	-1.12545	0	0
ENSMUSG00000002565	Scin	scinderin [Source:MGI Symbol;Acc:MGI:1306794]	0	1.17661	2.41145	1.22702	0	1.06758	0	0	0.984696	0	0.840512	0	0.869055	0	0	1.68014	0.585651	NA	-1.62271	0	0.330145	NA	-3.50255	0	0.797861	NA	1.40077	0	0
ENSMUSG00000021904	Sema3g	sema domain immunoglobulin domain (Ig) short basic domain secreted (semaphorin) 3G [Source:MGI Symbol;Acc:MGI:3041242]	52.0552	45.2249	30.1234	69.564	54.4065	27.698	22.0367	21.2886	53.9338	43.2344	40.3826	48.3504	27.5577	29.4708	25.8776	19.1994	0.000255854	0.00340873	-1.70116	1	0.0323062	NA	-1.58754	0	0.00486655	NA	-1.81622	0	1
ENSMUSG00000002580	Mien1	migration and invasion enhancer 1 [Source:MGI Symbol;Acc:MGI:1913678]	310.109	357.259	341.794	311.286	397.661	425.703	405.466	360.781	380.371	297.13	307.732	290.115	381.643	430.469	398.37	415.048	3.46971e-06	0.00010595	1.24048	0	0.00706088	0.0865003	1.2044	0	0.00026287	0.00542291	1.27472	0	0
ENSMUSG00000002588	Pon1	paraoxonase 1 [Source:MGI Symbol;Acc:MGI:103295]	0.802174	0	0	0	0	1.60354	0	0	0.685315	0	0.584977	0	0	0	1.4863	1.4291	0.688413	NA	1.53428	0	0.914197	NA	1.19944	0	0.687312	NA	1.9256	0	0
ENSMUSG00000002602	Axl	AXL receptor tyrosine kinase [Source:MGI Symbol;Acc:MGI:1347244]	536.686	435.375	484.171	601.599	454.825	488.176	528.676	510.792	500.594	495.224	437.48	550.523	392.177	414.228	479.053	391.113	0.0564455	0.183901	-1.10774	0	0.640696	0.844667	-1.0359	0	0.0243705	0.127529	-1.1812	0	0
ENSMUSG00000002603	Tgfb1	transforming growth factor beta 1 [Source:MGI Symbol;Acc:MGI:98725]	64.4878	62.5389	66.3356	94.9681	67.8816	98.629	68.0465	59.8022	54.1751	38.3853	46.2427	49.681	50.2441	41.5992	28.1564	42.5154	0.584381	0.773064	-1.06191	0	0.885508	NA	1.02268	0	0.354196	0.626694	-1.16353	0	0
ENSMUSG00000002608	Ccdc97	coiled-coil domain containing 97 [Source:MGI Symbol;Acc:MGI:1196455]	527.093	499.331	480.939	509.009	433.563	437.98	468.752	420.747	500.028	472.475	446.628	517.907	414.787	422.525	371.616	430.903	3.04275e-05	0.000632502	-1.16392	0	0.0132882	0.12283	-1.14483	0	0.00142016	0.0182036	-1.18157	0	0
ENSMUSG00000015829	Tnr	tenascin R [Source:MGI Symbol;Acc:MGI:99516]	435.27	353.885	473.864	479.874	176.173	190.809	370.216	333.894	226.143	273.205	277.024	324.232	192.069	136.637	194.474	130.739	1.08638e-06	4.34386e-05	-1.65286	1	0.00109047	0.031884	-1.62575	1	0.000542123	0.0090878	-1.68115	1	1
ENSMUSG00000002625	Akap8l	A kinase (PRKA) anchor protein 8-like [Source:MGI Symbol;Acc:MGI:1860606]	1198.37	1435.87	1225.8	1238.02	1439.16	1376.68	1312.28	1349.02	673.697	663.238	662.282	678.808	549.487	660.865	500.304	568.662	0.389733	0.619953	-1.04252	0	0.193631	0.494132	1.07402	0	0.0047724	0.0426557	-1.176	0	0
ENSMUSG00000002633	Shh	sonic hedgehog [Source:MGI Symbol;Acc:MGI:98297]	22.1511	14.698	40.5508	22.4021	33.68	27.6978	24.2403	22.409	85.1585	87.389	78.3427	82.4806	90.1891	100.022	87.0432	81.3685	0.449916	0.669532	1.07709	0	0.676741	NA	1.07871	0	0.562166	0.78675	1.07637	0	0
ENSMUSG00000002635	Pdcd2l	programmed cell death 2-like [Source:MGI Symbol;Acc:MGI:1915329]	59.2046	82.7038	107.429	110.453	52.1831	84.368	102.071	102.069	85.3882	80.1965	101.891	120.547	130.37	113.29	127.657	128.551	0.302028	0.531133	1.11955	0	0.775652	NA	-1.04541	0	0.0844242	0.283046	1.29323	0	0
ENSMUSG00000002658	Gtf2f1	general transcription factor IIF polypeptide 1 [Source:MGI Symbol;Acc:MGI:1923848]	462.956	524.601	443.744	415.033	470.219	510.865	531.081	552.38	447.554	423.149	398.986	493.939	400.008	474.217	459.528	427.865	0.239781	0.466122	1.05647	0	0.0908399	0.33671	1.11869	0	0.998033	0.999092	-1.00016	0	0
ENSMUSG00000002660	Clpp	caseinolytic mitochondrial matrix peptidase proteolytic subunit [Source:MGI Symbol;Acc:MGI:1858213]	316.758	316.566	280.383	286.517	341.973	373.398	343.768	312.604	404.028	384.516	379.607	326.135	398.34	483.152	414.048	387.634	0.00703	0.0424452	1.13384	0	0.0598154	0.270259	1.1432	0	0.07359	0.260628	1.12588	0	0
ENSMUSG00000002661	Alkbh7	alkB homolog 7 [Source:MGI Symbol;Acc:MGI:1913650]	84.235	91.0456	66.6547	96.5347	87.6069	94.8023	90.875	93.0514	155.922	145.529	135.46	143.974	129.953	168.94	153.618	158.453	0.324762	0.556572	1.06569	0	0.433254	0.721286	1.08658	0	0.561938	0.78652	1.05196	0	0
ENSMUSG00000002664	Pspn	persephin [Source:MGI Symbol;Acc:MGI:1201684]	2.21502	1.13052	0	1.17917	1.29525	1.02574	1.10179	1.12043	0.946189	3.67971	0.80773	0.948118	2.50537	2.67936	0	1.82831	0.930291	NA	1.04943	0	0.99358	NA	-1.00721	0	0.906928	NA	1.0916	0	0
ENSMUSG00000002668	Dennd1c	DENN/MADD domain containing 1C [Source:MGI Symbol;Acc:MGI:1918035]	12.1831	14.698	13.9031	11.7906	6.47691	15.3877	12.1201	14.5658	12.3007	11.9585	9.69189	9.48054	10.8561	15.182	8.62591	7.31401	0.792008	NA	-1.05081	0	0.81145	NA	-1.06912	0	0.901185	NA	-1.03459	0	0
ENSMUSG00000002679	Med6	mediator complex subunit 6 [Source:MGI Symbol;Acc:MGI:1917042]	123.226	91.3639	76.1031	112.378	146.573	101.106	119.278	134.491	107.005	94.7428	112.883	96.0624	117.983	145.646	116.997	139.546	0.00387626	0.027402	1.24893	0	0.0725471	0.298517	1.23506	0	0.0350554	0.161995	1.26232	0	0
ENSMUSG00000002688	Prkd1	protein kinase D1 [Source:MGI Symbol;Acc:MGI:99879]	88.6045	101.756	53.2952	71.9223	72.5418	86.1714	80.4339	76.1906	88.9434	76.3502	80.7653	81.5322	69.3119	88.4124	81.5538	69.4836	0.714496	0.853092	-1.03144	0	0.999237	NA	-1.00012	0	0.631113	0.829113	-1.0603	0	0
ENSMUSG00000002699	Lcp2	lymphocyte cytosolic protein 2 [Source:MGI Symbol;Acc:MGI:1321402]	23.877	27.4301	20.6903	44.9756	26.5431	18.1347	23.8986	41.661	15.9525	24.8046	12.5982	16.2179	44.8406	38.1373	13.195	10.997	0.454051	0.672768	1.17241	0	0.854611	NA	-1.05755	0	0.211826	NA	1.47052	0	0
ENSMUSG00000002718	Cse1l	chromosome segregation 1-like (S. cerevisiae) [Source:MGI Symbol;Acc:MGI:1339951]	548.033	553.537	612.18	618.152	451.427	423.658	644.036	470.339	581.537	661.98	641.913	594.396	730.039	661.891	704.228	834.241	0.911961	0.958049	1.00753	0	0.0485996	0.239558	-1.17399	0	0.0337969	0.158415	1.18111	0	0
ENSMUSG00000002728	Naa20	N(alpha)-acetyltransferase 20 NatB catalytic subunit [Source:MGI Symbol;Acc:MGI:1915127]	301.329	347.72	356.424	309.123	406.08	340.38	354.925	367.783	447.611	436.891	418.003	419.507	474.125	534.449	537.013	562.551	0.00011879	0.0018369	1.17384	0	0.0793806	0.313936	1.11572	0	0.000359949	0.00679633	1.22371	0	0
ENSMUSG00000002731	Prkra	protein kinase interferon inducible double stranded RNA dependent activator [Source:MGI Symbol;Acc:MGI:1344375]	109.984	108.315	95.8615	70.3739	86.0789	102.342	105.192	98.438	228.698	209.078	209.179	217.095	222.342	230.245	238.919	278.772	0.195706	0.408534	1.08389	0	0.82729	0.931211	1.02283	0	0.158376	0.407548	1.12307	0	0
ENSMUSG00000002732	Fkbp7	FK506 binding protein 7 [Source:MGI Symbol;Acc:MGI:1336879]	16.7843	9.81922	15.9007	33.1785	17.5002	20.2831	22.9162	18.6798	23.505	34.5871	31.8148	22.6228	40.7734	31.1837	34.4686	45.5795	0.177196	0.384305	1.2216	0	0.798056	NA	1.06255	0	0.139912	NA	1.34764	0	0
ENSMUSG00000002733	Plekha3	pleckstrin homology domain-containing family A (phosphoinositide binding specific) member 3 [Source:MGI Symbol;Acc:MGI:1932515]	393.254	313.407	359.179	375.006	327.488	366.951	341.297	368.662	364.031	328.71	342.843	354.847	379.322	353.665	349.126	375.187	0.737044	0.865696	1.01373	0	0.6939	0.868767	-1.0241	0	0.412367	0.677707	1.04813	0	0
ENSMUSG00000002741	Ykt6	YKT6 v-SNARE homolog (S. cerevisiae) [Source:MGI Symbol;Acc:MGI:1927550]	698.47	658.316	724.773	668.698	691.84	715.157	774.09	726.46	484.897	455.652	498.149	470.014	511.968	466.406	506.42	557.822	0.0632243	0.198302	1.06335	0	0.245949	0.556244	1.05775	0	0.173999	0.429444	1.06923	0	0
ENSMUSG00000002748	Baz1b	bromodomain adjacent to zinc finger domain 1B [Source:MGI Symbol;Acc:MGI:1353499]	1226.19	1288.91	1076.61	1197.02	1077.67	988.005	1000.81	1113.04	893.482	946.75	904.138	884.703	872.092	793.4	761.59	790.95	7.23488e-05	0.00125622	-1.13721	0	0.00409792	0.0642604	-1.14637	0	0.0115506	0.0771761	-1.128	0	0
ENSMUSG00000002763	Pex6	peroxisomal biogenesis factor 6 [Source:MGI Symbol;Acc:MGI:2385054]	539.806	479.231	472.562	488.583	497.569	500.432	495.141	465.226	458.674	435.972	358.057	387.229	397.843	447.447	353.73	356.763	0.490247	0.70331	-1.03234	0	0.867193	0.949292	-1.0114	0	0.439049	0.697357	-1.05337	0	0
ENSMUSG00000002767	Mrpl2	mitochondrial ribosomal protein L2 [Source:MGI Symbol;Acc:MGI:1351622]	164.549	164.721	185.026	169.528	214.727	205.246	206.93	254.733	195.31	177.23	192.303	181.75	199.575	222.75	233.115	250.644	2.17161e-05	0.000480759	1.2422	0	0.0016235	0.0391826	1.28027	0	0.00781488	0.0593698	1.21188	0	0
ENSMUSG00000002768	Mea1	male enhanced antigen 1 [Source:MGI Symbol;Acc:MGI:96957]	474.025	497.453	461.13	449.239	476.68	519.054	496.918	544.534	532.709	466.391	440.19	460.767	536.97	584.077	588.926	673.774	0.000452962	0.00522282	1.16932	0	0.19366	0.494132	1.0832	0	0.000111993	0.00282584	1.25479	0	0
ENSMUSG00000002769	Gnmt	glycine N-methyltransferase [Source:MGI Symbol;Acc:MGI:1202304]	2.50199	5.10808	2.12303	3.9955	5.3311	4.63468	4.03792	0	8.59325	4.21402	15.2891	6.94895	6.12089	9.65231	8.9498	13.3444	0.847652	NA	1.05785	0	0.966147	NA	1.02236	0	0.844978	NA	1.07706	0	0
ENSMUSG00000097723	Gm26848	NA	29.9039	49.747	30.1235	37.7299	19.4307	24.6202	23.1384	34.7339	23.6551	37.7153	29.0757	26.5455	11.6912	17.8612	12.5468	20.1135	0.000519858	0.00581252	-1.64599	1	0.074049	NA	-1.44188	0	0.00251239	NA	-1.89446	0	1
ENSMUSG00000002778	Kdelr1	KDEL (Lys-Asp-Glu-Leu) endoplasmic reticulum protein retention receptor 1 [Source:MGI Symbol;Acc:MGI:1915387]	529.457	563.328	461.927	510.682	653.456	570.434	561.482	528.949	495.67	456.991	450.721	531.559	478.94	555.265	466.451	560.911	0.0543584	0.178901	1.09119	0	0.0919145	0.338623	1.11924	0	0.333846	0.611319	1.06519	0	0
ENSMUSG00000002781	Tmem143	transmembrane protein 143 [Source:MGI Symbol;Acc:MGI:1917459]	198.461	165.645	222.457	174.47	155.646	141.989	159.875	157.983	274.782	208.846	203.998	240.254	227.206	235.904	220.032	166.818	0.0331533	0.128756	-1.15524	0	0.0379285	0.210961	-1.23299	0	0.354277	0.626694	-1.0915	0	0
ENSMUSG00000002791	Pdxk-ps	NA	2.56445	0	0.709873	0	0	0	0	0	0	1.54274	0.494853	0.580874	1.80201	0	1.53169	0	0.771742	NA	-1.29673	0	0.505144	NA	-2.63158	0	0.832456	NA	1.31552	0	0
ENSMUSG00000002797	Ggct	gamma-glutamyl cyclotransferase [Source:MGI Symbol;Acc:MGI:95700]	95.4604	88.7722	103.539	86.0154	92.791	90.3925	100.639	104.574	117.48	130.415	112.891	104.124	139.54	122.069	161.082	168.162	0.0313875	0.124294	1.16537	0	0.724541	0.882772	1.0388	0	0.0105332	0.0726768	1.27152	0	0
ENSMUSG00000002799	Jag2	jagged 2 [Source:MGI Symbol;Acc:MGI:1098270]	379.892	377.627	348.736	387.908	379.55	337.505	399.966	377.592	264.938	314.6	256.026	320.44	227.142	244.697	226.625	230.393	0.0367	0.137747	-1.11332	0	0.992773	0.997362	-1.00059	0	0.00104422	0.0146975	-1.24332	0	0
ENSMUSG00000002803	Btbd6	BTB (POZ) domain containing 6 [Source:MGI Symbol;Acc:MGI:3026623]	437.382	432.834	433.303	463.007	436.034	485.202	490.841	452.021	318.239	302.768	325.261	320.908	339.628	290.826	287.482	312.234	0.718579	0.856019	1.01398	0	0.30669	0.619138	1.05709	0	0.590136	0.805652	-1.03046	0	0
ENSMUSG00000002804	Nudt14	nudix (nucleoside diphosphate linked moiety X)-type motif 14 [Source:MGI Symbol;Acc:MGI:1913424]	43.1938	28.2643	25.4897	34.1942	32.383	32.8254	38.5634	29.1314	36.9017	49.6749	42.8076	37.9233	50.9413	58.0507	55.6775	60.3377	0.0939851	0.256967	1.19451	0	0.939971	NA	1.01264	0	0.0366716	0.166867	1.342	0	0
ENSMUSG00000002808	Epdr1	ependymin related protein 1 (zebrafish) [Source:MGI Symbol;Acc:MGI:2145369]	1075.43	890.923	1068.23	945.607	976.716	986.86	1061.06	951.261	1428.77	1400.07	1373.83	1347.19	1549.08	1513.74	1615.4	1500.28	0.0900349	0.250273	1.0582	0	0.982632	0.994969	-1.001	0	0.012265	0.0801232	1.11362	0	0
ENSMUSG00000002812	Flii	flightless I actin binding protein [Source:MGI Symbol;Acc:MGI:1342286]	512.225	564.572	563.935	576.525	491.453	635.954	492.759	479.877	886.621	729.593	681.05	905.367	706.625	761.723	625.717	623.187	0.0468715	0.161881	-1.11796	0	0.499544	0.763999	-1.05638	0	0.0357751	0.164327	-1.17786	0	0
ENSMUSG00000002814	Top3a	topoisomerase (DNA) III alpha [Source:MGI Symbol;Acc:MGI:1197527]	69.828	52.6711	50.2257	38.157	51.6374	54.7063	51.287	52.3134	49.746	51.3411	51.4009	79.5737	58.182	66.1133	77.3453	55.0672	0.587711	0.775202	1.05743	0	0.989354	NA	1.00212	0	0.492143	0.737334	1.1051	0	0
ENSMUSG00000002820	Atg4d	autophagy related 4D cysteine peptidase [Source:MGI Symbol;Acc:MGI:2444308]	188.284	241.951	252.574	245.245	235.759	305.701	247.912	266.667	306.57	296.203	268.95	302.429	287.269	321.501	319.943	315.417	0.06983	0.211867	1.09731	0	0.0870284	0.330169	1.14183	0	0.413848	0.67916	1.06047	0	0
ENSMUSG00000002825	Qtrt1	queuine tRNA-ribosyltransferase catalytic subunit 1 [Source:MGI Symbol;Acc:MGI:1931441]	77.5282	111.929	60.2475	93.1473	82.9028	89.2467	102.47	69.4676	59.6107	67.1522	51.6909	54.9878	55.9512	58.0495	61.9503	60.3394	0.920275	0.961991	1.00918	0	0.9729	NA	1.00454	0	0.919855	0.967657	1.01384	0	0
ENSMUSG00000002831	Plin4	perilipin 4 [Source:MGI Symbol;Acc:MGI:1929709]	34.3343	24.8737	53.2951	48.341	18.1355	31.8015	39.6661	62.7453	103.137	40.4747	153.453	231.323	33.4032	195.578	77.6328	54.8557	0.438888	0.660969	-1.24781	0	0.900696	NA	-1.05388	0	0.3515	0.624787	-1.46233	0	0
ENSMUSG00000002833	Hdgfrp2	HDGF like 2 [Source:MGI Symbol;Acc:MGI:1194492]	578.142	573.22	484.294	503.46	476.699	554.98	585.072	566.947	389.836	407.509	419.175	458.859	328.189	410.808	348.174	395.87	0.31176	0.541888	-1.05151	0	0.751053	0.895821	1.02171	0	0.0713185	0.255836	-1.13084	0	0
ENSMUSG00000002835	Chaf1a	chromatin assembly factor 1 subunit A (p150) [Source:MGI Symbol;Acc:MGI:1351331]	28.7964	27.1348	45.1851	23.5811	25.9078	32.8271	41.8697	38.0953	11.3545	20.2374	33.1138	18.013	20.8771	16.075	22.741	28.3419	0.596777	0.781138	1.08516	0	0.626278	NA	1.11583	0	0.821025	NA	1.05392	0	0
ENSMUSG00000002844	Adprh	ADP-ribosylarginine hydrolase [Source:MGI Symbol;Acc:MGI:1098234]	634.625	608.264	595.521	574.209	708.565	630.886	725.001	668.907	651.934	654.962	687.324	643.734	669.742	755.534	673.609	731.392	0.00368501	0.0263871	1.09929	0	0.0109016	0.111293	1.13143	0	0.132508	0.36888	1.07152	0	0
ENSMUSG00000002845	Tmem39a	transmembrane protein 39a [Source:MGI Symbol;Acc:MGI:1915096]	119.879	110.965	117.457	71.6741	121.729	120.516	92.5862	81.984	159.682	132.598	131.338	138.093	121.372	115.871	127.929	110.189	0.243338	0.470214	-1.09854	0	0.969753	0.98905	-1.00465	0	0.132615	0.368997	-1.18064	0	0
ENSMUSG00000002846	Timmdc1	translocase of inner mitochondrial membrane domain containing 1 [Source:MGI Symbol;Acc:MGI:1922139]	138.546	130.293	127.814	137.041	141.626	128.024	124.807	116.486	170.554	142.253	174.13	148.477	152.296	178.569	169.801	162.464	0.949831	0.976518	1.00358	0	0.606217	0.827032	-1.04641	0	0.592684	0.807193	1.04279	0	0
ENSMUSG00000002847	Pla1a	phospholipase A1 member A [Source:MGI Symbol;Acc:MGI:1934677]	12.1831	9.04487	12.7446	14.1488	19.4306	5.12919	13.2219	15.6863	9.46204	10.1188	12.9226	19.9092	5.84561	8.03756	7.84176	11.8852	0.394812	NA	-1.2002	0	0.765303	NA	1.09694	0	0.142974	NA	-1.56552	0	0
ENSMUSG00000002870	Mcm2	minichromosome maintenance complex component 2 [Source:MGI Symbol;Acc:MGI:105380]	43.1947	37.3104	61.4054	44.8041	36.2709	37.9564	34.1568	30.2521	52.0413	55.193	51.6899	70.1557	50.105	48.225	51.7553	55.7696	0.0601302	0.191451	-1.20486	0	0.0572409	NA	-1.34506	0	0.433796	0.69387	-1.11114	0	0
ENSMUSG00000002871	Tpra1	transmembrane protein adipocyte asscociated 1 [Source:MGI Symbol;Acc:MGI:1345190]	276.726	261.851	251.165	292.267	307.172	327.952	328.299	220.156	318.083	317.451	316.068	374.329	335.839	385.165	298.546	351.944	0.312713	0.542697	1.06158	0	0.314964	0.625106	1.09363	0	0.688978	0.862736	1.03416	0	0
ENSMUSG00000002881	Nab1	Ngfi-A binding protein 1 [Source:MGI Symbol;Acc:MGI:107564]	185.957	179.911	253.801	282.397	226.769	284.02	187.217	215.735	283.269	258.848	248.126	335.391	356.559	247.449	260.131	255.621	0.943498	0.973321	1.00584	0	0.89028	0.956285	1.01702	0	0.968929	0.987927	-1.00459	0	0
ENSMUSG00000002885	Cd97	adhesion G protein-coupled receptor E5 [Source:MGI Symbol;Acc:MGI:1347095]	100.721	87.6568	106.714	151.798	125.067	122.002	105.794	86.4931	123.414	113.45	121.799	154.371	93.8264	120.131	97.5876	74.4846	0.109309	0.28248	-1.16675	0	0.934432	NA	-1.0112	0	0.0276146	0.138514	-1.33237	0	0
ENSMUSG00000002897	Il17ra	interleukin 17 receptor A [Source:MGI Symbol;Acc:MGI:107399]	213.758	208.034	209.705	186.29	187.832	203.118	154.257	163.586	85.1586	66.2315	86.4188	84.3764	65.1364	66.086	73.7121	57.5982	0.0101362	0.0553039	-1.18283	0	0.107865	0.366136	-1.154	0	0.05281	0.212454	-1.22507	0	0
ENSMUSG00000002900	Lamb1	laminin B1 [Source:MGI Symbol;Acc:MGI:96743]	119.797	127.566	59.118	84.0519	80.1738	102.287	112.623	109.185	111.433	70.3328	111.212	53.9093	93.0486	65.5608	100.24	98.1796	0.79612	0.899529	1.03273	0	0.847526	NA	1.03581	0	0.872367	0.950084	1.02963	0	0
ENSMUSG00000002908	Kcnn1	potassium intermediate/small conductance calcium-activated channel subfamily N member 1 [Source:MGI Symbol;Acc:MGI:1933993]	145.09	143.589	163.361	148.561	125.653	161.059	138.83	132.213	147.608	123.264	117.917	124.194	141.129	134.851	134.093	127.082	0.887061	0.945729	-1.00844	0	0.422233	0.712827	-1.07258	0	0.565628	0.789246	1.04943	0	0
ENSMUSG00000002910	Arrdc2	arrestin domain containing 2 [Source:MGI Symbol;Acc:MGI:1918057]	79.7438	70.098	96.1635	104.937	79.0181	145.67	87.0446	125.49	174.102	119.585	190.607	252.183	158.666	145.569	155.267	185.593	0.762952	0.881328	1.03523	0	0.165923	0.459645	1.25102	0	0.380253	0.648882	-1.1418	0	0
ENSMUSG00000002930	Ppp1r17	protein phosphatase 1 regulatory subunit 17 [Source:MGI Symbol;Acc:MGI:1333876]	1.10755	1.13061	1.1586	0	38.8611	10.2583	0	2.24089	33.1171	15.6381	37.9602	14.2209	14.1965	8.93064	60.3816	52.1118	0.0251277	NA	3.61152	0	0.000963173	NA	14.8593	0	0.605956	NA	1.34301	0	0
ENSMUSG00000002944	Cd36	CD36 molecule [Source:MGI Symbol;Acc:MGI:107899]	3.35195	2.28117	7.01283	6.84766	2.61361	2.03844	5.47357	5.60932	7.52073	14.623	16.8511	15.0708	12.6367	8.10834	13.4484	10.1455	0.397146	NA	-1.22334	0	0.629002	NA	-1.2326	0	0.515803	NA	-1.21913	0	0
ENSMUSG00000002948	Map2k7	mitogen-activated protein kinase kinase 7 [Source:MGI Symbol;Acc:MGI:1346871]	770.223	754.414	816.655	891.44	690.504	822.185	803.099	791.396	973.288	939.359	990.977	1094.7	955.82	941.495	948.325	1082.11	0.464004	0.681561	-1.02765	0	0.504432	0.767126	-1.03794	0	0.734308	0.888388	-1.01839	0	0
ENSMUSG00000002949	Timm44	translocase of inner mitochondrial membrane 44 [Source:MGI Symbol;Acc:MGI:1343262]	491.85	511.017	469.993	439.806	503.353	534.401	469.263	453.712	376.707	373.121	378.461	354.259	379.993	346.351	378.453	428.297	0.484052	0.698497	1.02808	0	0.676466	0.859617	1.0247	0	0.592912	0.807193	1.03171	0	0
ENSMUSG00000002957	Ap2a2	adaptor-related protein complex 2 alpha 2 subunit [Source:MGI Symbol;Acc:MGI:101920]	1965.91	1883.62	1659.1	1743.82	1586.86	1536.73	2140.86	1873.39	1281.16	1240	1343.12	1240.05	1297.72	1302.96	1159	1149.22	0.550617	0.747837	-1.02788	0	0.812398	0.924018	-1.016	0	0.559173	0.784622	-1.03999	0	0
ENSMUSG00000002963	Pnkp	polynucleotide kinase 3'- phosphatase [Source:MGI Symbol;Acc:MGI:1891698]	193.749	188.893	237.501	168.189	160.156	217.261	191.57	189.677	130.198	132.091	148.66	109.251	181.012	157.382	160.081	123.317	0.346086	0.578031	1.07276	0	0.735919	0.887421	-1.0356	0	0.0909632	0.295419	1.19161	0	0
ENSMUSG00000002968	Med25	mediator complex subunit 25 [Source:MGI Symbol;Acc:MGI:1922863]	745.383	794.82	735.709	787.614	724.117	779.639	720.597	835.855	504.327	459.023	457.135	436.105	443.431	455.461	363.857	424.212	0.247533	0.475417	-1.04786	0	0.992566	0.997362	-1.00052	0	0.0949705	0.302773	-1.10154	0	0
ENSMUSG00000002980	Bcam	basal cell adhesion molecule [Source:MGI Symbol;Acc:MGI:1929940]	133.703	121.823	129.462	131.748	131.822	127.933	115.021	97.2527	237.647	182.632	170.051	214.709	187.458	209.382	183.071	158.71	0.185896	0.395968	-1.09119	0	0.377445	0.676859	-1.09587	0	0.359469	0.63083	-1.08777	0	0
ENSMUSG00000002981	Clptm1	cleft lip and palate associated transmembrane protein 1 [Source:MGI Symbol;Acc:MGI:1927155]	1578.27	1615.66	1555.99	1627.09	1371.82	1480.3	1740.9	1617.93	1793.06	1791.93	1762.3	1783.28	1850.54	1983.47	1914.16	1913.54	0.441706	0.663079	1.02484	0	0.557373	0.799021	-1.02595	0	0.0889421	0.291494	1.07447	0	0
ENSMUSG00000002983	Relb	avian reticuloendotheliosis viral (v-rel) oncogene related B [Source:MGI Symbol;Acc:MGI:103289]	65.7593	51.7489	58.1984	59.6868	50.6233	56.2275	43.3225	48.4745	45.8167	45.4634	46.3511	36.2178	52.41	56.6935	47.6519	68.3627	0.649787	0.81395	1.04638	0	0.215232	NA	-1.18446	0	0.0612274	0.234097	1.28306	0	0
ENSMUSG00000002984	Tomm40	translocase of outer mitochondrial membrane 40 [Source:MGI Symbol;Acc:MGI:1858259]	578.905	633.177	564.824	616.241	665.847	689.769	680.281	632.567	666.922	640.863	617.358	643.506	669.418	706.556	670.172	691.307	0.00385212	0.0272894	1.08849	0	0.0136052	0.124101	1.11544	0	0.121888	0.350284	1.06582	0	0
ENSMUSG00000002985	Apoe	apolipoprotein E [Source:MGI Symbol;Acc:MGI:88057]	11285.3	12356.8	11591.6	12474.3	11879.6	15236	11971.9	13653.9	12515.8	13432.2	13047.1	13239.1	14229.2	15464.7	13557.7	13844.9	0.00817164	0.0473371	1.09931	0	0.0542153	0.254459	1.10562	0	0.0871847	0.288512	1.09307	0	0
ENSMUSG00000002992	Apoc2	apolipoprotein C-II [Source:MGI Symbol;Acc:MGI:88054]	0	0	0	1.24918	0	0	0	0	0	0	0	0	0	0.946155	0	0	0.987664	NA	-1.03334	0	0.86056	NA	-1.69379	0	0.877772	NA	1.58626	0	0
ENSMUSG00000002996	Hbp1	high mobility group box transcription factor 1 [Source:MGI Symbol;Acc:MGI:894659]	296.513	326.723	396.358	299.542	291.305	345.106	284.547	299.987	342.458	388.559	404.993	411.966	431.893	333.599	363.55	436.012	0.594925	0.779866	-1.03086	0	0.37206	0.673002	-1.07883	0	0.90095	0.960838	1.01004	0	0
ENSMUSG00000002997	Prkar2b	protein kinase cAMP dependent regulatory type II beta [Source:MGI Symbol;Acc:MGI:97760]	565.54	518.773	540.73	480.753	583.693	549.951	549.948	570.124	345.419	374.556	386.089	363.494	384.374	364.783	448.993	421.096	0.0355255	0.13467	1.08442	0	0.237541	0.548658	1.06885	0	0.0917297	0.297055	1.10075	0	0
ENSMUSG00000003031	Cdkn1b	cyclin-dependent kinase inhibitor 1B [Source:MGI Symbol;Acc:MGI:104565]	344.023	344.306	418.97	358.034	354.074	418.984	330.92	337.375	436.375	477.391	506.512	544.798	514.852	481.046	576.042	522.734	0.589753	0.776435	1.02691	0	0.82134	0.927962	-1.01668	0	0.349576	0.623266	1.06639	0	0
ENSMUSG00000003032	Klf4	Kruppel-like factor 4 (gut) [Source:MGI Symbol;Acc:MGI:1342287]	48.5907	72.9449	91.5039	127.96	53.4883	75.4769	100.562	104.509	55.1185	61.7228	54.9938	128.347	96.082	80.2099	37.7762	39.3238	0.5778	0.767185	-1.10263	0	0.93531	NA	-1.02084	0	0.491309	0.736994	-1.19102	0	0
ENSMUSG00000003033	Ap1m1	adaptor-related protein complex AP-1 mu subunit 1 [Source:MGI Symbol;Acc:MGI:102776]	555.523	575.804	543.624	524.19	536.674	581.194	559.693	579.325	672.878	669.589	596.399	637.853	597.005	610.881	520.441	583.434	0.226388	0.448554	-1.04654	0	0.613895	0.831995	1.02651	0	0.0243493	0.127529	-1.11495	0	0
ENSMUSG00000003037	Rab8a	RAB8A member RAS oncogene family [Source:MGI Symbol;Acc:MGI:96960]	332.418	308.68	376.133	301.999	343.85	347.625	337.781	325.951	420.122	408.036	370.14	455.785	435.201	351.098	370.25	411.835	0.765149	0.882476	-1.01412	0	0.672189	0.857348	1.02993	0	0.422934	0.686644	-1.05404	0	0
ENSMUSG00000003038	Hmgn2	high mobility group nucleosomal binding domain 2 [Source:MGI Symbol;Acc:MGI:96136]	575.768	704.094	734.961	584.463	605.8	819.669	641.889	664.61	863.962	790.697	789.637	754.846	857.289	887.95	887.772	994.984	0.0720435	0.216359	1.09346	0	0.485217	0.75334	1.05188	0	0.0735797	0.260628	1.13391	0	0
ENSMUSG00000003039	Fam32a	family with sequence similarity 32 member A [Source:MGI Symbol;Acc:MGI:1915172]	469.602	470.333	551.493	485.776	573.85	622.683	620.329	577.03	545.96	649.441	575.055	555.562	648.863	623.358	706.543	742.367	1.1826e-05	0.00029978	1.18949	0	0.00123455	0.0341031	1.2119	0	0.00551175	0.0468709	1.16973	0	0
ENSMUSG00000003051	Elf3	E74-like factor 3 [Source:MGI Symbol;Acc:MGI:1101781]	0	0	2.3172	0	0	0	0	1.12045	0	0	1.61532	3.79223	2.50526	0	3.1367	0.914246	0.930777	NA	-1.07831	0	0.723611	NA	-1.67939	0	0.868119	NA	1.22163	0	0
ENSMUSG00000003053	Cyp2c29	cytochrome P450 family 2 subfamily c polypeptide 29 [Source:MGI Symbol;Acc:MGI:103238]	0	0	0	0	0	0	0	0	0	0	0	0	0	0	0	0	NA	NA	NA	0	NA	NA	NA	0	NA	NA	NA	0	0
ENSMUSG00000003062	Stard3nl	STARD3 N-terminal like [Source:MGI Symbol;Acc:MGI:1923455]	204.896	194.463	195.804	160.355	252.594	236.965	215.957	214.005	287.645	279.648	285.916	261.666	316.5	328.65	330.14	344.666	5.4353e-05	0.000980939	1.19572	0	0.00620495	0.080823	1.21384	0	0.00591152	0.049012	1.18302	0	0
ENSMUSG00000003068	Stk11	serine/threonine kinase 11 [Source:MGI Symbol;Acc:MGI:1341870]	626.14	536.645	595.878	635.764	678.28	675.862	578.732	711.39	531.149	522.036	484.027	556.887	503.393	546.304	523.531	535.944	0.182964	0.391916	1.05384	0	0.0794499	0.313972	1.10381	0	0.883802	0.954615	1.00809	0	0
ENSMUSG00000003070	Efna2	ephrin A2 [Source:MGI Symbol;Acc:MGI:102707]	71.9909	72.3591	69.5159	51.8788	69.9503	86.1705	93.6555	98.5994	88.9432	106.707	111.457	91.9614	92.6946	109.846	88.6118	90.5105	0.252457	0.481206	1.10075	0	0.0227586	NA	1.31376	0	0.654534	0.844369	-1.04878	0	0
ENSMUSG00000003072	Atp5d	ATP synthase H+ transporting mitochondrial F1 complex delta subunit [Source:MGI Symbol;Acc:MGI:1913293]	1494.31	1686.79	1458.82	1533.26	1544.4	1816.03	1785.08	1710.16	1769.22	1475.89	1565	1593.01	1830.2	1902.84	1597.66	1797.36	0.00368317	0.0263871	1.11219	0	0.0508762	0.245665	1.1112	0	0.0438602	0.187698	1.11311	0	0
ENSMUSG00000003099	Ppp5c	protein phosphatase 5 catalytic subunit [Source:MGI Symbol;Acc:MGI:102666]	1165.61	1177.26	1148.2	1251.05	1223.29	1231.71	1286.45	1176.89	1042.81	1004.83	953.265	925.047	886.308	958.382	904.765	997.396	0.844143	0.923064	-1.00595	0	0.379174	0.678058	1.03747	0	0.248877	0.524642	-1.04868	0	0
ENSMUSG00000003119	Cdk12	cyclin-dependent kinase 12 [Source:MGI Symbol;Acc:MGI:1098802]	223.955	216.777	268.73	217.261	195.869	148.856	193.804	186.077	172.519	213.952	216.165	198.751	162	146.677	191.551	161.703	0.00030143	0.0038425	-1.24448	0	0.00589821	0.0790149	-1.28279	0	0.0285224	0.141676	-1.21006	0	0
ENSMUSG00000003123	Lipe	lipase hormone sensitive [Source:MGI Symbol;Acc:MGI:96790]	79.4947	74.7532	80.7363	106.857	69.8424	102.995	65.4442	73.1655	163.264	129.832	148.52	198.168	124.995	142.644	134.622	112.794	0.0644773	0.200762	-1.17111	0	0.521361	0.777843	-1.08826	0	0.0656761	0.243508	-1.2404	0	0
ENSMUSG00000003131	Pafah1b2	platelet-activating factor acetylhydrolase isoform 1b subunit 2 [Source:MGI Symbol;Acc:MGI:108415]	1509.6	1340.92	1506.17	1470.28	1343.32	1315.14	1461.03	1424.09	1993.66	2038.46	2074.86	2136.9	2167.04	1970.97	2227.83	2183.25	0.884985	0.944728	-1.00428	0	0.228988	0.53792	-1.05102	0	0.348855	0.622886	1.0372	0	0
ENSMUSG00000003134	Tbc1d8	TBC1 domain family member 8 [Source:MGI Symbol;Acc:MGI:1927225]	223.727	222.733	195.802	150.919	212.444	231.843	196.127	192.717	164.64	145.341	166.376	164.012	123.592	130.386	117.626	129.825	0.166246	0.370885	-1.10087	0	0.581425	0.812848	1.04966	0	0.00612703	0.0502211	-1.27878	0	0
ENSMUSG00000003135	Cnot11	CCR4-NOT transcription complex subunit 11 [Source:MGI Symbol;Acc:MGI:106580]	298.485	266.266	270.445	265.931	243.235	268.322	276.639	281.624	229.433	217.649	197.625	238.216	234.376	215.689	224.798	229.977	0.99717	0.998881	1.00016	0	0.672062	0.857348	-1.02824	0	0.676307	0.855681	1.02741	0	0
ENSMUSG00000003153	Slc2a3	solute carrier family 2 (facilitated glucose transporter) member 3 [Source:MGI Symbol;Acc:MGI:95757]	1361.61	1374.23	1021.4	1195.68	1163.79	989.611	1491.76	1292.94	856.985	828.681	935.435	867.022	895.522	888.264	827.705	805.092	0.8258	0.913711	-1.01215	0	0.96633	0.98797	-1.00336	0	0.793947	0.919216	-1.02109	0	0
ENSMUSG00000003154	Foxj2	forkhead box J2 [Source:MGI Symbol;Acc:MGI:1926805]	415.08	374.834	355.813	379.109	326.936	351.439	373.231	375.544	273.174	234.053	274.119	315.697	250.939	261.921	213.489	249.276	0.0601815	0.191517	-1.09543	0	0.354678	0.65879	-1.06741	0	0.0988422	0.309628	-1.12505	0	0
ENSMUSG00000003161	Sri	sorcin [Source:MGI Symbol;Acc:MGI:98419]	492.966	488.795	420.275	491.119	490.141	481.548	465.339	478.637	587.117	481.321	477.085	509.873	595.714	609.31	507.749	612.106	0.109774	0.283229	1.07383	0	0.854454	0.944787	1.01191	0	0.0410356	0.179664	1.13133	0	0
ENSMUSG00000003166	Dgcr2	DiGeorge syndrome critical region gene 2 [Source:MGI Symbol;Acc:MGI:892866]	864.136	821.059	823.468	877.834	795.763	802.51	1000.8	883.054	1067.34	1084.54	1066.63	1110.32	988.615	982.609	1078.8	1051	0.671148	0.827134	-1.01492	0	0.574199	0.808483	1.02862	0	0.260062	0.535866	-1.05529	0	0
ENSMUSG00000099041	LRRC8A	predicted gene 28035 [Source:MGI Symbol;Acc:MGI:5547771]	93.0348	139.066	103.115	175.679	58.2926	90.275	103.572	101.961	64.342	89.2285	65.4198	89.1166	51.7751	54.4763	39.9927	15.5424	0.000545735	0.00602076	-1.64572	1	0.0717011	NA	-1.43903	0	0.00212591	0.0246228	-1.89959	1	1
ENSMUSG00000003184	Irf3	interferon regulatory factor 3 [Source:MGI Symbol;Acc:MGI:1859179]	222.559	201.633	203.116	233.715	206.515	245.014	185.215	216.753	221.133	201.229	199.495	213.65	237.175	239.266	197.764	216.318	0.547734	0.746057	1.03177	0	0.93422	0.977046	-1.00656	0	0.388114	0.654549	1.06531	0	0
ENSMUSG00000003190	Bcl2l12	BCL2-like 12 (proline rich) [Source:MGI Symbol;Acc:MGI:1922986]	11.2298	15.5979	14.922	13.8966	22.1219	19.8617	20.7509	24.8913	21.418	17.8429	20.0005	13.8894	16.8666	23.7032	14.6337	16.0701	0.213581	NA	1.21378	0	0.0486898	NA	1.57311	0	0.8899	NA	-1.02994	0	0
ENSMUSG00000003198	Zfp959	zinc finger protein 959 [Source:MGI Symbol;Acc:MGI:2385058]	40.9793	33.9181	39.3925	22.4024	23.3166	27.6975	25.342	22.4089	28.3861	28.5166	30.6913	29.3899	32.5685	26.792	34.5038	40.2266	0.553895	0.749782	-1.07765	0	0.0782009	NA	-1.38268	0	0.420522	NA	1.14479	0	0
ENSMUSG00000003199	Mpnd	MPN domain containing [Source:MGI Symbol;Acc:MGI:1915297]	482.224	634.657	485.163	439.505	691.883	716.659	523.5	603.889	656.232	541.839	548.767	476.836	645.198	509.383	507.718	506.593	0.185073	0.394784	1.09859	0	0.0226087	0.162338	1.24213	0	0.792086	0.918455	-1.02489	0	0
ENSMUSG00000003200	Sh3gl1	SH3-domain GRB2-like 1 [Source:MGI Symbol;Acc:MGI:700010]	314.545	338.052	311.663	323.064	321.253	381.612	338.262	332.773	293.323	252.969	251.99	268.3	235.494	299.176	254.857	267.874	0.530796	0.732746	1.02926	0	0.317174	0.626801	1.06913	0	0.894342	0.959173	-1.00886	0	0
ENSMUSG00000003206	Ebi3	Epstein-Barr virus induced gene 3 [Source:MGI Symbol;Acc:MGI:1354171]	13.2905	4.52237	12.7447	8.2536	5.1814	13.3356	6.61092	13.4453	9.46201	6.43927	5.65372	3.79228	8.35094	10.7169	2.35255	14.6277	0.518239	NA	1.18792	0	0.995159	NA	1.00238	0	0.380753	NA	1.41077	0	0
ENSMUSG00000003208	Ccdc94	YJU2 splicing factor [Source:MGI Symbol;Acc:MGI:1920136]	31.0113	41.8321	53.2959	36.5515	41.4514	64.6269	65.0075	42.5769	49.2025	46.9145	68.652	42.663	52.6108	46.4396	41.5616	52.1113	0.453055	0.672181	1.09318	0	0.101581	NA	1.32152	0	0.621267	0.823829	-1.08204	0	0
ENSMUSG00000003226	Ranbp2	RAN binding protein 2 [Source:MGI Symbol;Acc:MGI:894323]	1133.03	857.015	990.593	942.057	665.836	698.61	902.404	808.966	647.206	830.65	813.301	779.293	826.729	645.675	792.01	718.612	0.029222	0.117996	-1.1449	0	0.00310443	0.0551869	-1.27493	0	0.724382	0.883518	-1.02921	0	0
ENSMUSG00000003227	Edar	ectodysplasin-A receptor [Source:MGI Symbol;Acc:MGI:1343498]	1.10756	3.39186	2.31718	2.35811	2.59078	0	1.10183	0	1.89241	2.75965	1.61531	1.8961	0	1.78611	0	0	0.0442871	NA	-3.47224	0	0.267147	NA	-2.63366	0	0.102857	NA	-4.72937	0	0
ENSMUSG00000003228	Grk5	G protein-coupled receptor kinase 5 [Source:MGI Symbol;Acc:MGI:109161]	153.95	133.413	127.445	146.203	106.222	99.5072	125.609	138.936	82.3199	94.748	75.1119	94.8051	67.6418	78.5889	58.8129	73.1404	0.00645979	0.0398539	-1.2187	0	0.0907194	NA	-1.193	0	0.0440911	0.188242	-1.24823	0	0
ENSMUSG00000001506	Col1a1	collagen type I alpha 1 [Source:MGI Symbol;Acc:MGI:88467]	79.3196	38.7442	60.4555	64.3502	49.329	34.1817	23.077	24.5335	74.7659	70.0584	63.0487	64.0807	45.3151	53.562	49.2712	34.8153	3.83011e-05	0.000748793	-1.64154	1	0.000723965	NA	-1.86007	0	0.0174107	0.102228	-1.48373	0	1
ENSMUSG00000003234	Abcf3	ATP-binding cassette sub-family F (GCN20) member 3 [Source:MGI Symbol;Acc:MGI:1351656]	492.402	501.583	453.802	615.718	537.326	562.025	539.973	507.064	441.39	554.096	492.448	536.406	672.91	516.885	597.162	617.681	0.0361483	0.136253	1.11675	0	0.574409	0.808483	1.04333	0	0.0166264	0.0991339	1.18804	0	0
ENSMUSG00000003235	Eif2b5	eukaryotic translation initiation factor 2B subunit 5 epsilon [Source:MGI Symbol;Acc:MGI:2446176]	392.639	347.564	384.826	314.418	467.12	407.064	367.616	330.951	365.981	331.943	375.985	324.799	423.7	339.635	389.39	354.956	0.14107	0.333383	1.08219	0	0.298441	0.610249	1.0869	0	0.333456	0.610788	1.07818	0	0
ENSMUSG00000003269	Cyth2	cytohesin 2 [Source:MGI Symbol;Acc:MGI:1334255]	735.844	700.503	725.903	754.094	765.706	741.27	856.719	775.792	362.342	403.924	401.057	387.128	393.201	450.328	362.805	400.647	0.140662	0.332932	1.05544	0	0.154782	0.442734	1.07652	0	0.569617	0.791572	1.03191	0	0
ENSMUSG00000003271	Sult2b1	sulfotransferase family cytosolic 2B member 1 [Source:MGI Symbol;Acc:MGI:1926342]	57.7422	68.8725	55.9472	71.6616	55.4539	56.9896	90.9335	81.0469	21.208	38.2067	34.1337	22.86	39.3059	40.1488	34.8775	32.01	0.15644	0.356248	1.1709	0	0.483352	NA	1.11496	0	0.204233	0.471579	1.24719	0	0
ENSMUSG00000003273	Car11	carbonic anhydrase 11 [Source:MGI Symbol;Acc:MGI:1336193]	1665.03	1750.11	1551.19	1623.85	1794.75	1838.88	1529.61	1619.21	660.65	684.013	624.649	605.408	593.564	737.958	566.854	727.28	0.587755	0.775202	1.02385	0	0.645084	0.846639	1.02903	0	0.780135	0.912736	1.01828	0	0
ENSMUSG00000003279	Dlgap1	DLG associated protein 1 [Source:MGI Symbol;Acc:MGI:1346065]	5404.11	4696.33	5000.45	5177.37	4590.81	3816.8	5211.84	4695.4	1044.96	1047.53	1487.76	985.025	1503.66	918.022	860.422	995.287	0.271635	0.502252	-1.08762	0	0.350461	0.655684	-1.10725	0	0.551805	0.78063	-1.06787	0	0
ENSMUSG00000003282	Plag1	pleiomorphic adenoma gene 1 [Source:MGI Symbol;Acc:MGI:1891916]	27.6008	46.548	52.331	42.4933	39.1102	28.1038	27.812	20.0472	26.0737	18.247	23.8045	26.3422	19.6114	15.4808	28.8412	35.3772	0.245145	0.472287	-1.19318	0	0.0743264	NA	-1.46264	0	0.867743	NA	1.03689	0	0
ENSMUSG00000003283	Hck	hemopoietic cell kinase [Source:MGI Symbol;Acc:MGI:96052]	15.5057	12.4367	15.0618	20.0441	29.7936	25.646	11.0183	17.9272	13.2469	11.0386	18.5762	18.0131	16.7017	11.6098	18.036	12.7995	0.465938	NA	1.13512	0	0.261063	NA	1.33294	0	0.913427	NA	-1.02765	0	0
ENSMUSG00000003299	Mrpl4	mitochondrial ribosomal protein L4 [Source:MGI Symbol;Acc:MGI:2137210]	286.854	291.694	282.7	300.666	319.953	330.315	301.899	286.834	366.18	294.366	298.839	284.42	358.255	404.561	309.751	341.009	0.0500783	0.169475	1.1027	0	0.388475	0.685335	1.06649	0	0.0713104	0.255836	1.1361	0	0
ENSMUSG00000003308	Keap1	kelch-like ECH-associated protein 1 [Source:MGI Symbol;Acc:MGI:1858732]	523.614	528.201	555.835	531.279	523.298	552.546	612.6	605.78	453.949	429.945	468.618	426.015	478.627	467.003	504.58	451.337	0.0425475	0.152088	1.07157	0	0.160608	0.452576	1.07385	0	0.179184	0.436439	1.06928	0	0
ENSMUSG00000003309	Ap1m2	adaptor protein complex AP-1 mu 2 subunit [Source:MGI Symbol;Acc:MGI:1336974]	5.53838	9.04587	8.11113	8.25443	12.9552	7.18165	6.61171	4.4823	2.83893	8.27994	10.5008	4.74084	7.51665	0	3.92133	2.74304	0.329169	NA	-1.34424	0	0.99897	NA	-1.00056	0	0.173046	NA	-1.85449	0	0
ENSMUSG00000003316	Glg1	golgi apparatus protein 1 [Source:MGI Symbol;Acc:MGI:104967]	1701.17	1516	1663.29	1670.41	1154.55	1223.04	1618.21	1408.17	1707.16	1800.04	1867.25	2061.8	1467.74	1383.23	1610.73	1271.32	4.28963e-06	0.00012747	-1.25402	0	0.00676618	0.0841685	-1.21184	0	0.000212535	0.00463873	-1.29668	0	0
ENSMUSG00000003341	Atp8b3	ATPase class I type 8B member 3 [Source:MGI Symbol;Acc:MGI:1914581]	3.32267	0	1.15859	1.17905	5.18157	1.02585	5.50917	0	15.1393	20.2374	15.3454	6.63634	18.3718	11.6097	10.1942	11.8854	0.747667	NA	1.10197	0	0.270599	NA	2.00107	0	0.784657	NA	-1.10322	0	0
ENSMUSG00000003344	Btbd2	BTB (POZ) domain containing 2 [Source:MGI Symbol;Acc:MGI:1933831]	743.509	878.352	797.576	745.326	763.648	742.737	843.709	821.403	832.116	716.533	741.795	746.147	799.96	763.285	720.937	806.124	0.771295	0.88556	1.01038	0	0.962808	0.9875	1.00247	0	0.731485	0.88696	1.01785	0	0
ENSMUSG00000003345	Csnk1g2	casein kinase 1 gamma 2 [Source:MGI Symbol;Acc:MGI:1920014]	2051.54	2047.52	1772.2	1985.42	2151.38	2119.27	1817.02	2023.52	1215.57	1174.88	1116.9	1151.47	1342.6	1250.12	1230.42	1294.69	0.0540756	0.178279	1.06424	0	0.488873	0.75496	1.032	0	0.0421737	0.182807	1.09873	0	0
ENSMUSG00000003346	Abhd17a	abhydrolase domain containing 17A [Source:MGI Symbol;Acc:MGI:106388]	1488.54	1404.21	1309.22	1544.59	1547.96	1685.44	1457.71	1485.71	1096.65	884.015	954.664	903.504	1139.9	1140.45	1100.2	1167.48	0.00158926	0.0137347	1.12818	0	0.169533	0.463617	1.07511	0	0.00141714	0.018203	1.1847	0	0
ENSMUSG00000003348	Mob3a	MOB kinase activator 3A [Source:MGI Symbol;Acc:MGI:3050117]	91.927	101.755	111.225	93.1457	66.0645	92.326	89.2483	77.311	178.833	186.737	155.878	177.286	156.996	166.109	158.403	184.679	0.0958186	0.260247	-1.11124	0	0.0566987	0.261674	-1.21705	0	0.566847	0.789843	-1.04863	0	0
ENSMUSG00000003352	Cacnb3	calcium channel voltage-dependent beta 3 subunit [Source:MGI Symbol;Acc:MGI:103307]	3444.69	3150.85	2917.17	3279.53	3212.03	3081.5	3134.67	3319.34	498.45	535.418	642.558	479.614	720.813	598.712	451.067	586.013	0.476696	0.692615	1.04065	0	0.963559	0.987772	-1.00356	0	0.282501	0.560036	1.09158	0	0
ENSMUSG00000003354	Ccdc65	coiled-coil domain containing 65 [Source:MGI Symbol;Acc:MGI:2146001]	65.3455	52.008	59.0886	64.8487	69.9501	55.3952	65.0079	73.9495	76.6425	51.5137	62.19	73.9485	51.7754	67.8728	66.655	61.2544	0.93631	0.969671	1.00708	0	0.506402	NA	1.09236	0	0.608805	0.816046	-1.06584	0	0
ENSMUSG00000003355	Fkbp11	FK506 binding protein 11 [Source:MGI Symbol;Acc:MGI:1913370]	2.21506	9.04452	4.6345	8.25381	2.59062	3.07736	3.30542	2.24088	9.46196	6.43935	3.23078	14.2213	11.6915	9.824	11.7629	8.22781	0.631228	NA	-1.14688	0	0.112004	NA	-2.13809	0	0.518156	NA	1.26092	0	0
ENSMUSG00000003360	Ddx23	DEAD (Asp-Glu-Ala-Asp) box polypeptide 23 [Source:MGI Symbol;Acc:MGI:1921601]	522.4	614.241	540.987	541.611	479.52	568.857	564.846	618.556	523.365	522.073	452.826	601.921	547.337	522.588	495.437	430.569	0.656173	0.817325	-1.02267	0	0.936139	0.977835	1.00591	0	0.490963	0.736609	-1.05127	0	0
ENSMUSG00000003363	Pld3	phospholipase D family member 3 [Source:MGI Symbol;Acc:MGI:1333782]	5903.57	6147.68	5944.54	6310.72	6415.85	5654.99	7112.95	6314.61	2102.57	2202.29	2310.34	2209.2	2487.2	2470.47	2211.78	2287.51	0.066334	0.204293	1.05988	0	0.2944	0.605955	1.04902	0	0.139547	0.379244	1.07143	0	0
ENSMUSG00000003378	Grik5	glutamate receptor ionotropic kainate 5 (gamma 2) [Source:MGI Symbol;Acc:MGI:95818]	2645.95	2675.05	2484.02	2570.34	2654.25	2528.72	2724.83	2937.82	950.937	951.158	1090.33	952.789	994.583	933.242	786.524	921.572	0.671463	0.82714	-1.01673	0	0.383299	0.682156	1.04523	0	0.11957	0.345873	-1.08625	0	0
ENSMUSG00000003379	Cd79a	CD79A antigen (immunoglobulin-associated alpha) [Source:MGI Symbol;Acc:MGI:101774]	3.32264	4.5224	3.47581	8.25353	7.77217	7.18079	4.4073	1.12045	4.73101	6.43924	4.84601	4.74032	4.17545	5.35841	7.05761	6.39966	0.785364	NA	1.07992	0	0.920872	NA	1.04448	0	0.794337	NA	1.10933	0	0
ENSMUSG00000003380	Rabac1	Rab acceptor 1 (prenylated) [Source:MGI Symbol;Acc:MGI:1201692]	795.211	841.15	809.873	804.148	996.108	1005.29	1080.88	1042.01	1452.41	1378.93	1322.18	1312.14	1497.34	1865.65	1687.57	1900.65	1.31304e-11	5.81369e-09	1.27037	0	8.25727e-06	0.00190271	1.26909	0	1.70212e-06	0.00013544	1.2715	0	0
ENSMUSG00000003382	Etv3	ets variant 3 [Source:MGI Symbol;Acc:MGI:1350926]	280.377	283.208	296.612	305.672	270.371	245.513	312.717	272.353	243.722	257.493	283.836	322.478	260.955	202.465	251.79	220.503	0.0401282	0.145954	-1.12071	0	0.473192	0.745128	-1.05937	0	0.032994	0.156351	-1.18259	0	0
ENSMUSG00000003402	Prkcsh	protein kinase C substrate 80K-H [Source:MGI Symbol;Acc:MGI:107877]	577.992	575.705	566.005	591.107	525.674	606.067	619.307	612.055	590.56	573.966	520.906	629.203	523.129	676.712	563.712	534.854	0.850599	0.926107	1.00815	0	0.712574	0.878426	1.02382	0	0.915829	0.966342	-1.0066	0	0
ENSMUSG00000003410	Elavl3	ELAV like RNA binding protein 3 [Source:MGI Symbol;Acc:MGI:109157]	2564	2584.6	2567.44	2463.04	2342.07	2395.37	2428.44	2479.56	2523.53	2580.27	2351.07	2577.74	2526.96	2470.18	2275.66	2393.53	0.0419462	0.150465	-1.04615	0	0.104514	0.360217	-1.05518	0	0.252265	0.528419	-1.03768	0	0
ENSMUSG00000003411	Rab3b	RAB3B member RAS oncogene family [Source:MGI Symbol;Acc:MGI:1917158]	453.565	595.351	516.719	426.279	474.444	563.418	600.45	609.534	297.58	212.885	295.3	271.194	330.017	237.931	293.365	244.053	0.267364	0.496838	1.07829	0	0.208189	0.512685	1.12914	0	0.787366	0.916189	1.02707	0	0
ENSMUSG00000003418	St8sia6	ST8 alpha-N-acetyl-neuraminide alpha-2 8-sialyltransferase 6 [Source:MGI Symbol;Acc:MGI:2386797]	19.8328	21.4369	17.9731	29.6873	36.3583	14.1458	28.4878	23.0875	73.392	84.0344	74.1029	89.8756	99.7139	78.5049	70.9609	78.0058	0.792894	0.898136	1.02801	0	0.715416	NA	1.07563	0	0.935814	0.975622	1.01103	0	0
ENSMUSG00000003420	Fcgrt	Fc receptor IgG alpha chain transporter [Source:MGI Symbol;Acc:MGI:103017]	152.842	151.501	166.838	180.398	160.626	185.676	132.219	132.213	181.671	156.381	179.301	177.287	163.677	149.142	162.325	144.45	0.131974	0.318613	-1.09392	0	0.486202	0.75334	-1.06506	0	0.183203	0.443056	-1.12013	0	0
ENSMUSG00000003421	Nosip	nitric oxide synthase interacting protein [Source:MGI Symbol;Acc:MGI:1913644]	438.207	407.188	307.677	410.189	398.47	386.119	426.119	358.808	345.928	442.514	409.359	447.133	417.634	426.954	482.432	424.927	0.500654	0.71087	1.03695	0	0.943385	0.981729	1.00568	0	0.402426	0.667387	1.0666	0	0
ENSMUSG00000003423	Pih1d1	PIH1 domain containing 1 [Source:MGI Symbol;Acc:MGI:1916095]	142.802	173.055	127.753	156.725	164.548	155.605	169.136	171.365	174.584	135.575	127.406	137.487	116.124	142.115	140.023	128.234	0.941988	0.972519	1.00478	0	0.295162	0.606693	1.10215	0	0.353797	0.626694	-1.08829	0	0
ENSMUSG00000003429	Rps11	ribosomal protein S11 [Source:MGI Symbol;Acc:MGI:1351329]	1117.49	1207.43	1115.76	1128.43	1524.55	1517.11	1285.8	1335.56	1457.14	1311.8	1246.29	1326.39	1535.77	1672.78	1442.14	1549.54	3.57243e-07	1.82298e-05	1.1982	0	3.0193e-05	0.0041744	1.23904	0	0.00283303	0.0297991	1.16085	0	0
ENSMUSG00000003435	Supt5	suppressor of Ty 5 [Source:MGI Symbol;Acc:MGI:1202400]	1249.32	1179.24	1295.31	1227.4	1134.76	1131.51	1250.58	1145.1	1024.74	1016.47	999.875	1066.56	971.201	993.077	984.135	879.515	0.0168546	0.0806482	-1.06702	0	0.136828	0.416292	-1.06181	0	0.0806714	0.275525	-1.07225	0	0
ENSMUSG00000003436	Dll3	delta like canonical Notch ligand 3 [Source:MGI Symbol;Acc:MGI:1096877]	19.3823	13.232	12.8816	3.55586	28.6431	22.3822	12.7238	27.8595	16.4687	31.9094	21.948	17.209	18.9544	15.3891	15.2627	20.0798	0.504568	NA	1.14292	0	0.0361148	NA	1.84849	0	0.378584	NA	-1.24016	0	0
ENSMUSG00000003437	Paf1	Paf1 RNA polymerase II complex component [Source:MGI Symbol;Acc:MGI:1923988]	549.574	598.219	553.794	633.274	546.998	619.675	545.133	578.437	404.19	467.472	432.84	581.851	350.286	431.086	360.092	366.257	0.0343864	0.131705	-1.12866	0	0.807511	0.921848	-1.01865	0	0.00317066	0.0322434	-1.24803	0	0
ENSMUSG00000003438	Timm50	translocase of inner mitochondrial membrane 50 [Source:MGI Symbol;Acc:MGI:1913775]	241.742	254.32	218.607	247.509	256.888	323.509	215.717	250.246	313.804	299.847	275.232	292.872	314.532	353.561	340.778	325.705	0.044239	0.155428	1.10933	0	0.302469	0.614591	1.08503	0	0.093061	0.299861	1.13015	0	0
ENSMUSG00000003444	Med29	mediator complex subunit 29 [Source:MGI Symbol;Acc:MGI:1914474]	149.519	169.589	133.24	126.162	124.354	194.906	147.644	138.935	188.294	188.578	153.458	148.846	178.71	228.626	170.951	196.56	0.210994	0.429129	1.09746	0	0.659455	0.852652	1.05058	0	0.213066	0.482251	1.14044	0	0
ENSMUSG00000054404	Slfn5	schlafen 5 [Source:MGI Symbol;Acc:MGI:1329004]	54.1735	43.473	46.1058	58.7004	29.3904	44.8839	27.8405	43.1904	57.5895	42.6965	39.8335	81.163	21.1524	31.9812	32.1915	33.0392	0.000287794	0.00372227	-1.61227	1	0.0898078	NA	-1.385	0	0.000811886	0.0124361	-1.85761	1	1
ENSMUSG00000003458	Ncstn	nicastrin [Source:MGI Symbol;Acc:MGI:1891700]	560.514	489.497	532.261	585.245	546.391	584.067	600.418	523.023	440.755	433.654	463.397	452.639	402.142	390.291	407.609	366.165	0.256334	0.485095	-1.04838	0	0.44252	0.726006	1.04169	0	0.0112655	0.0758499	-1.14257	0	0
ENSMUSG00000003464	Pex19	peroxisomal biogenesis factor 19 [Source:MGI Symbol;Acc:MGI:1334458]	634.398	606.705	621.506	624.256	613.128	626.372	615.879	614.488	661.669	686.839	671.065	674.065	738.284	712.326	727.725	692.795	0.235923	0.461594	1.03289	0	0.87197	0.950421	-1.0066	0	0.0821061	0.278666	1.06644	0	0
ENSMUSG00000003469	Phyhip	phytanoyl-CoA hydroxylase interacting protein [Source:MGI Symbol;Acc:MGI:1860417]	5754.68	5307.5	5050.04	5695.01	5403.31	4740.07	6003.48	5730.77	1543.08	1412.48	1663.78	1367.25	1916.71	1564.3	1257.25	1391.25	0.808541	0.905122	1.01317	0	0.967174	0.988104	1.00319	0	0.766881	0.905246	1.02359	0	0
ENSMUSG00000003476	Crhr2	corticotropin releasing hormone receptor 2 [Source:MGI Symbol;Acc:MGI:894312]	7.64078	16.798	5.58842	7.47408	8.31915	7.42216	13.9801	11.867	7.00394	20.3277	18.5644	3.81074	9.53513	12.8909	15.5393	14.8661	0.763243	NA	1.07749	0	0.830383	NA	1.08639	0	0.844445	NA	1.07074	0	0
ENSMUSG00000003477	Inmt	indolethylamine N-methyltransferase [Source:MGI Symbol;Acc:MGI:102963]	20.9738	13.5223	18.4765	19.9783	17.2237	10.2243	14.668	11.1674	8.48768	6.41801	11.2701	9.4494	3.32935	9.79139	10.1607	18.2241	0.623661	NA	-1.10778	0	0.274174	NA	-1.38046	0	0.648336	NA	1.15139	0	0
ENSMUSG00000003484	Cyp4f18	cytochrome P450 family 4 subfamily f polypeptide 18 [Source:MGI Symbol;Acc:MGI:1919304]	2.59745	0	1.66325	0.846316	3.22501	0	0.790872	4.39816	2.71667	0.66028	3.75023	1.361	1.19882	0	0.562869	0	0.384774	NA	-1.67003	0	0.677505	NA	1.44026	0	0.139565	NA	-3.77485	0	0
ENSMUSG00000003500	Impdh1	inosine monophosphate dehydrogenase 1 [Source:MGI Symbol;Acc:MGI:96567]	441.512	498.481	487.751	426.624	567.329	483.016	470.29	479.196	432.758	375.003	304.736	419.626	342.888	368.253	298.051	308.329	0.530284	0.732581	-1.0387	0	0.356484	0.660488	1.07608	0	0.0605446	0.232721	-1.16073	0	0
ENSMUSG00000003505	Psg18	pregnancy specific glycoprotein 18 [Source:MGI Symbol;Acc:MGI:1347251]	0	0	0	0	0	0	0	0	0	0	0	0.700057	0	0	1.21915	0	0.977325	NA	1.06215	0	1	NA	NA	0	0.965159	NA	1.14002	0	0
ENSMUSG00000003518	Dusp3	dual specificity phosphatase 3 (vaccinia virus phosphatase VH1-related) [Source:MGI Symbol;Acc:MGI:1919599]	1672.8	1451.27	1977.88	1838.4	1281.74	1564.42	1798.05	1632.65	978.24	1131.15	1082.18	1143.76	1149.65	1047.17	1132.58	1221.41	0.627565	0.799918	-1.0266	0	0.173954	0.47077	-1.1055	0	0.512739	0.751298	1.04974	0	0
ENSMUSG00000003526	Prodh	proline dehydrogenase [Source:MGI Symbol;Acc:MGI:97770]	244.852	204.82	253.088	309.704	241.051	239.192	194.353	223.965	191.736	171.696	192.845	231.047	181.809	222.208	214.362	160.437	0.363477	0.594663	-1.06508	0	0.241279	0.552768	-1.12522	0	0.924396	0.970406	-1.00949	0	0
ENSMUSG00000003527	Dgcr14	ess-2 splicing factor [Source:MGI Symbol;Acc:MGI:107854]	218.188	212.556	207.388	235.812	237.055	226.712	256.727	229.692	201.542	202.374	218.067	157.377	196.245	234.874	234.468	223.992	0.0411328	0.148429	1.11367	0	0.288509	0.601815	1.08723	0	0.0879706	0.289871	1.13911	0	0
ENSMUSG00000003528	Slc25a1	solute carrier family 25 (mitochondrial carrier citrate transporter) member 1 [Source:MGI Symbol;Acc:MGI:1345283]	353.694	341.913	334.314	332.681	363.927	425.902	341.123	381.518	699.307	610.282	535.145	581.937	647.64	704.68	588.476	570.011	0.16931	0.374887	1.06907	0	0.151292	0.437599	1.1112	0	0.605995	0.814775	1.03524	0	0
ENSMUSG00000003531	Dgcr6	DiGeorge syndrome critical region gene 6 [Source:MGI Symbol;Acc:MGI:1202877]	319.594	314.504	277.194	317.563	447.367	360.685	345.695	365.232	294.809	280.284	275.653	232.182	254.303	326.403	291.116	367.689	0.00351707	0.0253622	1.18656	0	0.0139862	0.125681	1.23344	0	0.115233	0.338059	1.14253	0	0
ENSMUSG00000003534	Ddr1	discoidin domain receptor family member 1 [Source:MGI Symbol;Acc:MGI:99216]	405.079	527.078	676.893	441.806	469.142	670.37	450.027	484.809	1193.12	1081.48	1063.86	1307.93	1059.57	1081.14	1130.25	1131.75	0.756906	0.877085	-1.02179	0	0.899937	0.9613	1.01291	0	0.586208	0.802583	-1.05514	0	0
ENSMUSG00000003541	Ier3	immediate early response 3 [Source:MGI Symbol;Acc:MGI:104814]	93.0336	88.1861	71.8338	91.9688	115.286	121.046	92.5529	94.1173	87.9967	89.2299	62.191	87.2224	71.8182	102.704	105.081	96.9081	0.0360788	0.136146	1.1893	0	0.101026	NA	1.22533	0	0.226467	0.498675	1.15628	0	0
ENSMUSG00000003545	Fosb	FBJ osteosarcoma oncogene B [Source:MGI Symbol;Acc:MGI:95575]	217.081	318.835	337.15	409.132	148.97	224.661	317.328	273.39	26.4938	28.5163	46.8439	47.4025	58.4558	31.2569	22.741	42.0558	0.306335	0.535825	-1.15568	0	0.130938	0.407073	-1.328	0	0.883014	0.954458	1.03164	0	0
ENSMUSG00000003546	Klc4	kinesin light chain 4 [Source:MGI Symbol;Acc:MGI:1922014]	150.627	187.682	167.997	157.994	160.627	164.135	158.664	172.549	240.336	224.452	186.569	258.819	212.112	210.762	191.339	220.334	0.350364	0.581514	-1.05416	0	0.887646	0.955046	-1.01238	0	0.277212	0.554877	-1.08906	0	0
ENSMUSG00000003549	Ercc1	excision repair cross-complementing rodent repair deficiency complementation group 1 [Source:MGI Symbol;Acc:MGI:95412]	228.763	161.971	162.955	216.831	195.608	240.515	158.261	212.8	177.746	166.025	176.462	175.674	180.914	154.36	172.845	109.999	0.661888	0.821438	-1.03688	0	0.681778	0.86251	1.04936	0	0.304857	0.581797	-1.12835	0	0
ENSMUSG00000003555	Cyp17a1	cytochrome P450 family 17 subfamily a polypeptide 1 [Source:MGI Symbol;Acc:MGI:88586]	0	0	0	0	0	0.509066	0	0	0	0	0	0	2.43441	0	0	0.45369	0.744462	NA	1.83845	0	0.924494	NA	1.32855	0	0.744461	NA	2.64742	0	0
ENSMUSG00000003559	As3mt	arsenic (+3 oxidation state) methyltransferase [Source:MGI Symbol;Acc:MGI:1929882]	73.0983	81.4036	98.481	90.7884	120.469	107.713	68.3133	112.045	134.361	137.063	150.225	156.43	118.583	165.217	163.109	149.936	0.249646	0.477886	1.0975	0	0.168625	0.462455	1.1865	0	0.776261	0.91027	1.03205	0	0
ENSMUSG00000003573	Homer3	homer scaffolding protein 3 [Source:MGI Symbol;Acc:MGI:1347359]	80.2222	79.3599	90.3598	72.2546	102.23	116.852	72.9055	68.3213	189.638	148.313	180.078	121.055	245.841	190.403	221.336	220.501	0.0103789	0.0562234	1.25661	0	0.406316	0.701825	1.11843	0	0.00722313	0.0562697	1.37535	0	0
ENSMUSG00000003575	Crtc1	CREB regulated transcription coactivator 1 [Source:MGI Symbol;Acc:MGI:2142523]	2705.03	2587.02	2464.15	2687.66	2253.65	2017.6	2505.2	2211.94	948.988	940.62	932.855	920.543	874.104	735.294	714.649	708.558	1.43166e-06	5.25323e-05	-1.19562	0	0.00366451	0.0603148	-1.16233	0	0.000117051	0.00292722	-1.23378	0	0
ENSMUSG00000003581	Rnf215	ring finger protein 215 [Source:MGI Symbol;Acc:MGI:1918923]	222.121	221.145	180.717	224.046	236.353	201.173	195.053	197.622	198.748	191.297	175.312	195.658	188.176	219.165	200.507	196.725	0.720158	0.857079	1.01847	0	0.749358	0.894461	-1.02478	0	0.436881	0.695716	1.05775	0	0
ENSMUSG00000003585	Sec14l2	SEC14-like lipid binding 2 [Source:MGI Symbol;Acc:MGI:1915065]	399.905	374.789	352.776	405.285	362.074	409.729	354.876	393.512	334.493	362.056	354.898	381.486	399.935	360.158	357.434	338.822	0.889711	0.947242	1.00557	0	0.910415	0.966542	-1.00682	0	0.773379	0.909074	1.01679	0	0
ENSMUSG00000003604	Aven	apoptosis caspase activation inhibitor [Source:MGI Symbol;Acc:MGI:1921518]	55.4438	65.0939	73.3733	70.8811	61.2728	77.5457	68.6951	72.9644	108.111	131.23	124.854	131.896	134.981	165.142	153.212	125.071	0.0964977	0.261334	1.12581	0	0.567257	NA	1.06928	0	0.112788	0.335137	1.1638	0	0
ENSMUSG00000003617	Cp	ceruloplasmin [Source:MGI Symbol;Acc:MGI:88476]	158.058	115.904	127.873	138.721	138.866	110.784	79.9433	98.137	226.515	205.851	119.181	226.212	147.416	174.826	155.501	169.887	0.0286852	0.116415	-1.23236	0	0.0903515	0.336335	-1.27609	0	0.185156	0.44497	-1.19545	0	0
ENSMUSG00000003623	Crot	carnitine O-octanoyltransferase [Source:MGI Symbol;Acc:MGI:1921364]	313.352	274.87	273.968	333.079	266.209	275.404	250.713	310.592	325.183	299.52	281.625	270.447	282.212	331.266	309.994	266.521	0.539616	0.739656	-1.03187	0	0.292892	0.604414	-1.0823	0	0.862333	0.94653	1.01262	0	0
ENSMUSG00000003644	Rps6ka1	ribosomal protein S6 kinase polypeptide 1 [Source:MGI Symbol;Acc:MGI:104558]	117.378	144.541	119.074	153.509	147.613	154.275	123.342	143.904	212.642	253.057	190.53	238.673	189.718	198.15	241.603	213.542	0.962651	0.981192	-1.00305	0	0.522542	0.778504	1.06576	0	0.528531	0.763033	-1.05774	0	0
ENSMUSG00000003657	Calb2	calbindin 2 [Source:MGI Symbol;Acc:MGI:101914]	130.691	143.586	59.0888	74.2818	160.625	78.9887	136.626	113.165	1368.21	1466.31	1217.16	1294.11	1339.49	1665.57	1530.72	1507.58	0.139663	0.331393	1.1579	0	0.244395	0.555762	1.19399	0	0.365553	0.636021	1.13052	0	0
ENSMUSG00000003660	Snrnp200	small nuclear ribonucleoprotein 200 (U5) [Source:MGI Symbol;Acc:MGI:2444401]	893.881	955.004	976.636	1130.12	662.306	922.068	719.083	847.676	872.518	822.675	846.249	792.576	821.262	836.077	783.518	852.085	0.0251199	0.106365	-1.12575	0	0.000726117	0.0257413	-1.25463	0	0.847489	0.942132	-1.01279	0	0
ENSMUSG00000003662	Ciao1	cytosolic iron-sulfur protein assembly 1 [Source:MGI Symbol;Acc:MGI:1346998]	337.415	364.667	373.842	401.347	368.197	371.519	367.439	369.781	432.173	455.849	455.647	415.985	460.307	513.295	468.192	512.754	0.125665	0.308181	1.05927	0	0.973698	0.991031	1.00185	0	0.0416759	0.181291	1.10879	0	0
ENSMUSG00000003665	Has1	hyaluronan synthase 1 [Source:MGI Symbol;Acc:MGI:106590]	6.64531	2.26122	10.4274	4.71626	0	2.05168	8.81463	6.72269	7.56963	12.8784	11.3072	14.2208	10.8561	14.289	7.84175	17.3707	0.825838	NA	-1.0599	0	0.507826	NA	-1.34385	0	0.807173	NA	1.09015	0	0
ENSMUSG00000003680	Taf6l	TATA-box binding protein associated factor 6 like [Source:MGI Symbol;Acc:MGI:2444957]	81.0125	105.199	84.8878	123.448	121.37	97.1899	126.623	131.75	79.2459	103.745	86.7036	96.4615	88.4937	116.87	104.917	105.58	0.0405174	0.146768	1.17216	0	0.0971286	NA	1.21242	0	0.258235	0.534892	1.13558	0	0
ENSMUSG00000003721	Insig2	insulin induced gene 2 [Source:MGI Symbol;Acc:MGI:1920249]	306.479	282.931	284.688	298.017	260.044	269.422	277.196	359.587	363.431	387.787	447.973	422.126	411.787	390.248	428.206	411.496	0.961773	0.980974	1.00228	0	0.887757	0.955059	-1.01045	0	0.847691	0.942141	1.01295	0	0
ENSMUSG00000003731	Kpna6	karyopherin (importin) alpha 6 [Source:MGI Symbol;Acc:MGI:1100836]	938.968	902.737	880.626	988.144	813.114	711.399	856.564	856.967	972.96	961.489	916.01	908.667	848.713	901.263	982.695	916.447	0.0253125	0.106942	-1.0848	0	0.00674042	0.0839664	-1.14672	0	0.543232	0.774403	-1.03005	0	0
ENSMUSG00000003746	Man1a	mannosidase 1 alpha [Source:MGI Symbol;Acc:MGI:104677]	294.948	370.886	257.693	357.498	297.688	260.583	338.482	349.935	166.099	180.745	196.899	164.531	192.402	180.526	181.454	177.576	0.987724	0.994915	1.00095	0	0.755755	0.897338	-1.02777	0	0.728221	0.885822	1.03235	0	0
ENSMUSG00000003752	Itpkc	inositol 1 4 5-trisphosphate 3-kinase C [Source:MGI Symbol;Acc:MGI:2442554]	79.3885	106.305	71.0262	62.4241	114.576	106.778	80.8512	103.514	92.1649	82.8796	74.2684	69.5668	86.0986	65.8903	75.0226	90.6796	0.205095	0.421324	1.12207	0	0.065294	NA	1.27209	0	0.990656	0.996184	-1.00148	0	0
ENSMUSG00000003762	Adck4	coenzyme Q8B [Source:MGI Symbol;Acc:MGI:1924139]	224.024	233.86	190.347	163.029	275.513	227.681	199.499	190.25	153.706	130.493	167.459	109.922	110.206	157.169	106.58	157.738	0.842994	0.92244	1.01762	0	0.450509	0.729833	1.0992	0	0.628228	0.827686	-1.06336	0	0
ENSMUSG00000003778	Brd8	bromodomain containing 8 [Source:MGI Symbol;Acc:MGI:1925906]	415.875	422.203	452.861	442.662	359.251	419.308	420.666	394.061	445.529	463.46	499.176	468.457	412.562	418.854	477.822	405.736	0.0235573	0.101168	-1.08986	0	0.154728	0.442734	-1.08574	0	0.100198	0.312358	-1.09371	0	0
ENSMUSG00000003779	Kif20a	kinesin family member 20A [Source:MGI Symbol;Acc:MGI:1201682]	4.4303	18.0909	17.3765	2.35818	9.06822	15.3886	5.50945	13.4459	8.51624	7.35946	6.46158	10.4291	5.00789	5.35855	9.41057	8.22876	0.826342	NA	-1.05981	0	0.936199	NA	1.03156	0	0.700805	NA	-1.16377	0	0
ENSMUSG00000003808	Farsa	phenylalanyl-tRNA synthetase alpha subunit [Source:MGI Symbol;Acc:MGI:1913840]	283.405	263.078	299.493	247.893	293.132	300.667	293.074	305.434	263.912	252.617	264.734	266.227	257.632	236.865	241.79	260.437	0.723998	0.860339	1.01538	0	0.157789	0.448086	1.09063	0	0.388333	0.654737	-1.05217	0	0
ENSMUSG00000003809	Gcdh	glutaryl-Coenzyme A dehydrogenase [Source:MGI Symbol;Acc:MGI:104541]	299.238	252.766	193.124	206.958	240.829	295.026	218.36	218.277	195.807	167.415	197.381	239.657	207.781	233.459	195.938	181.75	0.730758	0.863213	1.02536	0	0.826658	0.93082	1.02396	0	0.805797	0.924121	1.02629	0	0
ENSMUSG00000003810	Mast2	microtubule associated serine/threonine kinase 2 [Source:MGI Symbol;Acc:MGI:894676]	1498.16	1674.26	1573.19	1544.73	1454.62	1585.04	1315.25	1388.13	1139.49	1061.52	902.007	1060.42	947.402	961.565	787.336	714.761	0.00324724	0.0237386	-1.1555	0	0.183831	0.483865	-1.09541	0	0.0040189	0.0381469	-1.2199	0	0
ENSMUSG00000003812	Dnase2a	deoxyribonuclease II alpha [Source:MGI Symbol;Acc:MGI:1329019]	130.539	130.372	110.792	120.307	155.896	138.381	129.162	139.628	164.694	135.628	119.906	89.027	120.525	147.941	151.757	147.082	0.107457	0.279215	1.13035	0	0.243027	0.554978	1.14251	0	0.309817	0.587409	1.11882	0	0
ENSMUSG00000003813	Rad23a	RAD23 homolog A nucleotide excision repair protein [Source:MGI Symbol;Acc:MGI:105126]	446.947	531.434	454.822	490.089	464.661	462.077	563.643	472.379	629.992	502.372	534.323	629.384	590.767	657.909	638.836	668.925	0.159886	0.361861	1.06859	0	0.770149	0.904036	1.02032	0	0.099273	0.310567	1.11471	0	0
ENSMUSG00000003814	Calr	calreticulin [Source:MGI Symbol;Acc:MGI:88252]	4440.11	3988.72	3601.75	3749.65	3030.78	3871.36	3375.74	3417.5	3805.01	3116.16	2443.77	3157.79	3380.01	4010.77	2473.66	2591.91	0.311985	0.54194	-1.07612	0	0.164831	0.458796	-1.15213	0	0.958638	0.984095	-1.00529	0	0
ENSMUSG00000003824	Syce2	synaptonemal complex central element protein 2 [Source:MGI Symbol;Acc:MGI:1919096]	22.7336	17.435	19.9215	9.48002	15.0507	17.6659	14.6646	29.2084	15.4235	11.5609	12.3618	14.6536	17.1025	9.91163	12.7975	21.8141	0.523351	NA	1.11963	0	0.7143	NA	1.10109	0	0.620467	NA	1.13857	0	0
ENSMUSG00000003847	Nfat5	nuclear factor of activated T cells 5 [Source:MGI Symbol;Acc:MGI:1859333]	1250.27	1200.79	1126.16	1138.67	873.544	859.009	1058.75	959.568	817.692	926.164	1019.91	841.318	897.534	623.528	780.679	675.801	5.41978e-05	0.000979469	-1.23418	0	0.00243457	0.0475035	-1.25768	0	0.0112866	0.0759506	-1.21111	0	0
ENSMUSG00000003848	Nob1	NIN1/RPN12 binding protein 1 homolog [Source:MGI Symbol;Acc:MGI:1914869]	263.684	252.285	242.931	231.328	231.491	282.95	228.731	243.175	188.383	183.584	209.274	192.769	247.28	225.885	202.437	216.946	0.173868	0.380101	1.07231	0	0.973298	0.990993	-1.00244	0	0.0506097	0.205954	1.15074	0	0
ENSMUSG00000003849	Nqo1	NAD(P)H dehydrogenase quinone 1 [Source:MGI Symbol;Acc:MGI:103187]	23.2585	31.6569	24.3307	25.9396	24.6119	27.6974	15.4256	33.6134	63.3956	60.7128	55.729	54.0395	70.9827	65.1938	62.7343	66.7395	0.471797	0.688517	1.07535	0	0.839194	NA	-1.03681	0	0.324287	0.601689	1.13633	0	0
ENSMUSG00000003863	Ppfia3	protein tyrosine phosphatase receptor type f polypeptide (PTPRF) interacting protein (liprin) alpha 3 [Source:MGI Symbol;Acc:MGI:1924037]	2008	2118.47	2092.78	2123	2694.47	2400.97	1982.39	2316.1	982.142	899.05	900.8	917.007	963.829	906.288	914.228	842.427	0.215555	0.434678	1.05267	0	0.030331	0.187433	1.12462	0	0.733206	0.888168	-1.01934	0	0
ENSMUSG00000003865	Gys1	glycogen synthase 1 muscle [Source:MGI Symbol;Acc:MGI:101805]	183.594	266.465	157.433	243.984	206.77	208.666	224.965	210.126	231.717	221.536	235.175	216.709	209.386	241.022	220.393	156.202	0.540949	0.740612	-1.04662	0	0.966695	0.98797	1.00459	0	0.383657	0.651196	-1.09689	0	0
ENSMUSG00000003868	Ruvbl2	RuvB-like protein 2 [Source:MGI Symbol;Acc:MGI:1342299]	185.681	184.632	186.62	175.737	188.577	199.291	215.221	185.992	244.072	229.591	211.17	235.098	225.957	258.601	204.601	243.257	0.417255	0.64297	1.04102	0	0.330141	0.63949	1.07728	0	0.853852	0.944541	1.01279	0	0
ENSMUSG00000003872	Lin7b	lin-7 homolog B (C. elegans) [Source:MGI Symbol;Acc:MGI:1330858]	447.394	448.932	441.961	465.836	570.052	520.364	535.495	556.89	239.503	215.462	235.732	202.398	280.859	270.313	254.651	274.418	3.14424e-07	1.64429e-05	1.20819	0	0.000273224	0.0159293	1.20872	0	0.000959652	0.0139662	1.20781	0	0
ENSMUSG00000003873	Bax	BCL2-associated X protein [Source:MGI Symbol;Acc:MGI:99702]	224.83	223.854	187.696	168.612	275.905	255.424	223.668	261.063	193.024	166.502	176.883	168.758	177.876	234.881	201.536	233.124	0.000482332	0.00548998	1.22886	0	0.00831358	0.0956704	1.2596	0	0.0339913	0.158981	1.20016	0	0
ENSMUSG00000003882	Il7r	interleukin 7 receptor [Source:MGI Symbol;Acc:MGI:96562]	5.53778	4.52247	4.63437	4.71622	6.47694	3.07754	4.40733	1.12045	3.78482	2.75965	4.84593	0	1.67017	0.893056	3.13669	1.82851	0.363388	NA	-1.40012	0	0.608894	NA	-1.30772	0	0.468538	NA	-1.51667	0	0
ENSMUSG00000003923	Tfam	transcription factor A mitochondrial [Source:MGI Symbol;Acc:MGI:107810]	232.767	199.131	219.862	195.509	238.002	226.64	226.861	185.78	249.594	259.167	271.254	222.935	270.604	328.052	351.793	336.974	0.0107747	0.0576636	1.16548	0	0.680566	0.861896	1.03578	0	0.00107806	0.0150462	1.28314	0	0
ENSMUSG00000003929	Zfp81	zinc finger protein 81 [Source:MGI Symbol;Acc:MGI:1890752]	225.942	230.648	242.145	284.15	224.104	202.094	222.571	211.765	144.77	162.819	176.067	145.051	185.388	141.995	165.46	148.111	0.315577	0.546022	-1.06049	0	0.102641	0.356812	-1.14257	0	0.82104	0.929811	1.01904	0	0
ENSMUSG00000003934	Efnb3	ephrin B3 [Source:MGI Symbol;Acc:MGI:109196]	673.394	851.355	889.8	411.491	471.521	1024.82	713.988	675.631	2099.63	1836.09	1899.6	2028.83	2079.36	1973.65	2189.41	2190.56	0.635506	0.804941	1.04726	0	0.877255	0.951729	1.02199	0	0.614568	0.819377	1.07236	0	0
ENSMUSG00000003948	Mmd	monocyte to macrophage differentiation-associated [Source:MGI Symbol;Acc:MGI:1914718]	2847.15	2574.36	2410.34	2683.02	2794.47	2448.69	2650.74	2715.62	653.56	599.587	806.93	486.651	1036.64	695.232	550.579	754.035	0.244482	0.471491	1.09482	0	0.934268	0.977046	1.00892	0	0.110011	0.330411	1.19145	0	0
ENSMUSG00000003949	Hlf	hepatic leukemia factor [Source:MGI Symbol;Acc:MGI:96108]	1972.85	1918.79	2046.41	2500.83	1582.52	1512.81	1974.02	1893.1	1134.08	1008.65	1251.53	1008.49	1159.65	920.641	891.139	997.668	0.0086177	0.0492551	-1.16023	0	0.0164568	0.138255	-1.21206	0	0.198234	0.464288	-1.10972	0	0
ENSMUSG00000003955	Fam162a	family with sequence similarity 162 member A [Source:MGI Symbol;Acc:MGI:1917436]	160.591	177.497	142.512	169.795	189.113	196.949	158.66	192.715	254.526	202.381	214.042	200.048	272.246	328.66	250.943	279.742	0.000891209	0.00879247	1.22166	0	0.165275	0.459239	1.1337	0	0.0014022	0.018087	1.29834	0	0
ENSMUSG00000003970	Rpl8	ribosomal protein L8 [Source:MGI Symbol;Acc:MGI:1350927]	1735.51	2045.21	1815.55	1929.01	2351.02	2485.51	2147.43	2206.15	2180.04	2236.28	2095.95	2113.27	2496.12	2613.16	2400.4	2628.36	1.63133e-09	2.7429e-07	1.19754	0	4.97174e-06	0.00150897	1.22141	0	0.000162288	0.00374515	1.17522	0	0
ENSMUSG00000003974	Grm3	glutamate receptor metabotropic 3 [Source:MGI Symbol;Acc:MGI:1351340]	675.609	619.579	741.499	646.122	519.451	626.794	596.092	629.693	368.074	408.428	369.098	324.233	378.293	332.217	317.59	317.247	0.0188956	0.0873008	-1.11164	0	0.0602786	0.271464	-1.12947	0	0.188886	0.450751	-1.09264	0	0
ENSMUSG00000003992	Ssbp2	single-stranded DNA binding protein 2 [Source:MGI Symbol;Acc:MGI:1914220]	553.482	597.49	465.442	445.158	469.267	470.869	597.175	506.79	474.391	571.464	565.576	475.545	506.81	522.221	584.408	614.265	0.596616	0.781137	1.0298	0	0.926654	0.973396	-1.00749	0	0.415594	0.68066	1.06661	0	0
ENSMUSG00000004018	Fancl	Fanconi anemia complementation group L [Source:MGI Symbol;Acc:MGI:1914280]	41.6665	69.1715	52.5078	51.2812	53.6031	44.8421	52.1032	49.5695	58.2111	38.2316	37.0173	46.6393	28.4233	28.3218	23.9585	79.4331	0.471587	0.6885	-1.11566	0	0.773678	NA	-1.06623	0	0.494182	0.738343	-1.16638	0	0
ENSMUSG00000004031	Brinp2	bone morphogenic protein/retinoic acid inducible neural-specific 2 [Source:MGI Symbol;Acc:MGI:2443333]	1149.64	1108.01	842.296	943.242	944.34	867.87	1040.13	1025.21	378.482	360.594	393.327	289.155	371.612	370.617	301.122	410.502	0.836713	0.918973	-1.01222	0	0.613289	0.831523	-1.043	0	0.81112	0.92609	1.02104	0	0
ENSMUSG00000057286	St6galnac2	ST6 (alpha-N-acetyl-neuraminyl-2 3-beta-galactosyl-1 3)-N-acetylgalactosaminide alpha-2 6-sialyltransferase 2 [Source:MGI Symbol;Acc:MGI:107553]	58.422	52.1848	48.488	84.4372	48.3805	74.4914	67.9036	41.6494	59.6959	60.7023	43.4125	77.3222	27.1356	26.9062	23.3776	47.4032	0.017542	0.0827544	-1.42351	0	0.802359	NA	-1.04924	0	0.000614434	0.0099462	-1.93415	1	1
ENSMUSG00000004035	Gstm7	glutathione S-transferase mu 7 [Source:MGI Symbol;Acc:MGI:1915562]	152.159	151.779	139.494	99.7361	126.808	164.771	142.146	144.88	383.5	330.433	334.199	326.331	390.355	440.422	394.274	402.833	0.0225058	0.0981434	1.13787	0	0.462895	0.737602	1.06974	0	0.0235396	0.124764	1.18434	0	0
ENSMUSG00000004038	Gstm3	glutathione S-transferase mu 3 [Source:MGI Symbol;Acc:MGI:106026]	1.1538	0	1.20699	0	0	0	2.29567	2.33447	0	0	0	1.97532	0	0.930368	0.81693	1.90482	0.421978	NA	1.98898	0	0.595544	NA	1.9896	0	0.594792	NA	1.98631	0	0
ENSMUSG00000004040	Stat3	signal transducer and activator of transcription 3 [Source:MGI Symbol;Acc:MGI:103038]	423.115	402.56	512.087	501.609	368.563	390.335	408.362	374.217	501.933	481.678	442.832	467.391	409.939	386.26	471.106	508.047	0.017759	0.0834427	-1.12548	0	0.0161934	0.136992	-1.19021	0	0.336886	0.614224	-1.06901	0	0
ENSMUSG00000004043	Stat5a	signal transducer and activator of transcription 5A [Source:MGI Symbol;Acc:MGI:103036]	10.2169	13.9498	19.0838	14.3306	12.9635	18.2767	11.4177	9.39626	32.9859	23.9142	27.5125	22.2045	22.3659	36.7108	34.1001	25.3681	0.919738	NA	1.0155	0	0.616491	NA	-1.14042	0	0.622734	NA	1.10298	0	0
ENSMUSG00000004044	Ptrf	caveolae associated 1 [Source:MGI Symbol;Acc:MGI:1277968]	157.387	101.118	122.041	187.466	218.835	134.563	110.587	96.8678	138.22	129.804	97.1132	177.116	106.22	119.734	98.186	101.755	0.282935	0.51202	-1.1376	0	0.927684	0.974084	-1.01569	0	0.157822	0.406867	-1.2725	0	0
ENSMUSG00000004054	Map3k11	mitogen-activated protein kinase kinase kinase 11 [Source:MGI Symbol;Acc:MGI:1346880]	183.854	189.944	263	226.378	218.921	289.29	253.422	235.295	266.83	258.487	229.373	240.805	269.732	261.665	304.258	266.049	0.0314274	0.124294	1.13205	0	0.0903913	0.336335	1.15884	0	0.212474	0.481891	1.10832	0	0
ENSMUSG00000004056	Akt2	thymoma viral proto-oncogene 2 [Source:MGI Symbol;Acc:MGI:104874]	1338.77	1355.75	1304.3	1407.63	1382.54	1379.13	1102.06	1137.31	576.234	482.596	429.82	502.328	555.864	467.924	458.23	406.935	0.206982	0.423562	-1.06736	0	0.290947	0.603351	-1.08103	0	0.501306	0.741729	-1.05283	0	0
ENSMUSG00000004069	Dnaja3	DnaJ heat shock protein family (Hsp40) member A3 [Source:MGI Symbol;Acc:MGI:1933786]	478.979	430.506	436.892	484.802	423.554	414.797	454.011	409.94	540.628	491.685	507.986	498.92	505.046	545.041	553.705	511.499	0.711144	0.851156	-1.01352	0	0.164181	0.458039	-1.07576	0	0.441355	0.699206	1.03774	0	0
ENSMUSG00000004070	Hmox2	heme oxygenase 2 [Source:MGI Symbol;Acc:MGI:109373]	480.457	507.927	499.741	537.542	514.527	533.279	531.576	561.181	746.738	732.842	648.474	709.202	766.01	852.464	797.89	844.143	0.0025152	0.0195148	1.10798	0	0.266294	0.580081	1.05808	0	0.00217693	0.0250011	1.14983	0	0
ENSMUSG00000004071	Cdip1	cell death inducing Trp53 target 1 [Source:MGI Symbol;Acc:MGI:1913876]	1836.38	1666.41	1747.31	1713.06	1724.83	1707.12	1828.9	1728.53	2120.14	1950.76	1979.3	2071.28	2190.68	2234.43	2056.21	2035.75	0.282086	0.511313	1.02707	0	0.918887	0.970003	1.00373	0	0.172738	0.42771	1.04874	0	0
ENSMUSG00000004085	Zak	mitogen-activated protein kinase kinase kinase 20 [Source:MGI Symbol;Acc:MGI:2443258]	26.9728	61.6829	46.5639	48.1913	43.9021	46.7851	62.7965	30.9574	74.1229	69.1296	66.6641	83.9423	61.5865	72.4332	65.9516	79.779	0.702912	0.84626	-1.0409	0	0.892123	NA	-1.02348	0	0.732227	0.88742	-1.05148	0	0
ENSMUSG00000004096	Cwc15	CWC15 spliceosome-associated protein [Source:MGI Symbol;Acc:MGI:1913320]	458.522	433.016	487.775	450.412	440.418	507.779	489.208	473.948	551.635	545.498	541.143	562.206	638.013	677.844	629.699	596.076	0.003715	0.0265445	1.10507	0	0.367068	0.668251	1.04683	0	0.00164617	0.0204172	1.1554	0	0
ENSMUSG00000004098	Col5a3	collagen type V alpha 3 [Source:MGI Symbol;Acc:MGI:1858212]	52.3303	69.517	55.8131	64.9927	59.9302	50.4895	58.6434	72.7917	73.7405	55.5715	57.5796	61.5912	37.8122	55.3812	50.1728	52.0835	0.178662	0.386196	-1.13545	0	0.977713	NA	-1.00385	0	0.069192	0.251895	-1.27183	0	0
ENSMUSG00000004099	Dnmt1	DNA methyltransferase (cytosine-5) 1 [Source:MGI Symbol;Acc:MGI:94912]	494.57	515.134	508.325	494.408	350.702	384.132	501.947	449.091	465.285	473.698	423.435	504.679	341.846	364.851	406.219	351.545	2.00899e-05	0.000453833	-1.23268	0	0.0143421	0.127577	-1.19212	0	0.000615313	0.0099473	-1.27328	0	0
ENSMUSG00000004100	Ppan	peter pan homolog [Source:MGI Symbol;Acc:MGI:2178445]	149.95	209.752	128.669	142.343	188.216	174.536	152.965	205.732	98.4241	72.7231	114.973	112.579	105.477	112.235	78.6531	125.897	0.272207	0.502882	1.10392	0	0.287405	0.600888	1.14943	0	0.664012	0.848202	1.05906	0	0
ENSMUSG00000004105	Angptl2	angiopoietin-like 2 [Source:MGI Symbol;Acc:MGI:1347002]	24.606	19.229	29.521	33.5089	21.3721	29.8465	29.0215	16.236	47.9461	41.8119	49.3632	48.2197	29.2024	33.1864	60.5316	64.3943	0.771314	0.88556	-1.04205	0	0.671441	NA	-1.10037	0	0.993821	NA	-1.00151	0	0
ENSMUSG00000039062	Anpep	alanyl (membrane) aminopeptidase [Source:MGI Symbol;Acc:MGI:5000466]	52.7517	57.39	52.1208	32.1971	22.184	25.3134	19.9837	19.7121	15.7448	25.0636	19.9748	16.9734	15.8196	12.516	11.0431	38.2619	0.0055845	0.0358007	-1.60059	1	0.000992389	NA	-2.17986	0	0.573331	NA	-1.14626	0	1
ENSMUSG00000041592	Sdk2	sidekick cell adhesion molecule 2 [Source:MGI Symbol;Acc:MGI:2443847]	336.033	570.436	584.401	214.866	188.841	291.472	380.002	243.097	155.163	234.441	189.631	221.302	105.367	121.931	145.876	109.157	0.000241201	0.00324608	-1.59889	1	0.0174201	0.141912	-1.54347	0	0.00658082	0.0527068	-1.65897	0	1
ENSMUSG00000004127	Trmt10a	tRNA methyltransferase 10A [Source:MGI Symbol;Acc:MGI:1920421]	100.246	67.2141	73.7352	86.3513	78.322	64.3332	50.5235	114.12	107.034	45.2752	68.0521	48.1056	64.9867	59.6387	62.6574	56.6445	0.538561	0.739169	-1.08194	0	0.67956	NA	-1.08253	0	0.671646	0.852548	-1.08176	0	0
ENSMUSG00000004151	Etv1	ets variant 1 [Source:MGI Symbol;Acc:MGI:99254]	418.828	369.121	488.451	484.527	459.529	409.436	487.703	420.057	571.51	518.96	657.601	587.389	645.9	582.687	599.45	607.977	0.585984	0.774105	1.02624	0	0.912354	0.967477	1.00795	0	0.536896	0.769308	1.0425	0	0
ENSMUSG00000004187	Kifc2	kinesin family member C2 [Source:MGI Symbol;Acc:MGI:109187]	5958.65	6610.72	5665.52	6036.77	6423.82	6213.56	6238.58	6431.38	2198.98	2477.25	2652.34	2187.15	2562.87	2221.92	2099.23	2548.03	0.662369	0.821805	1.01677	0	0.44169	0.725754	1.04263	0	0.866294	0.947311	-1.00932	0	0
ENSMUSG00000004207	Psap	prosaposin [Source:MGI Symbol;Acc:MGI:97783]	12992.9	12431.6	12716.7	12840	12040	12132.4	13989.8	13284.3	12522.1	12250.1	12491.7	12952.5	11942	12982.6	12223	11838.5	0.748697	0.872286	-1.00792	0	0.797601	0.916944	1.00919	0	0.485177	0.732638	-1.02511	0	0
ENSMUSG00000004221	Ikbkg	inhibitor of kappaB kinase gamma [Source:MGI Symbol;Acc:MGI:1338074]	294.625	279.938	311.904	269.87	244.531	254.1	396.243	272.875	300.092	354.639	280.592	308.575	252.71	232.652	327.837	257.81	0.31486	0.545278	-1.07537	0	0.946358	0.983237	1.00697	0	0.14069	0.381376	-1.16096	0	0
ENSMUSG00000004231	Pax2	paired box 2 [Source:MGI Symbol;Acc:MGI:97486]	2.9341	0.984092	12.6286	6.38064	16.3128	8.04818	2.96109	5.85145	146.145	45.7674	74.6946	116.312	95.5568	70.2241	117.802	86.31	0.540062	0.739964	1.14666	0	0.17258	NA	1.78347	0	0.90123	0.960838	-1.03336	0	0
ENSMUSG00000004233	Wars2	tryptophanyl tRNA synthetase 2 (mitochondrial) [Source:MGI Symbol;Acc:MGI:1917810]	56.8518	55.4668	55.2303	46.287	38.7461	54.1629	40.1659	54.4313	70.0117	46.4304	43.7854	60.2582	54.6392	35.631	38.5032	34.6836	0.0513492	0.172808	-1.23188	0	0.408201	NA	-1.14147	0	0.0694952	0.252245	-1.32434	0	0
ENSMUSG00000004263	Atn1	atrophin 1 [Source:MGI Symbol;Acc:MGI:104725]	2485.57	2706.58	2402.81	2634.42	2110.98	1930.29	2328.02	2176.66	1739.24	1929.49	1846.08	2024.65	1596.26	1502.03	1481.63	1583.48	2.48125e-09	3.70319e-07	-1.21011	0	0.000114464	0.00984485	-1.19712	0	1.67561e-05	0.000696032	-1.22334	0	0
ENSMUSG00000004264	Phb2	prohibitin 2 [Source:MGI Symbol;Acc:MGI:102520]	545.461	584.689	479.185	551.366	591.85	605.247	589.534	659.208	592.589	544.564	499.089	557.822	549.893	601.936	572.653	607.678	0.0146719	0.0728597	1.09607	0	0.025232	0.17209	1.13195	0	0.246541	0.522502	1.0638	0	0
ENSMUSG00000004266	Ptpn6	protein tyrosine phosphatase non-receptor type 6 [Source:MGI Symbol;Acc:MGI:96055]	24.666	37.7248	88.5808	71.961	37.5577	33.2639	41.6963	28.1402	34.48	24.5468	28.6304	41.2376	35.7928	42.1353	30.8692	27.5842	0.289735	0.518602	-1.19415	0	0.069669	NA	-1.52236	0	0.753003	NA	1.07749	0	0
ENSMUSG00000004267	Eno2	enolase 2 gamma neuronal [Source:MGI Symbol;Acc:MGI:95394]	7275.28	7048.36	6623.77	7080.91	6809.44	6841.75	7854.01	7016.7	7659.55	6780.26	6995.23	7387.25	7179.55	7742.27	7095.08	7100.25	0.616148	0.793282	1.01392	0	0.666813	0.85656	1.01763	0	0.799809	0.922058	1.01027	0	0
ENSMUSG00000004268	Emg1	EMG1 N1-specific pseudouridine methyltransferase [Source:MGI Symbol;Acc:MGI:1315195]	173.183	173.719	163.174	158.469	195.622	188.837	180.876	187.151	190.421	181.629	154.93	179.595	207.852	214.381	161.002	214.62	0.0314405	0.124294	1.12646	0	0.16542	0.459379	1.1241	0	0.125952	0.357717	1.12868	0	0
ENSMUSG00000004270	Lpcat3	lysophosphatidylcholine acyltransferase 3 [Source:MGI Symbol;Acc:MGI:1315211]	146.478	127.202	247.482	179.156	206.548	193.722	153.269	142.602	98.8703	139.768	166.147	167.737	171.807	134.796	121.74	123.666	0.86616	0.934167	-1.01728	0	0.997591	0.99931	-1.00045	0	0.818375	0.929146	-1.03449	0	0
ENSMUSG00000004285	Atp6v1f	ATPase H+ transporting lysosomal V1 subunit F [Source:MGI Symbol;Acc:MGI:1913394]	749.693	810.598	661.563	748.016	875.496	875.665	864.582	881.923	982.706	866.582	798.323	837.148	931.242	1110.09	978.656	1109.28	2.60052e-05	0.000557141	1.1814	0	0.00573787	0.077846	1.17754	0	0.00294409	0.0305996	1.18499	0	0
ENSMUSG00000004296	Il12b	interleukin 12b [Source:MGI Symbol;Acc:MGI:96540]	0	0	0	0	2.64736	0	0	0	0	0	0	0	0	0	0	0	0.824614	NA	1.60017	0	0.71325	NA	3.00162	0	1	NA	NA	0	0
ENSMUSG00000026837	Col5a1	collagen type V alpha 1 [Source:MGI Symbol;Acc:MGI:88457]	355.837	490.435	349.293	211.154	311.994	390.959	386.72	425.521	108.309	141.216	161.263	90.4485	95.3835	64.2866	39.5196	61.709	0.0627364	0.197256	-1.31225	0	0.661686	0.853497	1.07729	0	0.000328897	0.00637591	-1.91825	1	1
ENSMUSG00000004319	Clcn3	chloride channel voltage-sensitive 3 [Source:MGI Symbol;Acc:MGI:103555]	1453.02	1180.17	1486.61	1435.85	1289.79	1208.83	1428.55	1356.34	1248.55	1659.21	1653.54	1506.13	1552.88	1326.91	1559.14	1460.5	0.409788	0.636932	-1.03986	0	0.468011	0.741456	-1.05163	0	0.680864	0.857571	-1.02855	0	0
ENSMUSG00000047793	Sned1	sushi nidogen and EGF-like domains 1 [Source:MGI Symbol;Acc:MGI:3045960]	138.527	203.692	224.835	173.987	105.316	143.953	116.572	136.146	230.065	282.243	223.235	309.643	150.241	170.569	144.716	150.813	1.46511e-09	2.56067e-07	-1.58805	1	0.00071877	0.0256205	-1.47114	1	5.58298e-07	5.70115e-05	-1.69498	1	1
ENSMUSG00000004341	Gpx6	glutathione peroxidase 6 [Source:MGI Symbol;Acc:MGI:1922762]	0	0	0	0	0	7.66757	0.823565	0	2.82898	2.06274	1.2074	4.19053	1.76934	6.02406	2.93071	0.683349	0.138709	NA	2.70717	0	0.0328826	NA	9.80995	0	0.89731	NA	1.11482	0	0
ENSMUSG00000004344	Gpx5	glutathione peroxidase 5 [Source:MGI Symbol;Acc:MGI:104886]	0	0	0	0	0	0	0	0	0	0	0	0	0	0	0	0	NA	NA	NA	0	NA	NA	NA	0	NA	NA	NA	0	0
ENSMUSG00000004347	Pde1c	phosphodiesterase 1C [Source:MGI Symbol;Acc:MGI:108413]	38.0876	51.7921	73.4851	38.8215	54.6248	80.4807	32.0924	52.1002	156.908	162.631	175.721	172.402	158.78	144.763	199.361	181.534	0.633546	0.803916	1.05104	0	0.612145	NA	1.08962	0	0.860917	0.94653	1.02522	0	0
ENSMUSG00000004356	Utp20	UTP20 small subunit processome component [Source:MGI Symbol;Acc:MGI:1917933]	204.898	213.688	184.216	213.407	196.901	164.137	179.599	175.911	201.542	186.735	161.529	178.232	139.458	134.851	154.481	130.74	0.000294609	0.00378096	-1.21833	0	0.0925289	0.33982	-1.14221	0	0.00082929	0.0126395	-1.29645	0	0
ENSMUSG00000004359	Spic	Spi-C transcription factor (Spi-1/PU.1 related) [Source:MGI Symbol;Acc:MGI:1341168]	2.55476	0.875054	0	1.60732	0	0	0	0	2.18261	0	0	0	0.852812	0	0	0	0.322613	NA	-3.03598	0	0.295601	NA	-6.25736	0	0.886992	NA	-1.29536	0	0
ENSMUSG00000004360	9330159F19Rik	RIKEN cDNA 9330159F19 gene [Source:MGI Symbol;Acc:MGI:3036239]	852.82	940.679	801.744	919.658	847.189	798.115	667.712	814.568	631.12	637.477	620.275	614.334	616.29	617.099	502.653	584.213	0.0196043	0.0898253	-1.10198	0	0.052157	0.249313	-1.12455	0	0.208242	0.475905	-1.07951	0	0
ENSMUSG00000004364	Cul3	cullin 3 [Source:MGI Symbol;Acc:MGI:1347360]	1178.56	1195.4	1038.55	933.805	1291.57	1017.67	993.724	1250.24	999.604	1081.49	837.476	1151.42	1092.25	1061.21	1096.74	1237.24	0.190457	0.402306	1.07516	0	0.572233	0.807652	1.04646	0	0.212919	0.482096	1.10375	0	0
ENSMUSG00000004366	Sst	somatostatin [Source:MGI Symbol;Acc:MGI:98326]	1917.12	2504.16	1870.04	1906.66	2112.61	2261.82	2227.84	2687.92	879.96	805.846	863.441	777.442	1200.06	1010.99	879.872	1048.57	0.00169321	0.0144197	1.18635	0	0.101997	0.355582	1.13331	0	0.00508611	0.0447638	1.244	0	0
ENSMUSG00000004371	Il11	interleukin 11 [Source:MGI Symbol;Acc:MGI:107613]	2.34922	1.19905	3.68632	2.50099	0	3.26379	1.7908	3.56488	2.007	3.90242	2.56977	2.01097	2.657	4.35454	1.27453	1.93917	0.867616	NA	-1.07045	0	0.851222	NA	-1.12704	0	0.961653	NA	-1.02779	0	0
ENSMUSG00000004383	Large	LARGE xylosyl- and glucuronyltransferase 1 [Source:MGI Symbol;Acc:MGI:1342270]	1348.16	1120.93	1326.82	1376.55	1161.14	1014.6	1359.92	1174.89	568.894	482.283	586.184	510.046	520.496	466.557	477.983	463.285	0.0312549	0.123891	-1.1055	0	0.159902	0.451438	-1.09804	0	0.120609	0.34767	-1.11371	0	0
ENSMUSG00000004393	Ddx56	DEAD (Asp-Glu-Ala-Asp) box polypeptide 56 [Source:MGI Symbol;Acc:MGI:1277172]	225.481	272.215	233.4	254.106	220.121	252.109	293.192	292.82	285.087	280.648	264.666	257.115	280.819	301.752	272.337	237.832	0.479293	0.69442	1.03785	0	0.35209	0.656682	1.07591	0	0.949046	0.981003	1.00478	0	0
ENSMUSG00000004394	Tmed4	transmembrane p24 trafficking protein 4 [Source:MGI Symbol;Acc:MGI:1915070]	573.292	518.797	492.882	598.87	574.114	597.117	512.343	577.158	709.344	687.252	757.574	737.829	668.518	854.233	797.331	707.211	0.341426	0.573926	1.04151	0	0.581789	0.812848	1.03621	0	0.458982	0.712338	1.04621	0	0
ENSMUSG00000004415	Col26a1	collagen type XXVI alpha 1 [Source:MGI Symbol;Acc:MGI:2155345]	75.6661	47.315	33.0643	47.5591	54.5049	45.744	71.7552	44.8031	31.9283	39.1659	49.5545	54.5562	20.3575	51.3613	24.5513	33.6727	0.404621	0.634153	-1.13546	0	0.778393	NA	1.06169	0	0.137941	0.377305	-1.37762	0	0
ENSMUSG00000004446	Bid	BH3 interacting domain death agonist [Source:MGI Symbol;Acc:MGI:108093]	90.6471	94.6676	93.3942	74.632	102.63	72.4878	79.9783	93.2398	84.5159	89.3185	103.846	88.071	97.0179	110.528	124.207	113.169	0.202934	0.419052	1.10166	0	0.847531	NA	-1.02186	0	0.0571729	0.223262	1.21498	0	0
ENSMUSG00000004451	Ralb	v-ral simian leukemia viral oncogene B [Source:MGI Symbol;Acc:MGI:1927244]	146.512	126.958	146.206	155.083	140.383	162.93	143.075	134.177	156.136	175.881	160.119	170.792	195.933	199.487	197.032	186.937	0.071709	0.215744	1.10183	0	0.876913	0.951729	1.01274	0	0.0243531	0.127529	1.17659	0	0
ENSMUSG00000004455	Ppp1cc	protein phosphatase 1 catalytic subunit gamma [Source:MGI Symbol;Acc:MGI:104872]	1198.42	1255.7	1272.09	1224.15	1182.89	1613.67	1143.4	1128.53	1259.36	1142.78	1200.54	1141.96	1432.5	1432.06	1329.76	1488.95	0.0378383	0.140471	1.10856	0	0.726491	0.883385	1.0237	0	0.00617622	0.0503549	1.19764	0	0
ENSMUSG00000004460	Dnajb11	DnaJ heat shock protein family (Hsp40) member B11 [Source:MGI Symbol;Acc:MGI:1915088]	450.897	402.933	342.282	418.282	350.291	485.601	418.71	390.35	438.157	336.785	336.102	336.007	424.335	499.601	314.21	355.093	0.414778	0.640937	1.05978	0	0.850541	0.942794	1.01969	0	0.349334	0.623106	1.10051	0	0
ENSMUSG00000004462	Tbccd1	TBCC domain containing 1 [Source:MGI Symbol;Acc:MGI:1917823]	126.261	96.1023	113.542	110.832	84.1999	98.4811	113.489	107.563	103.136	106.707	106.611	124.195	88.519	104.488	94.1008	110.625	0.134929	0.323981	-1.1065	0	0.339378	NA	-1.10348	0	0.286735	0.564171	-1.10927	0	0
ENSMUSG00000004473	Clec11a	C-type lectin domain family 11 member a [Source:MGI Symbol;Acc:MGI:1298219]	56.4851	45.2244	47.5026	55.4161	64.7687	67.7053	51.7859	62.7451	18.9241	20.2375	32.3065	16.117	29.2281	27.6849	32.1512	30.1701	0.0297494	0.119565	1.26443	0	0.207234	NA	1.20685	0	0.0821792	0.278666	1.34724	0	0
ENSMUSG00000004500	Zfp324	zinc finger protein 324 [Source:MGI Symbol;Acc:MGI:2444641]	91.9746	117.628	99.6631	110.245	48.6981	93.4519	103.293	73.4774	82.9202	82.8018	71.8861	76.9825	91.4033	75.1976	82.9062	73.3986	0.212116	0.430685	-1.12412	0	0.0404322	NA	-1.30624	0	0.824862	0.931858	1.02866	0	0
ENSMUSG00000004508	Gab2	growth factor receptor bound protein 2-associated protein 2 [Source:MGI Symbol;Acc:MGI:1333854]	184.962	189.945	196.96	145.023	141.198	187.732	192.821	178.152	318.872	342.195	321.444	326.128	289.773	275.06	308.179	286.164	0.125837	0.308392	-1.0817	0	0.801384	0.918389	-1.02051	0	0.0800388	0.273889	-1.12809	0	0
ENSMUSG00000004530	Coro1c	coronin actin binding protein 1C [Source:MGI Symbol;Acc:MGI:1345964]	687.135	1026.42	610.197	577.431	599.343	592.789	730.499	700.777	953.22	1079	755.381	804.119	771.516	792.027	884.818	830.015	0.205027	0.421314	-1.09884	0	0.364039	0.666654	-1.10342	0	0.398107	0.66419	-1.09457	0	0
ENSMUSG00000004535	Tax1bp1	Tax1 (human T cell leukemia virus type I) binding protein 1 [Source:MGI Symbol;Acc:MGI:1289308]	1169.63	1093.51	1010.93	1121.86	985.315	996.71	1143.16	1113.03	1468.76	1487.45	1287.54	1377.15	1430.44	1424.22	1546.64	1367.18	0.920713	0.962152	-1.00349	0	0.476428	0.748205	-1.03708	0	0.586509	0.802583	1.02697	0	0
ENSMUSG00000004540	Psg17	pregnancy specific glycoprotein 17 [Source:MGI Symbol;Acc:MGI:1347250]	1.10755	0	0	0	0	0	2.20366	0	0.946204	0	0.80766	0.948056	0	0	0	0.914247	0.804951	NA	-1.30709	0	0.767196	NA	1.63823	0	0.555158	NA	-2.60494	0	0
ENSMUSG00000004542	Psg19	pregnancy specific glycoprotein 19 [Source:MGI Symbol;Acc:MGI:1347252]	1.06465	0	0	0	0	0	0	0	0	0	0	0	0	0	0	0	0.89592	NA	-1.31983	0	0.867651	NA	-1.64858	0	1	NA	NA	0	0
ENSMUSG00000004552	Ctse	cathepsin E [Source:MGI Symbol;Acc:MGI:107361]	0	0	1.02062	1.2085	0	0	0	1.14841	0	0	0	0.835148	0	0	0	1.87413	0.997372	NA	1.00406	0	0.810838	NA	-1.58463	0	0.788095	NA	1.67557	0	0
ENSMUSG00000004558	Ndrg2	N-myc downstream regulated gene 2 [Source:MGI Symbol;Acc:MGI:1352498]	5574.07	5427.83	5842.27	6279.22	6037.38	6697.44	5023.6	5899.08	9746.52	8827.17	7999.95	8590.33	8277.77	9275.67	8493.43	7798.34	0.853373	0.927155	-1.00786	0	0.705885	0.874832	1.02317	0	0.526737	0.762149	-1.03891	0	0
ENSMUSG00000004561	Mettl17	methyltransferase like 17 [Source:MGI Symbol;Acc:MGI:1098577]	217.307	237.444	203.213	232.165	244.299	212.721	185.396	228.769	264.572	219.981	162.426	249.732	171.647	214.563	182.052	149.815	0.110765	0.284542	-1.12749	0	0.823334	0.928928	-1.02374	0	0.0392953	0.1751	-1.24372	0	0
ENSMUSG00000004562	Arhgef40	Rho guanine nucleotide exchange factor (GEF) 40 [Source:MGI Symbol;Acc:MGI:2685515]	212.92	259.125	202.254	185.979	252.8	228.483	175.172	224.326	331.05	414.86	385.16	345.686	373.523	304.285	229.984	323.319	0.255302	0.484178	-1.09161	0	0.832023	0.933855	1.02369	0	0.0722627	0.25816	-1.20322	0	0
ENSMUSG00000004565	Pnpla6	patatin-like phospholipase domain containing 6 [Source:MGI Symbol;Acc:MGI:1354723]	371.76	413.487	409.786	432.624	380.468	381.339	378.671	376.36	618.111	653.874	589.747	678.184	446.783	539.946	580.797	488.641	0.00122974	0.0113145	-1.15723	0	0.277919	0.591143	-1.07266	0	0.000380136	0.00706856	-1.23396	0	0
ENSMUSG00000004567	Mcoln1	mucolipin 1 [Source:MGI Symbol;Acc:MGI:1890498]	617.252	724.702	672.628	721.696	840.532	623.916	790.018	671.328	548.048	627.686	547.499	613.977	474.48	452.519	523.808	531.741	0.352286	0.583273	-1.05251	0	0.356652	0.660609	1.06637	0	0.0167475	0.0995026	-1.1785	0	0
ENSMUSG00000004568	Arhgef18	rho/rac guanine nucleotide exchange factor (GEF) 18 [Source:MGI Symbol;Acc:MGI:2142567]	471.502	510.022	472.456	481.738	368.793	383.657	403.539	417.658	424.194	380.819	419.198	435.596	337.954	406.405	344.456	333.223	4.9933e-06	0.000146739	-1.1974	0	0.000426591	0.0191136	-1.22919	0	0.00614392	0.0503259	-1.16833	0	0
ENSMUSG00000004591	Pkn2	protein kinase N2 [Source:MGI Symbol;Acc:MGI:109211]	279.722	247.831	283.452	352.133	280.305	219.351	229.962	299.305	283.579	327.714	259.02	229.174	234.611	250.054	253.434	258.181	0.0837601	0.238754	-1.11715	0	0.187422	0.487256	-1.13359	0	0.296441	0.573407	-1.10174	0	0
ENSMUSG00000004609	Cd33	CD33 antigen [Source:MGI Symbol;Acc:MGI:99440]	45.8152	50.1913	57.1544	50.5359	62.7336	58.9953	51.5809	72.7356	23.0705	38.0521	48.411	36.3478	28.6465	30.9157	22.9441	26.7501	0.750465	0.873532	-1.03907	0	0.225153	NA	1.20664	0	0.0756172	0.264342	-1.3447	0	0
ENSMUSG00000004610	Etfb	electron transferring flavoprotein beta polypeptide [Source:MGI Symbol;Acc:MGI:106098]	172.543	159.834	174.287	161.998	214.076	251.565	171.125	197.283	276.955	248.194	207.464	234.086	256.16	304.299	270.132	264.862	0.00466004	0.0311797	1.18477	0	0.0147063	0.129695	1.24831	0	0.129042	0.363431	1.13443	0	0
ENSMUSG00000004612	Nkg7	natural killer cell group 7 sequence [Source:MGI Symbol;Acc:MGI:1931250]	0	0	0	0	0	0	0	0	0.946198	0	1.61537	0	0	1.78617	1.56838	0.914214	0.81688	NA	1.30358	0	1	NA	NA	0	0.774452	NA	1.64728	0	0
ENSMUSG00000004613	Lim2	NA	0	0	0	0	0	0	0	0	0	0	0	0	0	0	0	0	NA	NA	NA	0	NA	NA	NA	0	NA	NA	NA	0	0
ENSMUSG00000004626	Stxbp2	syntaxin binding protein 2 [Source:MGI Symbol;Acc:MGI:107370]	541.02	777.134	524.025	472.231	641.282	584.123	571.974	684.877	211.037	163.946	236.892	157.602	220.143	159.1	163.216	181.485	0.929952	0.966704	1.00701	0	0.528767	0.783005	1.07247	0	0.59499	0.808082	-1.06349	0	0
ENSMUSG00000004630	Pcp2	Purkinje cell protein 2 (L7) [Source:MGI Symbol;Acc:MGI:97508]	1.46835	4.59726	4.41351	1.75623	31.2015	13.1437	1.48775	1.64889	65.3116	13.9185	63.361	12.7133	14.7489	30.4477	77.2627	47.4261	0.167998	0.372915	1.87862	0	0.0345041	NA	3.6183	0	0.864178	NA	1.09405	0	0
ENSMUSG00000004631	Sgce	sarcoglycan epsilon [Source:MGI Symbol;Acc:MGI:1329042]	235.162	235.128	199.628	176.368	151.234	266.845	205.349	229.68	304.315	273.152	270.348	246.853	292.925	326.102	296.652	348.021	0.250998	0.479369	1.08399	0	0.927988	0.974086	1.00942	0	0.141068	0.381843	1.15404	0	0
ENSMUSG00000004633	Chn2	chimerin 2 [Source:MGI Symbol;Acc:MGI:1917243]	289.051	268.052	340.945	340.858	331.805	402.621	334.615	290.934	495.222	470.747	514.328	502.855	472.697	448.199	477.126	457.478	0.873128	0.938634	1.00818	0	0.182912	0.482594	1.10063	0	0.313516	0.590595	-1.06871	0	0
ENSMUSG00000004637	Wwox	WW domain-containing oxidoreductase [Source:MGI Symbol;Acc:MGI:1931237]	233.452	198.944	248.875	143.328	191.315	191.877	283.142	208.374	264.832	272.631	250.465	308.272	284.222	255.66	284.44	250.539	0.80393	0.903593	1.01866	0	0.592364	0.819579	1.06127	0	0.860484	0.94653	-1.01879	0	0
ENSMUSG00000004642	Slbp	stem-loop binding protein [Source:MGI Symbol;Acc:MGI:108402]	157.849	178.866	164.401	204.873	170.906	154.999	192.096	209.871	218.774	280.867	223.21	266.195	235.586	258.164	294.064	298.409	0.303601	0.532866	1.06713	0	0.765576	0.901587	1.02943	0	0.284662	0.56214	1.09862	0	0
ENSMUSG00000004651	Tyr	tyrosinase [Source:MGI Symbol;Acc:MGI:98880]	0	1.13062	0	2.35811	0	0	2.20367	0	0	0	0	0	0	0	0.784172	0	0.994033	NA	-1.01043	0	0.844447	NA	-1.5299	0	0.840478	NA	1.56036	0	0
ENSMUSG00000004654	Ghrhr	growth hormone releasing hormone receptor [Source:MGI Symbol;Acc:MGI:95710]	0	0	0	0	0	0	0	0	0	0.91989	0	0	0	0	0	0.91424	0.987676	NA	-1.03331	0	1	NA	NA	0	0.98535	NA	-1.05663	0	0
ENSMUSG00000004655	Aqp1	aquaporin 1 [Source:MGI Symbol;Acc:MGI:103201]	3.32266	2.26123	5.79298	3.53718	7.7723	2.05169	2.20366	4.4818	19.8703	0.919885	12.9225	12.3247	3.34034	21.4334	9.41008	21.0278	0.691924	NA	1.15098	0	0.885267	NA	1.08745	0	0.707555	NA	1.19527	0	0
ENSMUSG00000004661	Arid3b	AT rich interactive domain 3B (BRIGHT-like) [Source:MGI Symbol;Acc:MGI:1930768]	75.9533	59.503	67.6917	90.8848	116.789	84.1879	70.449	149.643	41.7275	48.4571	43.7478	45.2348	47.69	54.2148	39.9473	46.1493	0.0730351	0.218006	1.22443	0	0.0278211	NA	1.40453	0	0.796021	0.920195	1.0441	0	0
ENSMUSG00000004665	Cnn2	calponin 2 [Source:MGI Symbol;Acc:MGI:105093]	59.5502	45.7545	26.2214	43.2475	50.2941	42.2385	55.3415	42.7911	67.089	39.6188	46.6429	70.2313	50.8232	60.4062	40.8428	49.9296	0.95875	0.979999	-1.00636	0	0.612008	NA	1.09791	0	0.584324	0.801287	-1.09953	0	0
ENSMUSG00000004667	Polr2e	polymerase (RNA) II (DNA directed) polypeptide E [Source:MGI Symbol;Acc:MGI:1913670]	421.093	411.044	419.251	383.88	442.554	516.64	455.132	429.515	339.665	319.459	342.772	330.498	378.969	351.002	315.536	347.904	0.0426611	0.152217	1.08577	0	0.0381401	0.211652	1.12869	0	0.45374	0.708749	1.04462	0	0
ENSMUSG00000004668	Abca13	ATP-binding cassette sub-family A (ABC1) member 13 [Source:MGI Symbol;Acc:MGI:2388707]	2.59208	2.64606	0.903832	3.67916	2.02113	3.29056	0.859561	6.21625	0	2.87044	5.81137	1.47917	2.60583	3.48341	2.44697	2.1397	0.779041	NA	1.12051	0	0.829438	NA	1.14239	0	0.861906	NA	1.10778	0	0
ENSMUSG00000004677	Myo9b	myosin IXb [Source:MGI Symbol;Acc:MGI:106624]	724.318	743.297	598.628	668.074	630.294	650.185	516.693	584.924	400.865	442.78	390.799	452.805	363.728	331.091	329.572	335.3	0.000101085	0.00163545	-1.19176	0	0.0303063	0.187433	-1.14832	0	0.00110518	0.0152682	-1.24003	0	0
ENSMUSG00000004698	Hdac9	histone deacetylase 9 [Source:MGI Symbol;Acc:MGI:1931221]	271.351	269.088	220.132	333.672	270.737	187.731	275.459	237.535	163.694	126.024	161.53	149.792	163.676	128.6	130.956	135.31	0.177548	0.384851	-1.10299	0	0.248444	0.558653	-1.12819	0	0.497594	0.739571	-1.07627	0	0
ENSMUSG00000004707	Ly9	lymphocyte antigen 9 [Source:MGI Symbol;Acc:MGI:96885]	0	4.84481	9.14548	4.82193	4.27122	2.87002	3.28663	0	2.43179	3.65855	3.2122	1.9386	1.14674	4.60571	3.1188	3.73893	0.572029	NA	-1.25439	0	0.303139	NA	-1.85032	0	0.814071	NA	1.14547	0	0
ENSMUSG00000004709	Cd244	CD244 molecule A [Source:MGI Symbol;Acc:MGI:109294]	0	3.39186	0	0	2.59078	0	0	0	0	0	0.807653	0	0.835083	0.893055	0	0	0.964159	NA	1.05569	0	0.848021	NA	-1.42287	0	0.809062	NA	1.57858	0	0
ENSMUSG00000004730	Emr1	adhesion G protein-coupled receptor E1 [Source:MGI Symbol;Acc:MGI:106912]	45.0661	38.5009	60.9408	83.0795	37.4301	75.7528	61.2357	52.2626	44.4597	28.4649	47.291	21.6402	27.5911	32.793	37.0244	24.5291	0.619878	0.795463	-1.07487	0	0.994931	NA	1.00133	0	0.482557	0.730843	-1.16428	0	0
ENSMUSG00000004748	Mtfp1	mitochondrial fission process 1 [Source:MGI Symbol;Acc:MGI:1916686]	373.675	415.887	367.098	409.612	491.738	380.414	447.554	454.047	325.83	292.549	341.539	280.028	425.209	382.954	338.705	353.379	0.00160675	0.0138768	1.16918	0	0.0882443	0.332178	1.13076	0	0.00823298	0.0613668	1.20854	0	0
ENSMUSG00000004768	Rab23	RAB23 member RAS oncogene family [Source:MGI Symbol;Acc:MGI:99833]	221.905	204.609	248.419	290.267	224.794	222.891	188.649	228.911	231.607	356.414	263.083	283.985	273.403	250.204	257.842	289.576	0.22014	0.439757	-1.08282	0	0.271242	0.586872	-1.11254	0	0.553443	0.781187	-1.05669	0	0
ENSMUSG00000004771	Rab11a	RAB11A member RAS oncogene family [Source:MGI Symbol;Acc:MGI:1858202]	767.165	755.477	670.533	663.144	756.358	759.939	787.629	823.356	938.872	814.708	795.785	865.213	954.811	817.498	951.144	1072.84	0.0171689	0.0816229	1.10396	0	0.142995	0.425019	1.09527	0	0.0743012	0.262086	1.11189	0	0
ENSMUSG00000004788	Eif2b2	eukaryotic translation initiation factor 2B subunit 2 beta [Source:MGI Symbol;Acc:MGI:2145118]	188.523	271.623	210.181	195.675	298.196	305.05	266.837	234.491	311.608	240.501	270.22	299.9	243.001	312.739	321.877	252.624	0.0961233	0.26074	1.12871	0	0.0146326	0.129585	1.27764	0	0.937093	0.976376	1.00759	0	0
ENSMUSG00000004789	Dlst	dihydrolipoamide S-succinyltransferase (E2 component of 2-oxo-glutarate complex) [Source:MGI Symbol;Acc:MGI:1926170]	938.098	955.37	947.73	973.902	971.538	869.917	964.103	884.034	1264.13	1136.98	1053.99	1154.73	1301.06	1223.49	1180.18	1230.58	0.545498	0.744692	1.02027	0	0.458873	0.735295	-1.03483	0	0.114243	0.336604	1.07126	0	0
ENSMUSG00000004791	Pgf	placental growth factor [Source:MGI Symbol;Acc:MGI:105095]	19.9359	21.4815	13.9032	20.0442	15.5444	20.5166	9.91643	25.7703	56.7722	48.7542	41.9986	61.624	53.4457	62.5146	61.9501	48.4547	0.7363	0.865128	1.04165	0	0.832134	NA	-1.04707	0	0.595014	NA	1.08647	0	0
ENSMUSG00000004798	Ulk2	unc-51 like kinase 2 [Source:MGI Symbol;Acc:MGI:1352758]	944.651	988.34	1117.84	1123.16	937.518	835.229	1026.95	1020.16	602.342	641.996	662.477	725.532	748.983	591.79	662.495	721.262	0.563127	0.756704	-1.02816	0	0.179625	0.478118	-1.09294	0	0.60773	0.815866	1.03486	0	0
ENSMUSG00000004814	Ccl24	chemokine (C-C motif) ligand 24 [Source:MGI Symbol;Acc:MGI:1928953]	3.32264	1.1306	0	2.35816	1.29536	2.05165	1.10182	1.12044	0	0	0	0	2.50528	1.78614	1.56836	0	0.229538	NA	2.28702	0	0.825606	NA	-1.21968	0	0.0362165	NA	8.88467	0	0
ENSMUSG00000078821	Gm17414	NA	77.5289	71.229	97.3218	69.5642	32.3847	29.7496	71.6192	69.4679	46.3641	47.8339	46.8439	46.4544	29.2279	27.6847	36.0719	21.9422	0.000290876	0.00375847	-1.58522	1	0.0170459	NA	-1.55011	0	0.0113417	0.0761958	-1.62541	0	1
ENSMUSG00000004821	Tmed11	transmembrane p24 trafficking protein 11 [Source:MGI Symbol;Acc:MGI:1914616]	0	0	0	0	0	0	0	0	0	0	0	0	0	0	0	0	NA	NA	NA	0	NA	NA	NA	0	NA	NA	NA	0	0
ENSMUSG00000004837	Grap	GRB2-related adaptor protein [Source:MGI Symbol;Acc:MGI:1918770]	37.6567	36.1793	40.551	42.4466	49.224	50.2658	39.6658	38.0952	29.3323	29.4365	31.4989	54.0394	26.7229	32.1503	31.3671	47.5406	0.769163	0.884277	1.0366	0	0.498813	NA	1.1301	0	0.790304	NA	-1.04834	0	0
ENSMUSG00000004842	Pou1f1	POU domain class 1 transcription factor 1 [Source:MGI Symbol;Acc:MGI:97588]	0	0.642675	4.1434	0	0.736333	0	0	2.24027	0	0	0	0	0	0	0	0	0.989921	NA	1.01647	0	0.963687	NA	1.09922	0	1	NA	NA	0	0
ENSMUSG00000004843	Chmp2b	charged multivesicular body protein 2B [Source:MGI Symbol;Acc:MGI:1916192]	388.75	330.137	380.021	351.362	365.295	344.681	414.287	357.423	336.849	335.759	340.834	346.989	404.183	370.621	361.505	395.868	0.0781048	0.227265	1.07483	0	0.724517	0.882772	1.02125	0	0.0370733	0.168133	1.12581	0	0
ENSMUSG00000004846	Plod3	procollagen-lysine 2-oxoglutarate 5-dioxygenase 3 [Source:MGI Symbol;Acc:MGI:1347008]	311.97	340.103	343.948	359.509	228.907	300.295	321.278	233.997	309.708	306.236	292.111	367.301	247.779	294.754	241.917	234.179	0.000103514	0.00165389	-1.251	0	0.0091906	0.101306	-1.25168	0	0.00754521	0.0579317	-1.25038	0	0
ENSMUSG00000004849	Ap1s1	adaptor protein complex AP-1 sigma 1 [Source:MGI Symbol;Acc:MGI:1098244]	1767.28	1790.89	1625.03	1831.55	2326.2	2165.36	1929.52	1965.73	989.499	975.573	1000.69	923.788	1269.16	1276.1	1015.92	1258.13	5.58055e-07	2.56319e-05	1.21613	0	0.00153427	0.0379762	1.19514	0	0.000188789	0.00419858	1.23836	0	0
ENSMUSG00000004864	Mapk13	mitogen-activated protein kinase 13 [Source:MGI Symbol;Acc:MGI:1346864]	0	5.54364	3.4401	1.80485	0	4.71051	2.18099	0.926933	13.8697	8.83358	10.6908	9.41189	13.8173	14.7765	8.56087	11.7344	0.930222	NA	1.02398	0	0.514938	NA	-1.47786	0	0.675226	NA	1.14407	0	0
ENSMUSG00000004865	Srpk1	serine/arginine-rich protein specific kinase 1 [Source:MGI Symbol;Acc:MGI:106908]	686.165	927.802	726.98	897.885	799.255	761.927	624.338	752.273	485.252	414.15	490.751	545.04	405.695	482.474	441.506	387.65	0.0574103	0.185724	-1.11357	0	0.234494	0.545464	-1.10212	0	0.154734	0.4024	-1.12567	0	0
ENSMUSG00000004872	Pax3	paired box 3 [Source:MGI Symbol;Acc:MGI:97487]	0	1.18323	1.29062	0	6.14158	0	0	0	10.5961	19.5613	24.5614	15.0628	15.888	20.4408	11.0747	14.5045	0.951792	NA	1.01947	0	0.324424	NA	2.38803	0	0.720804	NA	-1.1322	0	0
ENSMUSG00000004880	Lbr	lamin B receptor [Source:MGI Symbol;Acc:MGI:2138281]	76.4214	85.9271	95.0046	70.7433	98.4496	111.818	78.2302	90.7564	105.029	131.543	116.302	127.987	101.88	116.097	138.798	134.396	0.314496	0.544791	1.07914	0	0.213654	NA	1.15679	0	0.83527	0.93738	1.02192	0	0
ENSMUSG00000004885	Crabp2	cellular retinoic acid binding protein II [Source:MGI Symbol;Acc:MGI:88491]	13.1277	5.58369	10.1923	23.5564	15.3537	12.1589	8.7066	13.2807	18.6923	46.3405	27.125	29.0305	48.6676	29.1108	28.657	12.6423	0.878831	NA	-1.03303	0	0.867197	NA	-1.05858	0	0.95813	NA	-1.01543	0	0
ENSMUSG00000004891	Nes	nestin [Source:MGI Symbol;Acc:MGI:101784]	81.2088	70.4901	82.6888	121.031	70.5517	100.389	69.2017	65.4185	65.8721	50.361	58.4292	79.8856	61.1702	46.7734	56.9215	45.9683	0.102849	0.271979	-1.18097	0	0.318371	NA	-1.16097	0	0.222669	0.4935	-1.20241	0	0
ENSMUSG00000004892	Bcan	brevican [Source:MGI Symbol;Acc:MGI:1096385]	2113.22	2288.37	2372.8	2524.36	2428.85	2549.23	2065.94	2367.51	2757.24	2763.33	2831.64	2892.5	2519.45	2678.27	2609.72	2389.86	0.223372	0.444568	-1.04458	0	0.800826	0.918172	1.01229	0	0.0400812	0.177081	-1.10265	0	0
ENSMUSG00000004894	Hapln2	hyaluronan and proteoglycan link protein 2 [Source:MGI Symbol;Acc:MGI:2137300]	134.434	188.354	293.85	170.833	137.106	390.76	146.454	208.334	1278.28	1062.14	1015.6	1266.06	1199.2	1299.1	1261.14	1096.49	0.573082	0.763831	1.08467	0	0.592618	0.81971	1.12174	0	0.813215	0.926806	1.05067	0	0
ENSMUSG00000004895	Prcc	papillary renal cell carcinoma (translocation-associated) [Source:MGI Symbol;Acc:MGI:2137738]	437.483	423.979	402.033	435.075	375.659	433.93	496.925	423.529	406.868	432.347	356.178	383.963	440.926	487.611	438.354	392.212	0.16049	0.362543	1.06788	0	0.770154	0.904036	1.02008	0	0.0996713	0.311257	1.11486	0	0
ENSMUSG00000004896	Rrnad1	ribosomal RNA adenine dimethylase domain containing 1 [Source:MGI Symbol;Acc:MGI:2387197]	343.425	341.195	276.723	317.684	341.739	408.392	270.456	317.501	266.63	269.786	265.751	291.834	291.131	300.788	218.408	255.775	0.899297	0.951518	1.00789	0	0.6288	0.839488	1.04452	0	0.758153	0.900932	-1.02819	0	0
ENSMUSG00000004897	Hdgf	hepatoma-derived growth factor [Source:MGI Symbol;Acc:MGI:1194494]	1411.51	1366.42	1391.11	1401.5	1632.56	1435.95	1437.56	1498.91	1350.73	1323.25	1313.26	1345.18	1317.11	1527.11	1479.12	1365.62	0.0115012	0.0605273	1.07188	0	0.0696345	0.292121	1.07711	0	0.106146	0.325585	1.06697	0	0
ENSMUSG00000004902	Slc25a18	solute carrier family 25 (mitochondrial carrier) member 18 [Source:MGI Symbol;Acc:MGI:1919053]	437.481	534.773	506.31	558.883	648.975	603.185	480.395	523.248	613.139	715.676	661.482	627.619	675.589	682.305	713.604	682.019	0.106186	0.277396	1.07743	0	0.141063	0.423178	1.10647	0	0.442518	0.699769	1.05175	0	0
ENSMUSG00000004929	Thop1	thimet oligopeptidase 1 [Source:MGI Symbol;Acc:MGI:1354165]	403.175	449.697	451.701	457.526	416.696	419.362	389.641	477.811	271.062	244.296	225.836	260.293	314.371	327.338	225.765	240.507	0.597446	0.781569	1.03166	0	0.678872	0.860865	-1.0348	0	0.239274	0.513615	1.10407	0	0
ENSMUSG00000004931	Apba3	amyloid beta (A4) precursor protein-binding family A member 3 [Source:MGI Symbol;Acc:MGI:1888527]	165.025	223.861	151.776	185.113	187.83	197.987	176.293	180.392	234.659	206.055	162.34	195.3	176.203	249.164	170.166	164.565	0.853067	0.927154	-1.01415	0	0.838857	0.935414	1.02315	0	0.655784	0.845447	-1.04968	0	0
ENSMUSG00000004933	Matk	megakaryocyte-associated tyrosine kinase [Source:MGI Symbol;Acc:MGI:99259]	1811.02	2109.59	1543.13	1635.06	1933.66	2111.29	1872.82	2016.8	738.98	756.86	891.167	690.28	923.726	887.35	746.156	906.804	0.0208816	0.0932383	1.12132	0	0.11689	0.383207	1.11813	0	0.107213	0.326769	1.12472	0	0
ENSMUSG00000004934	Pias4	protein inhibitor of activated STAT 4 [Source:MGI Symbol;Acc:MGI:2136940]	273.056	207.812	250.573	264.885	268.949	240.214	267.188	239.046	215.699	241.293	198.749	197.835	215.368	245.197	197.86	187.262	0.937012	0.969752	1.0044	0	0.806235	0.921112	1.02047	0	0.893935	0.959173	-1.01086	0	0
ENSMUSG00000004936	Map2k1	mitogen-activated protein kinase kinase 1 [Source:MGI Symbol;Acc:MGI:1346866]	2200.28	2024.46	1916.24	1997.32	1958.42	1851.29	2085.16	2261.02	1118	1249.44	1221.1	1123.19	1333.59	1203.42	1175.51	1233.44	0.477994	0.693775	1.02503	0	0.966969	0.987999	1.00207	0	0.342213	0.618964	1.04936	0	0
ENSMUSG00000004937	Sgta	small glutamine-rich tetratricopeptide repeat (TPR)-containing alpha [Source:MGI Symbol;Acc:MGI:1098703]	1124.16	1217.67	1101.83	1164.92	1112.73	1261.78	1200.99	1121.57	1110.84	1080.87	978.078	1073.2	1061.4	1133.3	995.119	1044.98	0.77088	0.885319	1.00897	0	0.661768	0.853497	1.02007	0	0.96986	0.988009	-1.00169	0	0
ENSMUSG00000004939	Nmrk2	nicotinamide riboside kinase 2 [Source:MGI Symbol;Acc:MGI:1916814]	0	2.26121	1.1586	1.17907	2.59074	1.02584	1.10183	0	0.946204	0.919888	0.807663	1.89612	2.50526	1.78613	1.56835	0.914244	0.676139	NA	1.26025	0	0.999013	NA	-1.00108	0	0.596	NA	1.50049	0	0
ENSMUSG00000004945	Tmem242	transmembrane protein 242 [Source:MGI Symbol;Acc:MGI:1917794]	274.67	282.646	273.433	291.237	371.762	346.723	315.12	327.169	402.135	363.36	368.303	363.113	409.198	457.256	479.138	471.737	1.01901e-06	4.152e-05	1.21296	0	0.00193633	0.042517	1.21123	0	0.000431197	0.00772347	1.21437	0	0
ENSMUSG00000004947	Dtx2	deltex 2 E3 ubiquitin ligase [Source:MGI Symbol;Acc:MGI:1921448]	64.2079	87.3462	79.7359	92.4503	84.5363	74.3188	94.8813	75.7144	82.8509	82.4252	73.1832	82.4933	99.7231	92.8406	82.9988	97.5367	0.238279	0.46429	1.09227	0	0.885182	NA	1.01636	0	0.151646	0.398003	1.16327	0	0
ENSMUSG00000004948	Zp3	zona pellucida glycoprotein 3 [Source:MGI Symbol;Acc:MGI:99215]	0	1.67626	0	0	0	0.799105	0	0	0	0	1.19755	0.738532	0	2.08707	1.22174	0	0.817873	NA	1.26975	0	0.916856	NA	-1.18692	0	0.689233	NA	1.85669	0	0
ENSMUSG00000004951	Hspb1	heat shock protein 1 [Source:MGI Symbol;Acc:MGI:96240]	76.4733	75.8016	37.1015	117.992	54.4418	87.1097	46.3084	45.6239	180.85	96.6569	93.7567	183.106	166.815	172.485	98.0917	75.0179	0.307497	0.537431	-1.18617	0	0.268561	NA	-1.31358	0	0.741198	0.892287	-1.08092	0	0
ENSMUSG00000004952	Rasa4	RAS p21 protein activator 4 [Source:MGI Symbol;Acc:MGI:1858600]	74.7928	63.7441	60.0857	63.9688	82.2492	83.0351	50.6505	57.0677	131.66	175.953	154.922	180.207	115.439	148.509	121.222	147.054	0.25462	0.483595	-1.10385	0	0.81969	NA	1.03127	0	0.0938365	0.301228	-1.20941	0	0
ENSMUSG00000004961	Syt5	synaptotagmin V [Source:MGI Symbol;Acc:MGI:1926368]	1850.72	1929.94	1547.89	1493.88	1849.79	1669.03	2172.8	1992.15	411.599	460.864	526.597	364.055	506.064	511.726	454.038	550.374	0.0257373	0.10805	1.13506	0	0.140645	0.422591	1.12608	0	0.108149	0.327871	1.14513	0	0
ENSMUSG00000004980	Hnrnpa2b1	heterogeneous nuclear ribonucleoprotein A2/B1 [Source:MGI Symbol;Acc:MGI:104819]	2891.29	3021.74	2826.42	2812.51	2850.46	3122.61	2771.14	2949.87	2614.27	2883.24	2752.54	3198.09	2603.39	2673.24	2442.55	2298.91	0.105813	0.276749	-1.06277	0	0.795715	0.915796	1.01244	0	0.00494868	0.0439429	-1.14266	0	0
ENSMUSG00000004988	Fxyd4	FXYD domain-containing ion transport regulator 4 [Source:MGI Symbol;Acc:MGI:1889005]	1.10754	4.52237	1.15861	4.71634	6.47676	3.07746	1.10182	3.36133	0.946201	0	0.807674	0	2.50528	0.893072	2.35255	0.91423	0.244585	NA	1.77885	0	0.771067	NA	1.203	0	0.147319	NA	3.75852	0	0
ENSMUSG00000004994	Ccdc130	coiled-coil domain containing 130 [Source:MGI Symbol;Acc:MGI:1914986]	88.7505	79.7732	101.287	89.5217	125.409	85.7389	83.1232	156.057	106.09	68.6427	107.956	117.015	63.4012	78.4915	88.0058	90.7937	0.977331	0.989835	1.00324	0	0.15391	NA	1.24054	0	0.164793	0.416451	-1.23521	0	0
ENSMUSG00000004996	Mri1	methylthioribose-1-phosphate isomerase 1 [Source:MGI Symbol;Acc:MGI:1915123]	132.468	127.952	129.7	114.065	151.091	91.2522	111.911	112.378	98.2903	116.417	124.421	85.1789	127.061	83.2384	110.898	94.288	0.531028	0.732846	-1.05429	0	0.494479	0.760217	-1.08891	0	0.865311	0.946743	-1.02111	0	0
ENSMUSG00000005034	Prkacb	protein kinase cAMP dependent catalytic beta [Source:MGI Symbol;Acc:MGI:97594]	4428.12	4289.53	4171.67	4102.79	3766.63	3258.4	4418.12	4005.57	3366.37	3774.67	3805.53	3525.64	3613.88	3486.5	3932.55	3589.63	0.290829	0.519441	-1.04326	0	0.0832542	0.322422	-1.10006	0	0.850731	0.943295	1.01038	0	0
ENSMUSG00000005043	Sgsh	N-sulfoglucosamine sulfohydrolase (sulfamidase) [Source:MGI Symbol;Acc:MGI:1350341]	36.6648	44.1223	57.8731	70.7739	45.1683	89.617	31.7168	24.2635	85.8887	95.5015	92.9308	99.6855	69.9744	130.173	85.9097	80.2669	0.642659	0.808988	-1.07054	0	0.602162	NA	-1.1246	0	0.90119	0.960838	-1.0261	0	0
ENSMUSG00000005045	Chd5	chromodomain helicase DNA binding protein 5 [Source:MGI Symbol;Acc:MGI:3036258]	2990.1	3084.73	2739.93	2901.09	2859.93	2344.73	2805.07	2935.02	1479.24	1795.34	1663.54	1753.11	1348.4	1282.59	1325.53	1197.84	0.000277746	0.00362763	-1.17763	0	0.211047	0.515704	-1.07086	0	2.71425e-06	0.000186856	-1.29797	0	0
ENSMUSG00000005054	Cstb	cystatin B [Source:MGI Symbol;Acc:MGI:109514]	139.548	139.057	135.56	140.317	158.025	181.561	160.863	155.74	266.826	246.537	243.12	249.35	289.784	310.8	337.206	331.849	8.85641e-06	0.000238137	1.23316	0	0.028869	0.185152	1.18595	0	0.000176677	0.0039794	1.2632	0	0
ENSMUSG00000005057	Sh2b2	SH2B adaptor protein 2 [Source:MGI Symbol;Acc:MGI:1345171]	57.5928	44.094	56.7711	68.3854	49.2246	70.7834	73.8227	50.4202	72.8578	69.9112	65.4201	81.5325	81.8383	73.2307	71.3597	66.7405	0.613865	0.792081	1.04497	0	0.553522	NA	1.08416	0	0.90787	0.963123	1.01427	0	0
ENSMUSG00000005069	Pex5	peroxisomal biogenesis factor 5 [Source:MGI Symbol;Acc:MGI:1098808]	377.563	406.366	427.337	394.562	376.195	374.981	374.559	365.105	239.84	286.418	299.169	286.901	281.834	250.67	287.745	277.52	0.287767	0.516794	-1.04483	0	0.226188	0.534306	-1.07534	0	0.809014	0.925472	-1.01473	0	0
ENSMUSG00000005078	Jkamp	JNK1/MAPK8-associated membrane protein [Source:MGI Symbol;Acc:MGI:1915057]	377.739	309.223	385.655	340.8	413.781	419.462	394.159	327.696	450.082	383.103	460.439	439.261	527.949	463.066	557.572	625.677	0.00320475	0.0235476	1.17787	0	0.233173	0.543516	1.0998	0	0.00296565	0.0306614	1.25392	0	0
ENSMUSG00000005087	Cd44	CD44 antigen [Source:MGI Symbol;Acc:MGI:88338]	27.4664	23.8293	20.1014	4.14166	20.4765	13.5132	10.6437	22.6309	19.9425	31.4549	40.6966	39.8312	49.6751	35.6522	26.857	23.2836	0.861523	0.931675	-1.03536	0	0.718039	NA	-1.11806	0	0.923556	NA	1.02722	0	0
ENSMUSG00000005089	Slc1a2	solute carrier family 1 (glial high affinity glutamate transporter) member 2 [Source:MGI Symbol;Acc:MGI:101931]	21076.7	19952.5	22010.5	21606.2	19041.3	16161.7	15910.8	18043.3	8495.13	9300.04	10319.2	8104.31	9906.9	7682.63	8728.82	8915.69	0.0159979	0.0775822	-1.12193	0	0.00101932	0.0311198	-1.22402	0	0.654468	0.844369	-1.02799	0	0
ENSMUSG00000005102	Eif2ak4	eukaryotic translation initiation factor 2 alpha kinase 4 [Source:MGI Symbol;Acc:MGI:1353427]	199.894	244.685	196.056	210.127	241.691	184.653	230.74	219.83	215.092	224.555	297.276	256.16	208.124	225.171	223.817	202.715	0.303845	0.533012	-1.06597	0	0.769227	0.903664	1.02648	0	0.0858939	0.285839	-1.15608	0	0
ENSMUSG00000005103	Wdr1	WD repeat domain 1 [Source:MGI Symbol;Acc:MGI:1337100]	1102.02	1114.79	1114.57	1087.09	1079.06	1069.96	1175.65	1065.55	1022.85	975.997	1007.95	1092.16	1036.34	1001.12	970.806	943.51	0.412904	0.63953	-1.02185	0	0.871895	0.950421	-1.00634	0	0.344239	0.619954	-1.03676	0	0
ENSMUSG00000005107	Slc2a9	solute carrier family 2 (facilitated glucose transporter) member 9 [Source:MGI Symbol;Acc:MGI:2152844]	9.90705	10.3296	24.643	4.72443	11.2899	11.7447	11.3329	39.4378	9.51514	2.60859	8.22288	12.4597	8.18536	2.68107	3.28136	2.82301	0.704538	NA	-1.12774	0	0.351189	NA	1.4845	0	0.119808	NA	-2.00949	0	0
ENSMUSG00000005124	Wisp1	WNT1 inducible signaling pathway protein 1 [Source:MGI Symbol;Acc:MGI:1197008]	65.1593	53.6567	75.7325	73.7604	75.3955	65.2189	73.0093	73.2395	12.8014	5.7658	8.58674	18.507	11.0154	6.3973	11.2347	9.00518	0.878348	0.941578	1.01899	0	0.654321	NA	1.07008	0	0.603642	0.812681	-1.13787	0	0
ENSMUSG00000005125	Ndrg1	N-myc downstream regulated gene 1 [Source:MGI Symbol;Acc:MGI:1341799]	559.675	602.154	1111.8	578.466	500.894	1253.52	531.509	619.104	2302.41	2055.65	1780.84	2159.95	2261	2027.09	2042.57	2027.62	0.923853	0.963593	1.01312	0	0.925026	0.972347	1.01912	0	0.971375	0.988805	1.00719	0	0
ENSMUSG00000005131	4930550C14Rik	RIKEN cDNA 4930550C14 gene [Source:MGI Symbol;Acc:MGI:1922561]	1.10754	2.26119	1.15861	1.17908	1.29535	2.05164	1.10182	5.60222	1.8924	3.67958	1.61535	2.8442	4.17547	3.57229	3.92091	3.65692	0.224401	NA	1.62448	0	0.3916	NA	1.77089	0	0.414624	NA	1.53921	0	0
ENSMUSG00000005142	Man2b1	mannosidase 2 alpha B1 [Source:MGI Symbol;Acc:MGI:107286]	386.537	408.154	441.423	458.651	374.368	417.522	419.799	428.012	361.451	392.789	388.48	390.596	347.394	311.676	331.704	329.133	0.0223044	0.0975534	-1.09577	0	0.58322	0.813936	-1.03122	0	0.00638519	0.0516122	-1.16148	0	0
ENSMUSG00000005148	Klf5	Kruppel-like factor 5 [Source:MGI Symbol;Acc:MGI:1338056]	54.2699	67.8363	62.5644	54.2372	23.3166	38.9817	62.8041	54.9019	12.3006	14.7182	19.3839	6.63642	20.0421	2.67919	7.84177	10.0567	0.149048	0.34606	-1.31772	0	0.28593	NA	-1.32327	0	0.382832	NA	-1.30999	0	0
ENSMUSG00000005150	Wdr83	WD repeat domain containing 83 [Source:MGI Symbol;Acc:MGI:1915086]	173.358	164.684	147.025	176.072	147.391	164.994	149.169	161.207	202.018	152.843	175.174	184.755	154.385	160.908	141.73	138.49	0.0333723	0.12935	-1.12754	0	0.473138	0.745128	-1.06093	0	0.0267912	0.135998	-1.19516	0	0
ENSMUSG00000005161	Prdx2	peroxiredoxin 2 [Source:MGI Symbol;Acc:MGI:109486]	1306.9	1567.34	1255.16	1281.56	1586.77	1646.57	1591.73	1528.54	1804.64	1566.55	1597.2	1581.18	1934.95	1876.61	1655.31	1782.31	0.000491395	0.00557404	1.13935	0	0.00302513	0.054217	1.17487	0	0.0550091	0.218382	1.10676	0	0
ENSMUSG00000053465	Hs6st3	heparan sulfate 6-O-sulfotransferase 3 [Source:MGI Symbol;Acc:MGI:1354960]	31.0113	23.7426	50.9786	60.1329	12.9536	16.4132	24.2401	31.3725	44.4715	59.793	59.7675	63.5203	42.5897	30.3643	57.2451	38.3979	0.00284339	0.0214108	-1.58279	1	0.0044034	NA	-1.93924	0	0.151149	0.397107	-1.34648	0	1
ENSMUSG00000005202	Shbg	sex hormone binding globulin [Source:MGI Symbol;Acc:MGI:98295]	0	0	0	0	0	0	0	0	0	0	0	0	0	0	0	0	NA	NA	NA	0	NA	NA	NA	0	NA	NA	NA	0	0
ENSMUSG00000005204	Senp3	SUMO/sentrin specific peptidase 3 [Source:MGI Symbol;Acc:MGI:2158736]	750.861	792.417	731.819	819.045	757.369	682.726	709.612	674.568	459.367	485.216	490.152	556.577	460.068	442.362	390.289	519.684	0.0262994	0.109493	-1.09794	0	0.138077	0.417953	-1.09606	0	0.124577	0.355265	-1.0997	0	0
ENSMUSG00000005220	Corin	corin [Source:MGI Symbol;Acc:MGI:1349451]	10.4634	4.28493	10.3651	0	12.1189	3.11029	2.38861	5.09565	1.15202	0.697249	6.73399	3.59299	1.26595	0.676914	8.08014	3.30329	0.729664	NA	-1.16078	0	0.707963	NA	-1.27428	0	0.962912	NA	-1.03063	0	0
ENSMUSG00000005225	Plekha8	pleckstrin homology domain containing family A (phosphoinositide binding specific) member 8 [Source:MGI Symbol;Acc:MGI:2681164]	140.115	114.26	148.235	134.841	121.215	102.352	105.107	110.057	168.904	142.484	139.594	146.847	176.785	159.415	152.57	141.614	0.389205	0.619436	-1.05858	0	0.0370414	0.208422	-1.22178	0	0.514879	0.752789	1.05594	0	0
ENSMUSG00000005232	G6pc2	glucose-6-phosphatase catalytic 2 [Source:MGI Symbol;Acc:MGI:1277193]	0	0	0	0	0	0	0	0	0.632888	0	0	0	0	0	0	0	0.913977	NA	-1.25753	0	1	NA	NA	0	0.88133	NA	-1.56493	0	0
ENSMUSG00000005233	Spc25	SPC25 NDC80 kinetochore complex component homolog (S. cerevisiae) [Source:MGI Symbol;Acc:MGI:1913692]	3.99909	6.66745	1.8384	2.73406	1.33544	3.36817	5.38517	6.85337	7.19539	4.06427	5.69538	5.03184	1.77289	6.68585	4.24723	5.65513	0.923627	NA	-1.03026	0	0.804682	NA	1.12697	0	0.72566	NA	-1.16602	0	0
ENSMUSG00000005237	Dnah2	dynein axonemal heavy chain 2 [Source:MGI Symbol;Acc:MGI:107731]	32.4801	57.7465	24.4212	30.7948	42.0452	30.7055	22.9243	33.1507	7.8389	25.1874	10.0365	22.9595	27.5239	41.6405	4.6919	4.58285	0.959003	0.979999	-1.01442	0	0.755652	NA	-1.13474	0	0.784472	NA	1.11903	0	0
ENSMUSG00000005251	Ripk4	receptor-interacting serine-threonine kinase 4 [Source:MGI Symbol;Acc:MGI:1919638]	0	4.53878	5.81384	1.1833	2.60012	0	3.31741	1.12449	7.59693	8.30878	6.48451	4.75733	6.70474	7.17019	5.50898	5.50531	0.500864	NA	-1.24864	0	0.397639	NA	-1.67914	0	0.836009	NA	-1.09145	0	0
ENSMUSG00000005262	Ufd1l	ubiquitin recognition factor in ER-associated degradation 1 [Source:MGI Symbol;Acc:MGI:109353]	581.049	674.372	545.956	603.529	544.782	524.628	741.461	551.114	570.658	625.302	604.847	648.404	565.873	554.648	608.563	609.264	0.503799	0.713429	-1.03339	0	0.790857	0.912853	-1.01944	0	0.519611	0.756482	-1.04684	0	0
ENSMUSG00000005267	Zfp287	zinc finger protein 287 [Source:MGI Symbol;Acc:MGI:2176561]	126.237	108.242	128.01	112.12	112.915	119.952	121.237	118.281	135.974	122.912	119.209	127.359	109.581	118.407	131.124	113.227	0.533244	0.734709	-1.03769	0	0.968198	0.98828	-1.0036	0	0.432233	0.693007	-1.06821	0	0
ENSMUSG00000005268	Prlr	prolactin receptor [Source:MGI Symbol;Acc:MGI:97763]	10.7401	3.32016	5.95397	8.90477	9.64675	7.25042	3.23562	5.87623	136.269	93.1411	85.6478	92.1643	82.1793	149.31	126.486	100.249	0.551057	0.748206	1.09285	0	0.873222	NA	-1.05531	0	0.47272	0.724599	1.13094	0	0
ENSMUSG00000005299	Letm1	leucine zipper-EF-hand containing transmembrane protein 1 [Source:MGI Symbol;Acc:MGI:1932557]	731.542	718.5	703.004	712.488	659.626	671.43	795.642	694.343	808.433	741.861	784.923	863.437	795.402	779.627	781.623	742.781	0.473183	0.689782	-1.02371	0	0.761985	0.899877	-1.01511	0	0.508326	0.747611	-1.0315	0	0
ENSMUSG00000005312	Ubqln1	ubiquilin 1 [Source:MGI Symbol;Acc:MGI:1860276]	1712.74	1367.4	1686.16	1685.65	1408.01	1462.89	1585.82	1436.24	2151.08	2115.62	2089.8	2135.48	2090.65	2115.09	2225.68	1935.32	0.144779	0.339232	-1.05254	0	0.0722502	0.297727	-1.09447	0	0.7641	0.90414	-1.01469	0	0
ENSMUSG00000005320	Fgfr4	fibroblast growth factor receptor 4 [Source:MGI Symbol;Acc:MGI:95525]	0.801806	2.45551	0	0	0.937786	2.22797	0.797664	2.43342	0.684998	6.04218	5.33039	1.37267	0.604552	1.29304	5.15756	0.661868	0.704137	NA	-1.22216	0	0.615161	NA	1.54736	0	0.332377	NA	-2.09392	0	0
ENSMUSG00000005338	Cadm3	cell adhesion molecule 3 [Source:MGI Symbol;Acc:MGI:2137858]	4508.11	4410.78	3673.34	4381.68	3753.33	3281.59	4551.55	4013.93	3249.55	3155	3240.65	3440.62	3363.92	3263.1	3187.76	3186.86	0.28725	0.516102	-1.04645	0	0.16215	0.454471	-1.08802	0	0.915099	0.966304	-1.00646	0	0
ENSMUSG00000005339	Fcer1a	Fc receptor IgE high affinity I alpha polypeptide [Source:MGI Symbol;Acc:MGI:95494]	0	1.13059	0	0	0	0	0	0	0	0	0	0	0	0	0.784185	0	0.987672	NA	-1.03332	0	0.864887	NA	-1.66604	0	0.882104	NA	1.56034	0	0
ENSMUSG00000005354	Txn2	thioredoxin 2 [Source:MGI Symbol;Acc:MGI:1929468]	829.568	899.942	844.896	867.001	1026.88	971.733	933.753	887.87	811.732	729.74	741.063	778.985	772.568	861.721	752.682	717.603	0.0942788	0.257464	1.06019	0	0.0345728	0.200357	1.10924	0	0.76788	0.905803	1.0144	0	0
ENSMUSG00000005355	Casp14	caspase 14 [Source:MGI Symbol;Acc:MGI:1335092]	0	0	0	0	0	0	0	0	0	0.919886	0	0	0	0	0	0	0.89396	NA	-1.32679	0	1	NA	NA	0	0.853207	NA	-1.74208	0	0
ENSMUSG00000005357	Slc1a6	solute carrier family 1 (high affinity aspartate/glutamate transporter) member 6 [Source:MGI Symbol;Acc:MGI:1096331]	67.5607	75.7509	39.3923	47.1626	55.7012	53.3436	58.3969	61.6246	119.222	126.024	134.879	127.04	96.035	121.456	150.562	147.194	0.941555	0.97227	1.00666	0	0.968438	NA	-1.00585	0	0.901352	0.960838	1.01542	0	0
ENSMUSG00000005360	Slc1a3	solute carrier family 1 (glial high affinity glutamate transporter) member 3 [Source:MGI Symbol;Acc:MGI:99917]	6193.45	6198.63	5755.15	6289.76	5535.91	5846.71	5090.61	6221.85	2030.05	2056.95	2638.81	1869.43	2506.18	2006.9	2027.07	2055.22	0.448229	0.667994	-1.03823	0	0.291427	0.603429	-1.07674	0	0.99665	0.998851	-1.0003	0	0
ENSMUSG00000005362	Crbn	cereblon [Source:MGI Symbol;Acc:MGI:1913277]	483.684	476.749	486.717	477.127	457.906	387.491	576.971	482.622	613.353	645.929	651.669	607.7	717.035	675.543	858.452	830.209	0.0778687	0.226877	1.10509	0	0.886752	0.954875	-1.01079	0	0.00492523	0.0438299	1.22342	0	0
ENSMUSG00000005364	Il5ra	interleukin 5 receptor alpha [Source:MGI Symbol;Acc:MGI:96558]	0	0	0	0	0	0	0	0	0.946203	0	0	0	0	0	0	0	0.893958	NA	-1.32679	0	1	NA	NA	0	0.853206	NA	-1.74208	0	0
ENSMUSG00000005370	Msh6	mutS homolog 6 [Source:MGI Symbol;Acc:MGI:1343961]	136.229	122.107	128.604	121.442	95.859	125.154	124.507	112.045	193.026	190.415	180.914	157.376	156.16	179.504	164.676	152.681	0.0812216	0.234113	-1.10573	0	0.27247	0.587137	-1.10634	0	0.207557	0.475581	-1.1055	0	0
ENSMUSG00000005371	Fbxo11	F-box protein 11 [Source:MGI Symbol;Acc:MGI:2147134]	1065.89	1032.27	1021.35	1099.53	935.621	794.372	1063.69	968.592	817.031	953.937	951.731	853.873	894.166	867.55	881.745	903.403	0.131114	0.317172	-1.06341	0	0.0410559	0.220133	-1.12251	0	0.877266	0.951343	-1.00867	0	0
ENSMUSG00000005373	Mlxipl	MLX interacting protein-like [Source:MGI Symbol;Acc:MGI:1927999]	57.833	45.9773	39.7821	30.2796	40.9773	69.0552	38.7092	41.6675	17.6882	24.0698	17.4321	28.5155	30.0146	49.0032	23.0127	22.2289	0.145883	0.341051	1.24185	0	0.671371	NA	1.09569	0	0.112699	NA	1.41096	0	0
ENSMUSG00000005374	Tbl2	transducin (beta)-like 2 [Source:MGI Symbol;Acc:MGI:1351652]	259.838	187.19	209.777	221.023	211.759	213.476	239.335	246.408	256.823	182.705	144.221	254.872	224.051	227.749	188.157	226.997	0.625468	0.798471	1.03938	0	0.744433	0.891899	1.03881	0	0.736024	0.889469	1.03945	0	0
ENSMUSG00000005378	Wbscr22	BUD23 rRNA methyltransferase and ribosome maturation factor [Source:MGI Symbol;Acc:MGI:1913388]	293.986	281.827	263.729	249.835	273.388	311.574	245.939	350.289	217.103	192.856	217.238	211.23	247.876	209.427	156.683	218.12	0.611505	0.790732	1.03427	0	0.408639	0.703577	1.08249	0	0.902582	0.961342	-1.01183	0	0
ENSMUSG00000034402	Kcnh5	potassium voltage-gated channel subfamily H (eag-related) member 5 [Source:MGI Symbol;Acc:MGI:3584508]	90.8196	50.8779	71.8327	93.1451	23.317	29.7497	48.4807	52.6612	78.5351	72.6707	71.0734	86.2724	40.919	47.3319	97.2372	54.8555	0.00211447	0.0170635	-1.57525	1	0.00109378	NA	-1.98175	0	0.213537	0.483049	-1.2797	0	1
ENSMUSG00000005410	Mcm5	minichromosome maintenance complex component 5 [Source:MGI Symbol;Acc:MGI:103197]	40.9796	41.8329	75.3085	60.1318	53.1109	52.3183	56.1935	36.9748	28.3862	21.1573	30.6908	24.6493	24.2174	28.5778	39.2086	22.8564	0.955233	0.978527	-1.00717	0	0.603399	NA	-1.0976	0	0.630613	0.829113	1.09717	0	0
ENSMUSG00000005413	Hmox1	heme oxygenase 1 [Source:MGI Symbol;Acc:MGI:96163]	39.8581	39.617	51.5706	49.1318	40.1744	53.4329	54.2516	57.1948	60.8832	43.5588	43.599	51.8873	66.0427	49.9005	44.559	56.2642	0.295627	0.524353	1.1087	0	0.386826	NA	1.14026	0	0.571452	0.793133	1.08268	0	0
ENSMUSG00000005417	Mprip	myosin phosphatase Rho interacting protein [Source:MGI Symbol;Acc:MGI:1349438]	3246.85	3091.99	2863.47	3109.9	3222.17	3058.61	2792.51	2885.11	2304.42	2129.29	2196.98	2240.08	2168.11	2091.68	1869.86	1972.9	0.0476226	0.163616	-1.06212	0	0.486131	0.75334	-1.03044	0	0.0356693	0.16408	-1.09501	0	0
ENSMUSG00000005442	Cic	capicua transcriptional repressor [Source:MGI Symbol;Acc:MGI:1918972]	1957.13	2206.45	1883.43	1722.53	2170.78	1890.35	1923.42	2064.27	1195.43	1318.82	1168.25	1304	1022.12	1095.55	815.723	1273.86	0.251108	0.479428	-1.06993	0	0.646823	0.847084	1.0358	0	0.026078	0.133931	-1.18771	0	0
ENSMUSG00000005447	Pafah1b3	platelet-activating factor acetylhydrolase isoform 1b subunit 3 [Source:MGI Symbol;Acc:MGI:108414]	73.561	103.185	67.8586	75.8613	75.2547	102.944	95.8602	81.1358	168.706	189.874	147.062	175.511	177.112	283.294	225.979	231.571	0.010081	0.0552873	1.24209	0	0.41852	0.710367	1.11094	0	0.00727376	0.0564846	1.34743	0	0
ENSMUSG00000005465	Il27ra	interleukin 27 receptor alpha [Source:MGI Symbol;Acc:MGI:1355318]	4.43022	2.26123	3.47579	2.35812	2.59077	1.02584	7.71282	0	4.73103	0	0.807657	6.63637	6.68068	2.67917	1.56835	0.914252	0.908837	NA	-1.05741	0	0.889051	NA	-1.10849	0	0.984382	NA	-1.01395	0	0
ENSMUSG00000005469	Prkaca	protein kinase cAMP dependent catalytic alpha [Source:MGI Symbol;Acc:MGI:97592]	1489.66	1425.7	1397.27	1437.28	1415.85	1321.28	1609.77	1481.23	2346.59	2197.61	2136.26	2360.66	2041.78	2377.33	2341.54	2168.6	0.999925	0.999925	-1	0	0.783588	0.909864	1.01347	0	0.79347	0.91887	-1.01228	0	0
ENSMUSG00000005470	Asf1b	anti-silencing function 1B histone chaperone [Source:MGI Symbol;Acc:MGI:1914179]	3.30159	9.51529	4.91808	7.76001	1.80217	2.85436	4.70139	5.17441	1.97459	7.56557	12.3735	4.62224	3.42049	4.33855	9.60975	11.4336	0.448236	NA	-1.27376	0	0.254128	NA	-1.73947	0	0.928358	NA	1.04172	0	0
ENSMUSG00000005474	Myl10	myosin light chain 10 regulatory [Source:MGI Symbol;Acc:MGI:1891705]	0	0	0	0	0	0	0	0	0	0	0	0	0	0	0	0	NA	NA	NA	0	NA	NA	NA	0	NA	NA	NA	0	0
ENSMUSG00000005481	Ddx39	DEAD (Asp-Glu-Ala-Asp) box polypeptide 39 [Source:MGI Symbol;Acc:MGI:1915528]	103.947	145.743	106.983	108.192	107.001	162.763	98.8173	128.862	130.303	118.261	101.666	113.291	106.629	108.781	106.226	123.257	0.858487	0.929969	1.01428	0	0.539774	0.789179	1.07482	0	0.723725	0.88331	-1.04107	0	0
ENSMUSG00000005483	Dnajb1	DnaJ heat shock protein family (Hsp40) member B1 [Source:MGI Symbol;Acc:MGI:1931874]	622.444	595.833	626.801	847.746	452.087	581.652	582.868	555.742	506.219	516.976	447.443	759.392	723.184	744.812	436.785	567.749	0.562451	0.756202	-1.05608	0	0.0889164	0.333669	-1.23874	0	0.408469	0.673374	1.10892	0	0
ENSMUSG00000005493	Msh4	mutS homolog 4 [Source:MGI Symbol;Acc:MGI:1860077]	1.10756	0	0	1.17906	1.29539	3.07755	0	0	0	0	0.807654	0.948051	1.67017	0.893056	0.784172	2.74277	0.196617	NA	2.6042	0	0.559345	NA	1.94236	0	0.260437	NA	3.38057	0	0
ENSMUSG00000005501	Usp40	ubiquitin specific peptidase 40 [Source:MGI Symbol;Acc:MGI:2443184]	155.058	159.418	158.727	128.516	154.152	145.671	104.674	137.815	140.039	158.219	170.414	156.428	136.118	129.493	146.64	133.482	0.0462856	0.160693	-1.13026	0	0.255623	0.568969	-1.11244	0	0.123254	0.352825	-1.14586	0	0
ENSMUSG00000005503	Evx1	even-skipped homeobox 1 [Source:MGI Symbol;Acc:MGI:95461]	0	2.75365	0.961171	0	1.07465	0	0.914081	0	42.5526	17.5521	10.7205	30.7906	22.862	16.2994	27.9737	26.2759	0.755793	NA	-1.09687	0	0.793075	NA	-1.29818	0	0.813804	NA	-1.07913	0	0
ENSMUSG00000005505	Kbtbd4	kelch repeat and BTB (POZ) domain containing 4 [Source:MGI Symbol;Acc:MGI:1914386]	202.158	191.267	174.054	159.404	164.981	171.18	202.885	177.696	217.554	233.506	198.967	203.725	209.995	234.462	202.128	171.808	0.598669	0.78215	-1.03032	0	0.84318	0.937641	-1.01741	0	0.616192	0.819939	-1.04134	0	0
ENSMUSG00000005506	Celf1	CUGBP Elav-like family member 1 [Source:MGI Symbol;Acc:MGI:1342295]	1742.07	1521.91	1560.02	1731.59	1513.61	1383.11	1564.1	1519.2	899.638	747.685	923.865	785.476	870.771	738.987	756.678	838.647	0.0795608	0.230492	-1.07228	0	0.104368	0.359968	-1.09616	0	0.435043	0.694143	-1.04697	0	0
ENSMUSG00000005510	Ndufs3	NADH:ubiquinone oxidoreductase core subunit S3 [Source:MGI Symbol;Acc:MGI:1915599]	640.065	696.399	664.337	671.822	704.968	738.84	735.885	749.222	792.036	733.452	791.729	739.829	881.252	860.229	827.349	866.852	9.37142e-05	0.00154442	1.11109	0	0.025992	0.174799	1.09674	0	0.00224996	0.0255287	1.12313	0	0
ENSMUSG00000005514	Por	P450 (cytochrome) oxidoreductase [Source:MGI Symbol;Acc:MGI:97744]	670.135	573.38	589.904	638.274	425.807	482.454	613.126	654.152	567.216	503.38	629.925	622.713	508.026	571.507	577.688	635.9	0.250993	0.479369	-1.07206	0	0.141491	0.423817	-1.13615	0	0.873278	0.950146	-1.01369	0	0
ENSMUSG00000085566	A730017L22Rik	NA	100.431	91.0801	100.432	98.1959	81.0001	52.5342	70.9061	75.5148	46.3771	65.126	57.5692	60.036	31.3239	35.301	27.6112	32.7051	4.81644e-07	2.29307e-05	-1.57352	1	0.00547369	NA	-1.40534	0	1.30974e-05	0.000577323	-1.80576	1	1
ENSMUSG00000005534	Insr	insulin receptor [Source:MGI Symbol;Acc:MGI:96575]	415.893	444.879	522.991	458.043	415.275	377.018	397.238	440.875	337.35	397.782	375.867	386.292	316.013	302.344	317.952	313.179	0.000296158	0.00379351	-1.16387	0	0.0453486	0.231208	-1.13018	0	0.00299816	0.0308216	-1.19826	0	0
ENSMUSG00000005540	Fcer2a	Fc receptor IgE low affinity II alpha polypeptide [Source:MGI Symbol;Acc:MGI:95497]	1.10755	4.52245	6.95158	4.71625	5.18151	0	2.20366	3.36134	0.946205	2.75966	3.23064	1.89611	0	2.67918	3.92087	1.8285	0.510023	NA	-1.32914	0	0.426098	NA	-1.65054	0	0.937913	NA	-1.05203	0	0
ENSMUSG00000005547	Cyp2a5	cytochrome P450 family 2 subfamily a polypeptide 5 [Source:MGI Symbol;Acc:MGI:88597]	0	0	0	0	0	15.3639	0	7.91257	0	2.65261	0	0	0	0	0.922343	1.07526	0.0935538	NA	6.40061	0	0.0290781	NA	28.5586	0	0.835616	NA	-1.39757	0	0
ENSMUSG00000005553	Atp4a	ATPase H+/K+ exchanging gastric alpha polypeptide [Source:MGI Symbol;Acc:MGI:88113]	9.18984	8.29779	2.68786	13.5703	8.32219	2.00678	8.19018	9.911	13.6554	8.53718	7.94807	17.4721	3.55383	8.81809	3.1206	6.2744	0.0797075	NA	-1.673	0	0.700068	NA	-1.17811	0	0.0424716	NA	-2.36953	0	0
ENSMUSG00000005566	Trim28	tripartite motif-containing 28 [Source:MGI Symbol;Acc:MGI:109274]	875.415	1016.84	953.294	934.353	1241.24	1070.13	1050	1006.05	942.166	759.373	835.096	868.668	831.429	913.786	688.174	773.231	0.437206	0.659557	1.04147	0	0.0330462	0.19537	1.15382	0	0.361837	0.633417	-1.06255	0	0
ENSMUSG00000005575	Ube2m	ubiquitin-conjugating enzyme E2M [Source:MGI Symbol;Acc:MGI:108278]	1442.6	1477.74	1360.22	1469.8	1653.13	1611.06	1615.84	1649.67	1468.76	1333.69	1263.78	1415.7	1497.65	1695.1	1597.69	1641.63	1.82396e-07	1.06103e-05	1.15524	0	0.00179267	0.0409938	1.13538	0	5.45378e-05	0.00165833	1.17457	0	0
ENSMUSG00000005580	Adcy9	adenylate cyclase 9 [Source:MGI Symbol;Acc:MGI:108450]	462.375	299.171	521.48	462.435	243.473	294.409	471.265	402.526	287.384	257.779	311.752	353.07	267.032	193.091	281.468	212.414	0.0199253	0.0907462	-1.25111	0	0.128896	0.404692	-1.23536	0	0.090289	0.294491	-1.26733	0	0
ENSMUSG00000005583	Mef2c	myocyte enhancer factor 2C [Source:MGI Symbol;Acc:MGI:99458]	5458.92	4591.19	4653.33	5617.5	4946.77	3521.12	4965.81	4663.2	281.623	251.122	497.354	214.406	442.852	233.214	214.015	319.658	0.566435	0.758786	-1.07633	0	0.533725	0.785372	-1.12293	0	0.876933	0.951221	-1.02983	0	0
ENSMUSG00000005609	Ctr9	CTR9 homolog Paf1/RNA polymerase II complex component [Source:MGI Symbol;Acc:MGI:109345]	463.696	419.255	525.868	414.732	328.713	371.218	422.822	408.129	521.021	512.305	474.645	548.211	515.714	545.194	467.487	487.662	0.0652882	0.202634	-1.09483	0	0.0135315	0.123999	-1.18644	0	0.766803	0.905242	-1.01941	0	0
ENSMUSG00000005610	Eif4g2	eukaryotic translation initiation factor 4 gamma 2 [Source:MGI Symbol;Acc:MGI:109207]	5186.76	4894.63	5364.22	5467.78	4765.66	4866.38	4606.45	4822.19	5523.42	5573.62	5755.82	5696.88	5819.45	5353.9	6129.19	5645.45	0.179558	0.387627	-1.03747	0	0.00640002	0.0819752	-1.09728	0	0.59754	0.809805	1.01778	0	0
ENSMUSG00000005611	Mrvi1	MRV integration site 1 [Source:MGI Symbol;Acc:MGI:1338023]	21.6916	30.0873	19.3076	32.4083	18.5035	23.8275	24.2785	9.78059	80.3737	30.0155	52.5195	60.3927	38.1224	55.4722	25.6019	45.514	0.0679128	0.207519	-1.35982	0	0.248916	NA	-1.36456	0	0.185646	NA	-1.3561	0	0
ENSMUSG00000005615	Pcyt1a	phosphate cytidylyltransferase 1 choline alpha isoform [Source:MGI Symbol;Acc:MGI:88557]	290.191	269.161	323.11	333.84	258.412	284.056	282.637	285.8	542.667	486.045	480.165	497.225	493.514	471.523	516.314	483.628	0.22471	0.446362	-1.04907	0	0.158847	0.449771	-1.09208	0	0.713961	0.876959	-1.01967	0	0
ENSMUSG00000005621	Zfp592	zinc finger protein 592 [Source:MGI Symbol;Acc:MGI:2443541]	307.181	387.388	241.053	476.547	360.554	287.783	312.296	394.708	317.989	230.835	201.881	289.625	227.861	205.484	201.163	307.572	0.462707	0.680409	-1.07307	0	0.773227	0.904982	-1.04083	0	0.467412	0.719163	-1.1065	0	0
ENSMUSG00000005625	Psmd4	proteasome (prosome macropain) 26S subunit non-ATPase 4 [Source:MGI Symbol;Acc:MGI:1201670]	721.22	706.997	661.43	740.791	725.568	747.703	889.507	928.112	920.011	920.738	902.636	867.633	1087.6	1103.97	1052.97	1051.58	5.97029e-06	0.000171013	1.17603	0	0.00574313	0.077846	1.16103	0	0.00069516	0.0109352	1.18966	0	0
ENSMUSG00000005628	Tmod4	tropomodulin 4 [Source:MGI Symbol;Acc:MGI:1355285]	0	2.18247	1.64204	1.22413	5.78451	1.07786	2.12696	0.793971	0	3.15347	2.7688	0.98428	0.866984	2.52091	5.56851	0.949088	0.356135	NA	1.63258	0	0.512144	NA	1.69744	0	0.558686	NA	1.58213	0	0
ENSMUSG00000005640	Insrr	insulin receptor-related receptor [Source:MGI Symbol;Acc:MGI:1346037]	3.14844	3.21401	2.19568	6.0803	6.13735	2.91619	1.13642	1.15562	14.6246	6.47466	4.5918	7.18668	4.74776	3.3849	6.68746	4.3316	0.198199	NA	-1.50091	0	0.628748	NA	-1.29121	0	0.232671	NA	-1.65177	0	0
ENSMUSG00000005649	Cabp5	calcium binding protein 5 [Source:MGI Symbol;Acc:MGI:1352746]	6.44757	0.737695	3.32126	1.53863	0.8452	6.06846	3.12318	6.55703	0.617376	0.600206	1.05396	0.618587	2.41135	2.59811	0	0	0.464636	NA	1.45855	0	0.536774	NA	1.53817	0	0.754204	NA	1.3222	0	0
ENSMUSG00000005656	Snx6	sorting nexin 6 [Source:MGI Symbol;Acc:MGI:1919433]	271.35	263.432	222.451	242.888	291.459	278.002	244.606	267.787	406.868	352.317	364.256	366.898	376.624	414.381	414.045	435.181	0.0414653	0.149426	1.09148	0	0.259025	0.572503	1.07967	0	0.107839	0.327547	1.10056	0	0
ENSMUSG00000005667	Mthfd2	methylenetetrahydrofolate dehydrogenase (NAD+ dependent) methenyltetrahydrofolate cyclohydrolase [Source:MGI Symbol;Acc:MGI:1338850]	60.6645	71.5212	62.2422	52.9201	25.7373	62.1166	51.052	53.0042	162.091	153.011	139.853	136.341	127.996	157.16	135.031	123.588	0.0922254	0.253826	-1.15187	0	0.0887359	NA	-1.27096	0	0.451586	0.706954	-1.08664	0	0
ENSMUSG00000005672	Kit	KIT proto-oncogene receptor tyrosine kinase [Source:MGI Symbol;Acc:MGI:96677]	364.397	280.541	296.021	311.929	299.086	280.509	297.419	239.707	214.446	238.641	330.068	265.328	295.029	225.954	260.896	257.745	0.35127	0.582124	-1.06373	0	0.228158	0.536861	-1.12271	0	0.920131	0.967657	-1.00953	0	0
ENSMUSG00000005674	Tomm40l	translocase of outer mitochondrial membrane 40-like [Source:MGI Symbol;Acc:MGI:3589112]	497.486	527.879	474.235	464.381	634.437	512.053	522.508	386.969	486.984	487.554	412.774	471.175	416.227	481.908	446.538	476.566	0.858333	0.929958	1.01015	0	0.617844	0.834309	1.04217	0	0.807152	0.924635	-1.02012	0	0
ENSMUSG00000005677	Nr1i3	nuclear receptor subfamily 1 group I member 3 [Source:MGI Symbol;Acc:MGI:1346307]	11.6429	19.0333	13.5684	16.9184	19.1326	25.8823	22.1636	21.7247	18.3325	19.508	22.0553	24.8315	18.0174	14.2146	11.991	16.5467	0.972848	NA	-1.00549	0	0.0948685	NA	1.46362	0	0.104818	NA	-1.40295	0	0
ENSMUSG00000005681	Apoa2	apolipoprotein A-II [Source:MGI Symbol;Acc:MGI:88050]	1.11624	7.97601	3.50336	3.5654	3.91636	2.06764	6.66284	6.77557	9.24157	11.1262	7.88923	8.60037	9.78815	8.10148	7.11356	12.5002	0.766478	NA	1.0783	0	0.679397	NA	1.19977	0	0.959001	NA	1.01728	0	0
ENSMUSG00000005682	Pan2	PAN2 poly(A) specific ribonuclease subunit [Source:MGI Symbol;Acc:MGI:1918984]	222.619	277.002	240.987	228.736	255.192	235.946	287.579	227.451	222.358	233.65	226.95	218.051	183.718	176.825	172.518	189.252	0.100936	0.26916	-1.09821	0	0.612886	0.831523	1.03731	0	0.0019343	0.0230125	-1.24849	0	0
ENSMUSG00000005683	Cs	citrate synthase [Source:MGI Symbol;Acc:MGI:88529]	2468.74	2413.87	2370.48	2414.71	2392.57	2330.72	2316.05	2310.37	2842.4	2652.03	2538.46	2694.36	2680.62	2632.73	2614.43	2491.34	0.126963	0.310486	-1.03152	0	0.27276	0.587137	-1.03434	0	0.33413	0.611608	-1.02898	0	0
ENSMUSG00000005686	Ampd3	adenosine monophosphate deaminase 3 [Source:MGI Symbol;Acc:MGI:1096344]	193.742	221.421	248.371	213.997	220.25	206.033	184.742	231.53	261.001	375.798	302.187	322.764	259.372	270.871	259.522	274.169	0.054349	0.178901	-1.1178	0	0.625834	0.83843	-1.04281	0	0.0316092	0.152256	-1.18541	0	0
ENSMUSG00000005687	Bcas2	breast carcinoma amplified sequence 2 [Source:MGI Symbol;Acc:MGI:1915433]	450.22	512.208	464.236	403.917	537.901	492.593	558.557	575.413	460.443	479.003	481.57	531.923	494.78	551.886	463.739	487.564	0.0405178	0.146768	1.09686	0	0.00727262	0.0878707	1.18066	0	0.715325	0.878131	1.02224	0	0
ENSMUSG00000005696	Sh2d1a	SH2 domain containing 1A [Source:MGI Symbol;Acc:MGI:1328352]	0	0	0	0	0.601789	0	0	0	0.439574	0	0	0	1.5625	0	0.364301	2.89395	0.437889	NA	2.56604	0	0.891363	NA	1.30574	0	0.40544	NA	4.77973	0	0
ENSMUSG00000005698	Ctcf	CCCTC-binding factor [Source:MGI Symbol;Acc:MGI:109447]	594.581	554.178	549.842	616.667	579.454	589.434	602.632	525.114	499.492	503.898	513.304	496.387	479.615	455.53	498.769	497.364	0.438691	0.660861	-1.02554	0	0.868437	0.949553	-1.00804	0	0.378643	0.648119	-1.0424	0	0
ENSMUSG00000005699	Pard6a	par-6 family cell polarity regulator alpha [Source:MGI Symbol;Acc:MGI:1927223]	135.154	140.212	114.599	127.325	131.952	181.592	152.106	177.105	142.695	135.301	132.447	144.192	159.605	182.206	152.167	172.836	0.00068505	0.00712012	1.22254	0	0.0146349	0.129585	1.24698	0	0.0296262	0.14539	1.20157	0	0
ENSMUSG00000005705	Agrp	agouti related neuropeptide [Source:MGI Symbol;Acc:MGI:892013]	2.21505	0	0	2.35825	20.7248	1.02578	1.1018	1.12044	1.89239	2.75973	1.6154	1.89619	1.67022	0.893096	1.56839	3.65677	0.178763	NA	2.14436	0	0.0519205	NA	5.12866	0	0.949832	NA	-1.05122	0	0
ENSMUSG00000028028	Alpk1	alpha-kinase 1 [Source:MGI Symbol;Acc:MGI:1918731]	73.3253	50.1349	44.7478	67.9845	44.7664	53.7961	49.3281	49.9303	55.6834	54.042	39.5943	66.3165	25.6808	19.3785	22.0576	35.0249	0.000609681	0.00650997	-1.56052	1	0.294065	NA	-1.1846	0	1.30317e-05	0.000576501	-2.12328	1	1
ENSMUSG00000005718	Tfap4	transcription factor AP4 [Source:MGI Symbol;Acc:MGI:103239]	13.2906	35.0489	24.3306	20.0441	29.7937	29.7493	29.7494	33.6134	37.8482	41.3949	37.1524	46.4547	37.5789	26.7918	44.698	48.4551	0.43325	0.656697	1.10776	0	0.163933	NA	1.32662	0	0.858381	NA	-1.03174	0	0
ENSMUSG00000005732	Ranbp1	RAN binding protein 1 [Source:MGI Symbol;Acc:MGI:96269]	493.424	462.232	461.107	431.239	414.112	493.51	554.837	525.218	504.808	498.817	543.962	494.184	582.744	654.677	590.488	611.159	0.00231383	0.0183271	1.13709	0	0.222505	0.52934	1.07742	0	0.00224027	0.0254423	1.19338	0	0
ENSMUSG00000005763	Cd247	CD247 antigen [Source:MGI Symbol;Acc:MGI:88334]	2.23381	0	0	4.16741	0	1.54668	0	4.51965	0	0	4.26132	5.29757	1.50287	0	7.07875	0	0.942539	NA	-1.0635	0	0.981544	NA	-1.03089	0	0.940228	NA	-1.0975	0	0
ENSMUSG00000005774	Rfx5	regulatory factor X 5 (influences HLA class II expression) [Source:MGI Symbol;Acc:MGI:1858421]	261.174	328.366	243.965	270.363	259.713	213.494	265.09	232.919	270.522	350.182	364.476	344.97	252.37	264.226	341.57	294.792	0.0299008	0.119955	-1.14537	0	0.176324	0.47336	-1.13596	0	0.108672	0.328742	-1.15382	0	0
ENSMUSG00000005779	Psmb4	proteasome (prosome macropain) subunit beta type 4 [Source:MGI Symbol;Acc:MGI:1098257]	701.405	772.721	700.273	672.293	774.044	887.805	867.227	751.337	1006.25	958.77	939.412	857.127	1037.93	1183.17	1081.92	1102.97	2.52347e-05	0.000545028	1.16264	0	0.00855534	0.0972973	1.15292	0	0.00198429	0.0233457	1.17127	0	0
ENSMUSG00000005800	Mmp8	matrix metallopeptidase 8 [Source:MGI Symbol;Acc:MGI:1202395]	1.10755	0	5.79298	1.17906	1.29538	4.10337	0	1.12045	0	0.919885	0	0	0	0.893059	0	0.914251	0.962735	NA	1.03649	0	0.84518	NA	-1.22214	0	0.726284	NA	1.58358	0	0
ENSMUSG00000005802	Slc30a4	solute carrier family 30 (zinc transporter) member 4 [Source:MGI Symbol;Acc:MGI:1345282]	523.643	483.693	639.259	656.44	572.312	487.065	544.066	543.178	308.327	376.984	403.646	324.089	409.009	289.221	376.54	395.7	0.793234	0.898136	-1.01651	0	0.425254	0.715758	-1.07315	0	0.661925	0.847745	1.03997	0	0
ENSMUSG00000005803	Sqrdl	sulfide quinone oxidoreductase [Source:MGI Symbol;Acc:MGI:1929899]	32.9289	30.0411	44.1707	60.863	40.5262	37.908	29.8897	46.8394	63.1161	66.5047	75.8728	90.8093	65.0811	71.282	78.4469	58.8457	0.506486	0.715708	-1.07134	0	0.695968	NA	-1.06817	0	0.614942	0.819377	-1.07541	0	0
ENSMUSG00000005804	Bloc1s6	biogenesis of lysosomal organelles complex-1 subunit 6 pallidin [Source:MGI Symbol;Acc:MGI:1927580]	281.566	225.095	196.303	214.309	242.006	210.767	305.067	252.436	245.773	237.241	224.721	205.415	264.494	235.259	213.369	267.97	0.187831	0.398237	1.08746	0	0.296337	0.607359	1.10369	0	0.451119	0.706636	1.0722	0	0
ENSMUSG00000005813	Metap1	methionyl aminopeptidase 1 [Source:MGI Symbol;Acc:MGI:1922874]	246.984	304.135	253.732	344.286	266.849	289.288	309.615	278.992	299.001	289.764	314.986	289.156	348.23	348.293	294.065	299.874	0.446569	0.666704	1.0407	0	0.978042	0.992609	-1.00215	0	0.294845	0.572498	1.08091	0	0
ENSMUSG00000005823	Gpr108	G protein-coupled receptor 108 [Source:MGI Symbol;Acc:MGI:1925558]	160.595	211.424	210.865	194.546	189.125	212.349	172.987	180.392	288.592	257.568	244.721	277.78	266.393	315.251	281.519	261.475	0.754331	0.875855	1.01694	0	0.736744	0.887576	-1.02824	0	0.483199	0.731273	1.05339	0	0
ENSMUSG00000005824	Tnfsf14	tumor necrosis factor (ligand) superfamily member 14 [Source:MGI Symbol;Acc:MGI:1355317]	0	0	1.1586	0	0	0	0	0	0	0	0	0.948058	0	0	0	0	0.801699	NA	-1.70363	0	0.864892	NA	-1.66602	0	0.853207	NA	-1.74208	0	0
ENSMUSG00000005836	Gata6	GATA binding protein 6 [Source:MGI Symbol;Acc:MGI:107516]	3.32267	1.13062	0	0	1.29539	1.02585	0	0	0	0.919883	0.807654	0.948051	0	0	0	0.914255	0.351346	NA	-2.26553	0	0.591037	NA	-2.00293	0	0.473829	NA	-2.59086	0	0
ENSMUSG00000005846	Rsl1d1	ribosomal L1 domain containing 1 [Source:MGI Symbol;Acc:MGI:1913659]	330.807	343.886	316.903	348.312	366.756	375.255	362.012	356.423	399.387	432.048	349.122	350.903	379.666	461.497	442.437	411.762	0.0275588	0.113052	1.0994	0	0.18736	0.487256	1.09005	0	0.095996	0.304277	1.10756	0	0
ENSMUSG00000005864	Cnga2	cyclic nucleotide gated channel alpha 2 [Source:MGI Symbol;Acc:MGI:108040]	4.33221	9.43462	0.906369	4.61189	6.08029	3.21009	4.30982	2.62959	0.740218	2.15888	1.26366	0.741662	1.95986	7.29525	0	2.86089	0.494924	NA	1.31375	0	0.982314	NA	1.01254	0	0.33525	NA	1.89535	0	0
ENSMUSG00000005871	Apc	adenomatosis polyposis coli [Source:MGI Symbol;Acc:MGI:88039]	4030.68	4119.75	5159.45	4014.31	3445.94	3086.52	3938.88	4111.38	1825.9	2005.18	2176.71	2141.23	1944.88	1478.95	1879.04	1556.95	0.00168409	0.0143685	-1.18786	0	0.0292479	0.186281	-1.188	0	0.0305863	0.148673	-1.18773	0	0
ENSMUSG00000005873	Reep5	receptor accessory protein 5 [Source:MGI Symbol;Acc:MGI:1270152]	3010.33	2730.44	2941.67	2832.1	2886.12	2877.5	3231.67	3006.17	3525.56	3525.91	3566.61	3410.14	3824.69	3825.86	3742.86	3722.84	0.00739927	0.0441728	1.06045	0	0.199931	0.502307	1.0424	0	0.0169933	0.1005	1.07746	0	0
ENSMUSG00000005881	Ergic3	ERGIC and golgi 3 [Source:MGI Symbol;Acc:MGI:1913616]	697.644	640.409	660.033	675.999	824.515	741.215	796.722	772.702	867.826	841.391	745.463	829.023	820.193	1009.18	851.932	1004.03	0.00048505	0.0055162	1.14496	0	0.00622219	0.08083	1.17143	0	0.0368372	0.167486	1.12171	0	0
ENSMUSG00000005882	Uqcc1	ubiquinol-cytochrome c reductase complex assembly factor 1 [Source:MGI Symbol;Acc:MGI:1929472]	374.503	443.591	422.907	374.894	275.979	375.714	346.723	344.304	536.774	569.966	499.652	585.17	716.991	621.106	694.193	633.199	0.827159	0.914453	1.01452	0	0.00962758	0.103759	-1.2014	0	0.00253221	0.0274599	1.21755	0	0
ENSMUSG00000005883	Spo11	SPO11 meiotic protein covalently bound to DSB [Source:MGI Symbol;Acc:MGI:1349669]	4.94455	2.27742	5.49211	5.19885	1.14236	0	2.91501	2.96427	1.66886	0.811214	3.56122	5.85238	1.47286	1.57511	1.38307	5.66925	0.152654	NA	-1.78789	0	0.181131	NA	-2.3036	0	0.574911	NA	-1.39255	0	0
ENSMUSG00000005886	Ncoa2	nuclear receptor coactivator 2 [Source:MGI Symbol;Acc:MGI:1276533]	963.338	808.759	1015.41	859.644	624.788	660.933	727.304	890.335	579.259	559.783	632.041	730.041	589.65	441.592	525.118	450.573	0.000222026	0.00304782	-1.25128	0	0.00949259	0.102877	-1.25698	0	0.013033	0.0834309	-1.24556	0	0
ENSMUSG00000005891	Prl4a1	prolactin family 4 subfamily a member 1 [Source:MGI Symbol;Acc:MGI:1206587]	0	0	0	0	0	0	0	0	0	0	0	0	0	0	0	0	NA	NA	NA	0	NA	NA	NA	0	NA	NA	NA	0	0
ENSMUSG00000005892	Trh	thyrotropin releasing hormone [Source:MGI Symbol;Acc:MGI:98823]	7.75282	14.6978	3.47581	5.89539	7.77215	9.23243	13.2219	5.60223	33.1171	21.1575	56.5369	73.001	55.116	65.194	102.728	129.821	0.0396132	0.144834	1.58322	0	0.747157	NA	1.12647	0	0.018526	NA	1.91804	0	0
ENSMUSG00000005893	Nr2c2	nuclear receptor subfamily 2 group C member 2 [Source:MGI Symbol;Acc:MGI:1352466]	687.7	565.232	788.226	780.824	458.074	433.06	578.959	547.208	380.388	490.799	550.869	529.051	472.388	341.907	506.439	321.925	0.00153098	0.0133122	-1.28844	0	0.00289133	0.0525983	-1.39759	0	0.128438	0.362228	-1.18707	0	0
ENSMUSG00000005897	Nr2c1	nuclear receptor subfamily 2 group C member 1 [Source:MGI Symbol;Acc:MGI:1352465]	118.574	82.7541	88.2394	88.6316	107.627	89.8839	96.9945	97.5251	117.923	120.101	104.65	115.339	100.77	108.039	96.9532	87.7165	0.342958	0.575227	-1.06899	0	0.743491	NA	1.03494	0	0.115662	0.33843	-1.16333	0	0
ENSMUSG00000005899	Smpd4	sphingomyelin phosphodiesterase 4 [Source:MGI Symbol;Acc:MGI:1924876]	1232.71	1377.21	1079.11	1157.49	1273.65	1156.61	1064.1	978.114	351.763	416.251	385.699	419.699	364.214	330.635	249.061	311.196	0.0101369	0.0553039	-1.16256	0	0.306575	0.619034	-1.08408	0	0.00616494	0.0503549	-1.25666	0	0
ENSMUSG00000073418	C4b	complement component 4B (Chido blood group) [Source:MGI Symbol;Acc:MGI:88228]	146.17	210.851	181.195	132.855	79.8221	148.225	99.0352	91.299	273.937	302.705	329.704	366.415	349.882	293.834	278.77	290.871	0.0127421	0.0655539	-1.27108	0	0.000297758	0.0164669	-1.58732	1	0.669892	0.851733	-1.05036	0	1
ENSMUSG00000005917	Otx1	orthodenticle homeobox 1 [Source:MGI Symbol;Acc:MGI:97450]	51.6777	77.9975	121.841	105.182	94.7798	98.0702	112.87	92.1623	30.5804	40.1174	34.5139	27.7368	17.4284	31.3051	17.2745	42.4458	0.802732	0.903082	-1.03645	0	0.551103	NA	1.12086	0	0.296576	0.573495	-1.2503	0	0
ENSMUSG00000005936	Kctd20	potassium channel tetramerisation domain containing 20 [Source:MGI Symbol;Acc:MGI:1914239]	591.326	425.501	455.03	497.431	535.593	439.843	516.758	463.605	459.649	525.606	531.05	484.912	526.431	577.664	407.315	449.122	0.801153	0.902038	-1.01472	0	0.932909	0.977025	-1.00723	0	0.796559	0.920418	-1.02189	0	0
ENSMUSG00000005947	Itgae	integrin alpha E epithelial-associated [Source:MGI Symbol;Acc:MGI:1298377]	0	0	2.31487	0	0	3.07448	0	0	6.61684	6.43275	8.06847	3.78841	5.83975	1.78433	10.1841	9.13346	0.76012	NA	1.14584	0	0.720317	NA	1.44314	0	0.882755	NA	1.08142	0	0
ENSMUSG00000005949	Ctns	cystinosis nephropathic [Source:MGI Symbol;Acc:MGI:1932872]	191.762	195.225	181.127	185.843	208.191	172.543	157.64	163.345	161.986	130.391	120.601	143.625	134.437	124.96	95.489	127.836	0.0934102	0.255934	-1.11506	0	0.426812	0.716204	-1.07805	0	0.135337	0.373518	-1.15432	0	0
ENSMUSG00000005950	P2rx5	purinergic receptor P2X ligand-gated ion channel 5 [Source:MGI Symbol;Acc:MGI:2137026]	2.28773	2.39134	2.36436	3.88335	1.06661	2.11891	6.90701	1.84515	57.6536	44.8258	43.2266	52.3019	45.3821	52.0674	71.8492	53.1321	0.499823	0.710238	1.1098	0	0.984196	NA	-1.00986	0	0.493454	NA	1.12377	0	0
ENSMUSG00000005951	Shpk	sedoheptulokinase [Source:MGI Symbol;Acc:MGI:1921887]	25.4828	30.5374	22.0211	30.6664	37.5794	25.6552	23.1467	25.7794	36.7068	29.4467	30.7018	24.6581	21.7199	22.3343	36.8692	33.8393	0.880443	0.942664	-1.01972	0	0.905029	NA	1.02414	0	0.763313	NA	-1.05721	0	0
ENSMUSG00000005952	Trpv1	transient receptor potential cation channel subfamily V member 1 [Source:MGI Symbol;Acc:MGI:1341787]	0	1.66627	0.853755	4.35003	0	3.84627	2.79558	0	1.21809	3.28353	1.6872	1.39722	1.27127	6.58094	1.63814	3.42169	0.448384	NA	1.46726	0	0.679121	NA	1.40935	0	0.560206	NA	1.52836	0	0
ENSMUSG00000005958	Ephb3	Eph receptor B3 [Source:MGI Symbol;Acc:MGI:104770]	256.196	325.142	308.224	373.879	359.75	304.031	334.075	451.79	61.6237	99.3626	99.7911	103.316	98.5072	76.4001	77.0008	62.4133	0.944916	0.974066	1.00637	0	0.257123	0.570611	1.14497	0	0.260854	0.537054	-1.15928	0	0
ENSMUSG00000005968	Tuft1	tuftelin 1 [Source:MGI Symbol;Acc:MGI:109572]	17.5579	12.3224	17.2191	10.6104	10.2678	14.2297	5.45849	8.88116	46.8752	53.5129	37.2269	55.4208	36.4058	59.2847	59.5255	49.8214	0.59575	0.780485	-1.07968	0	0.136859	NA	-1.48197	0	0.720115	NA	1.06463	0	0
ENSMUSG00000005973	Rcn1	reticulocalbin 1 [Source:MGI Symbol;Acc:MGI:104559]	156.338	165.203	134.069	154.539	158.429	178.962	152.361	156.055	170.717	163.307	205.928	161.77	162.997	215.792	172.257	188.566	0.384456	0.613937	1.05379	0	0.533721	0.785372	1.05919	0	0.572065	0.79362	1.0496	0	0
ENSMUSG00000005980	Dnase1	deoxyribonuclease I [Source:MGI Symbol;Acc:MGI:103157]	47.3934	57.1455	50.212	50.9229	65.0983	48.2598	54.5425	27.7479	69.1322	72.0479	64.5346	69.8147	57.0292	88.9115	64.0078	54.7031	0.541889	0.74157	-1.06476	0	0.65276	NA	-1.076	0	0.723652	0.88331	-1.05296	0	0
ENSMUSG00000005981	Trap1	TNF receptor-associated protein 1 [Source:MGI Symbol;Acc:MGI:1915265]	482.094	444.79	527.576	495.999	438.971	523.346	475.312	493.562	725.137	653.147	607.764	654.616	711.54	710.103	693.36	746.375	0.290232	0.518836	1.04091	0	0.886883	0.954875	-1.00804	0	0.118633	0.344486	1.08359	0	0
ENSMUSG00000005982	Naa60	N(alpha)-acetyltransferase 60 NatF catalytic subunit [Source:MGI Symbol;Acc:MGI:1922013]	900.327	948.381	882.465	1003.81	937.959	940.797	960.713	848.564	827.691	800.75	839.317	819.017	837.562	808.722	781.077	771.715	0.485171	0.699048	-1.02012	0	0.77153	0.90422	-1.01244	0	0.514924	0.752789	-1.02752	0	0
ENSMUSG00000005983	1700037C18Rik	RIKEN cDNA 1700037C18 gene [Source:MGI Symbol;Acc:MGI:1920511]	30.5708	25.6341	40.7628	33.4148	46.8622	49.6667	33.9153	46.1158	36.7827	20.4524	12.214	35.9919	27.6639	32.008	33.7452	29.0477	0.0731121	0.218138	1.29635	0	0.150749	NA	1.36369	0	0.354264	NA	1.22234	0	0
ENSMUSG00000005986	Ankrd13d	ankyrin repeat domain 13 family member D [Source:MGI Symbol;Acc:MGI:1915673]	548.412	531.133	427.467	531.387	568.879	585.315	570.351	598.71	456.75	447.541	425.321	512.838	450.134	392.308	379.135	392.955	0.97931	0.991024	-1.0014	0	0.0380455	0.211344	1.14025	0	0.034594	0.160524	-1.14173	0	0
ENSMUSG00000005994	Tyrp1	tyrosinase-related protein 1 [Source:MGI Symbol;Acc:MGI:98881]	3.74213	1.92068	0	0	0	0	2.8612	0	1.60743	1.19436	5.70495	0.615469	2.16852	9.81097	1.52724	7.91372	0.586724	NA	1.38993	0	0.643383	NA	-1.60025	0	0.296973	NA	2.2932	0	0
ENSMUSG00000006005	Tpr	translocated promoter region nuclear basket protein [Source:MGI Symbol;Acc:MGI:1922066]	784.656	798.197	723.551	811.586	667.502	713.231	630.779	635.794	883.253	877.279	763.4	953.528	777.3	932.207	785.678	998.608	0.113983	0.289822	-1.08056	0	0.0133256	0.122941	-1.1781	0	0.953754	0.982014	1.00372	0	0
ENSMUSG00000006007	Pdc	phosducin [Source:MGI Symbol;Acc:MGI:98090]	0	0	0	0	0	0	0	0	0	0	0	0	0	0	0	0	NA	NA	NA	0	NA	NA	NA	0	NA	NA	NA	0	0
ENSMUSG00000006010	BC003331	odr4 GPCR localization factor homolog [Source:MGI Symbol;Acc:MGI:2385108]	366.229	402.797	440.884	457.921	409.971	430.741	383.326	392.983	577.718	591.054	516.282	455.836	580.514	505.721	513.963	561.221	0.847051	0.924442	-1.00897	0	0.669959	0.857068	-1.03023	0	0.887089	0.956732	1.00938	0	0
ENSMUSG00000006014	Prg4	proteoglycan 4 (megakaryocyte stimulating factor articular superficial zone protein) [Source:MGI Symbol;Acc:MGI:1891344]	12.7275	12.4627	63.8627	33.1005	28.0918	9.66116	26.0459	28.8291	72.5534	73.9039	35.319	66.1211	54.1211	33.3391	33.8348	31.7415	0.0725212	0.217155	-1.46942	0	0.403887	NA	-1.31074	0	0.109831	NA	-1.61756	0	0
ENSMUSG00000006019	Dhx34	DEAH (Asp-Glu-Ala-His) box polypeptide 34 [Source:MGI Symbol;Acc:MGI:1918973]	121.584	114.837	129.734	132.303	97.1438	90.9405	97.2372	122.274	104.694	79.4426	83.8823	121.524	93.7532	111.889	95.622	80.9374	0.185283	0.395169	-1.11179	0	0.0795458	NA	-1.22409	0	0.896725	0.959982	-1.01469	0	0
ENSMUSG00000006021	Kptn	kaptin [Source:MGI Symbol;Acc:MGI:1890380]	133.188	210.282	128.324	138.197	151.859	175.846	154.572	138.322	116.371	72.3271	86.6297	71.4346	106.189	105.091	101.211	94.7057	0.285685	0.514888	1.09724	0	0.858862	0.946011	1.0224	0	0.191241	0.453283	1.18011	0	0
ENSMUSG00000006024	Napa	N-ethylmaleimide sensitive fusion protein attachment protein alpha [Source:MGI Symbol;Acc:MGI:104563]	2205.44	2331.19	1898.72	2790.88	2682.75	2402.59	2714.84	2276.92	1940.66	1716.59	1714.38	1739.14	1774.84	1899.42	1720.41	1635.78	0.432535	0.655999	1.03942	0	0.200164	0.502307	1.09269	0	0.86988	0.949199	-1.01141	0	0
ENSMUSG00000006050	Sra1	steroid receptor RNA activator 1 [Source:MGI Symbol;Acc:MGI:1344414]	264.615	241.76	247.776	257.666	261.194	277.078	232.235	274.998	249.439	239.717	222.358	205.42	220.982	273.788	244.461	274.125	0.178007	0.385344	1.06856	0	0.657559	0.851818	1.03283	0	0.164673	0.416235	1.10353	0	0
ENSMUSG00000006056	Calcoco2	calcium binding and coiled-coil domain 2 [Source:MGI Symbol;Acc:MGI:1343177]	0	0	0	0	0	0	0	0	0	2.18619	1.27965	1.30458	0	0	1.07907	0.724255	0.642557	NA	-1.70478	0	1	NA	NA	0	0.557043	NA	-2.80624	0	0
ENSMUSG00000028268	Gbp3	guanylate binding protein 3 [Source:MGI Symbol;Acc:MGI:1926263]	48.32	60.7833	33.6308	41.4737	46.4412	76.4363	29.2992	39.2219	68.0178	43.6264	86.4447	91.2343	38.4249	43.7608	38.639	30.1943	0.0448233	0.156846	-1.37912	0	0.875216	NA	1.03373	0	0.00132689	0.0174836	-1.90791	1	1
ENSMUSG00000006058	Snf8	SNF8 ESCRT-II complex subunit homolog (S. cerevisiae) [Source:MGI Symbol;Acc:MGI:1343161]	350.031	385.332	383.123	357.584	433.507	489.98	356.718	411.742	357.133	328.495	308.733	324.641	376.034	370.067	354.516	316.828	0.0268888	0.11137	1.11036	0	0.0481477	0.23835	1.14693	0	0.282016	0.559829	1.07609	0	0
ENSMUSG00000006095	Tbcb	tubulin folding cofactor B [Source:MGI Symbol;Acc:MGI:1913661]	487.364	473.042	456.421	520.78	523.976	557.135	493.294	586.267	667.34	592.451	570.386	582.973	682.622	717.473	704.114	663.235	0.000457323	0.00526793	1.13314	0	0.043252	0.2259	1.11571	0	0.00648184	0.0521328	1.14838	0	0
ENSMUSG00000006127	Inpp5k	inositol polyphosphate 5-phosphatase K [Source:MGI Symbol;Acc:MGI:1194899]	334.366	385.089	403.45	413.604	304.027	387.465	397.434	337.781	344.091	309.441	368.983	323.537	315.513	316.371	365.933	354.902	0.507564	0.716621	-1.03392	0	0.321767	0.631314	-1.07604	0	0.953479	0.982014	1.0042	0	0
ENSMUSG00000006134	Crkl	v-crk avian sarcoma virus CT10 oncogene homolog-like [Source:MGI Symbol;Acc:MGI:104686]	331.159	293.961	353.371	379.655	215.035	290.316	327.245	284.594	449.448	460.861	445.824	492.038	461.801	398.302	454.819	426.044	0.0258119	0.108188	-1.12805	0	0.0151308	0.132461	-1.21127	0	0.419836	0.683893	-1.0608	0	0
ENSMUSG00000006143	Upk3bl	uroplakin 3B-like [Source:MGI Symbol;Acc:MGI:1916915]	0	0	0	0	0	1.20123	1.27724	1.31207	1.10803	0	1.8917	1.11025	1.90103	2.18057	1.83664	2.14111	0.123625	NA	2.82478	0	0.145347	NA	5.03598	0	0.420518	NA	2.00951	0	0
ENSMUSG00000006154	Eps8l1	EPS8-like 1 [Source:MGI Symbol;Acc:MGI:1914675]	115.21	65.6777	89.1369	125.045	104.113	46.0919	102.588	84.5532	98.7236	59.2889	122.104	103.401	57.9911	78.6058	55.8216	58.7533	0.0207858	0.0931378	-1.35633	0	0.349872	NA	-1.19331	0	0.0221677	0.119878	-1.53848	0	0
ENSMUSG00000006169	Clint1	clathrin interactor 1 [Source:MGI Symbol;Acc:MGI:2144243]	480.685	354.798	437.663	436.137	350.91	427.869	432.35	401.318	513.267	505.193	495.332	520.468	514.12	522.736	505.944	448.627	0.399172	0.6284	-1.03811	0	0.400229	0.695782	-1.05807	0	0.743948	0.892971	-1.02093	0	0
ENSMUSG00000006179	Prss16	protease serine 16 (thymus) [Source:MGI Symbol;Acc:MGI:1859181]	14.6154	10.1478	4.51008	12.5715	9.90744	5.05392	3.10188	13.5011	5.89919	3.56421	1.7053	0.667244	1.76321	0.628538	0	4.50415	0.401794	NA	-1.35391	0	0.50467	NA	-1.38872	0	0.657769	NA	-1.31468	0	0
ENSMUSG00000006191	Cdkal1	CDK5 regulatory subunit associated protein 1-like 1 [Source:MGI Symbol;Acc:MGI:1921765]	99.6136	83.3865	107.458	69.8381	70.5395	59.856	98.4656	71.59	105.051	106.723	106.406	99.7408	101.246	101.593	125.794	133.14	0.717595	0.855255	-1.03249	0	0.135548	NA	-1.21035	0	0.397299	0.663465	1.10216	0	0
ENSMUSG00000006200	Rhox6	reproductive homeobox 6 [Source:MGI Symbol;Acc:MGI:1202888]	0	0	0	0	0	0	0	0	0	0	0	0	0	0	0	0	NA	NA	NA	0	NA	NA	NA	0	NA	NA	NA	0	0
ENSMUSG00000006204	5430419D17Rik	RIKEN cDNA 5430419D17 gene [Source:MGI Symbol;Acc:MGI:1918645]	0	0	0	0	0	0	0	0	0	0	0	0	0	0	0	0	NA	NA	NA	0	NA	NA	NA	0	NA	NA	NA	0	0
ENSMUSG00000006205	Htra1	HtrA serine peptidase 1 [Source:MGI Symbol;Acc:MGI:1929076]	1326.42	1176.15	1474.79	1549.3	1491.9	1408.58	979.191	1438.29	1758.35	1390.42	1510.43	1599.95	1643.03	1885.13	1469.86	1468.63	0.963681	0.981865	-1.00285	0	0.664037	0.854935	-1.03983	0	0.713568	0.876742	1.03326	0	0
ENSMUSG00000006215	Zbtb17	zinc finger and BTB domain containing 17 [Source:MGI Symbol;Acc:MGI:107410]	277.4	294.353	362.404	307.942	314.25	347.743	253.601	325.959	187.998	200.314	187.76	165.596	203.641	229.895	149.559	188.411	0.804066	0.903593	1.01643	0	0.992348	0.997359	1.00091	0	0.734331	0.888388	1.03391	0	0
ENSMUSG00000006216	Clcnkb	chloride channel voltage-sensitive Kb [Source:MGI Symbol;Acc:MGI:1930643]	0	0	0	0	0	0	0	0	0	0	0	0	0	0	0	0	NA	NA	NA	0	NA	NA	NA	0	NA	NA	NA	0	0
ENSMUSG00000006218	Fam131c	family with sequence similarity 131 member C [Source:MGI Symbol;Acc:MGI:2685539]	11.0755	15.8284	15.0619	9.43261	7.77217	12.3099	8.81459	26.8907	115.437	101.188	84.8052	102.391	106.892	124.136	105.864	109.708	0.35996	0.591019	1.10436	0	0.703473	NA	1.0938	0	0.439527	0.697598	1.10712	0	0
ENSMUSG00000006219	Fblim1	filamin binding LIM protein 1 [Source:MGI Symbol;Acc:MGI:1921452]	6.90109	4.85811	10.9523	33.5016	4.45288	8.76938	6.62819	5.7773	25.2074	22.2627	18.046	17.1093	50.7615	26.7828	14.1518	22.7849	0.705424	NA	-1.10257	0	0.0885851	NA	-1.96822	0	0.358016	NA	1.35184	0	0
ENSMUSG00000006221	Hspb7	heat shock protein family member 7 (cardiovascular) [Source:MGI Symbol;Acc:MGI:1352494]	8.86043	4.52246	3.47578	3.53718	9.06769	5.12923	2.20366	7.84314	2.83862	0	2.42297	1.8961	0.835084	0	1.56835	0	0.600618	NA	-1.24258	0	0.756644	NA	1.17391	0	0.187511	NA	-2.84195	0	0
ENSMUSG00000006235	Epor	erythropoietin receptor [Source:MGI Symbol;Acc:MGI:95408]	66.453	66.7058	82.2606	62.4906	68.6547	77.9635	68.3133	68.3473	28.3861	35.8756	29.8835	28.4418	26.7228	31.2572	25.0936	30.1701	0.821169	0.910928	-1.02136	0	0.868316	NA	1.02111	0	0.582927	0.800537	-1.08628	0	0
ENSMUSG00000006241	Ccdc159	coiled-coil domain containing 159 [Source:MGI Symbol;Acc:MGI:1914369]	81.6728	88.0732	85.8174	94.3211	92.0575	75.896	75.9346	72.8977	48.3018	47.6823	45.272	42.703	35.1069	43.8015	43.9554	33.8587	0.122982	0.303851	-1.13532	0	0.369038	NA	-1.10801	0	0.218915	0.489165	-1.17132	0	0
ENSMUSG00000006262	Mob1b	MOB kinase activator 1B [Source:MGI Symbol;Acc:MGI:1915723]	238.186	206.834	200.787	222.612	250.026	213.408	200.36	229.893	150.189	189.378	191.06	180.63	210.281	123.754	180.846	139.443	0.685998	0.835488	-1.02989	0	0.798323	0.917053	1.02727	0	0.416116	0.680912	-1.08927	0	0
ENSMUSG00000006269	Atp6v1b1	ATPase H+ transporting lysosomal V1 subunit B1 [Source:MGI Symbol;Acc:MGI:103285]	0	1.13061	0	0	0	0	0	0	0	0	0	0	0	0	0	0	0.893958	NA	-1.32679	0	0.864891	NA	-1.66602	0	1	NA	NA	0	0
ENSMUSG00000006270	Vax1	ventral anterior homeobox 1 [Source:MGI Symbol;Acc:MGI:1277163]	8.33006	9.6242	27.48	18.5255	9.93115	7.27695	10.1608	5.56366	1.34241	0	1.14586	0	0	1.26702	0.556268	1.29707	0.193271	NA	-1.5552	0	0.143863	NA	-1.81566	0	0.927013	NA	1.07189	0	0
ENSMUSG00000006273	Atp6v1b2	ATPase H+ transporting lysosomal V1 subunit B2 [Source:MGI Symbol;Acc:MGI:109618]	5369.18	5270.1	4635.26	5095.13	5107.79	4623.35	5902.13	5508.11	5401.87	5229.45	5284.77	5298.42	5741.42	5428.24	5617.45	5239.36	0.256088	0.484907	1.03807	0	0.441784	0.725754	1.0378	0	0.432566	0.693157	1.03834	0	0
ENSMUSG00000006276	Eps15l1	epidermal growth factor receptor pathway substrate 15-like 1 [Source:MGI Symbol;Acc:MGI:104582]	424.194	492.949	461.12	516.427	441.727	433.933	557.527	509.805	474.995	478.339	508.015	565.038	412.531	419.736	404.633	380.33	0.063972	0.199751	-1.10737	0	0.700396	0.872347	1.0263	0	0.00062758	0.0101189	-1.25269	0	0
ENSMUSG00000041624	Gucy1a2	guanylate cyclase 1 soluble alpha 2 [Source:MGI Symbol;Acc:MGI:2660877]	143.983	75.7518	147.141	137.949	46.6342	32.8273	91.4523	92.9974	110.706	136.142	151.838	152.636	109.396	59.8345	162.323	98.7402	0.00529326	0.0342977	-1.55518	1	0.0037732	NA	-1.91199	0	0.255851	0.532383	-1.27978	0	1
ENSMUSG00000006288	Ttc5	tetratricopeptide repeat domain 5 [Source:MGI Symbol;Acc:MGI:2683584]	275.78	205.771	216.658	270.007	247.416	232.865	207.144	233.053	163.693	207.895	216.454	169.702	194.576	208.084	193.692	216.676	0.885626	0.945108	1.00877	0	0.556393	0.798454	-1.05289	0	0.434658	0.69398	1.07004	0	0
ENSMUSG00000006289	Osgep	O-sialoglycoprotein endopeptidase [Source:MGI Symbol;Acc:MGI:1913496]	162.797	163.788	153.206	181.212	151.188	197.838	143.769	207.644	162.908	215.85	170.719	180.963	240.664	216.397	156.268	176.958	0.363331	0.594531	1.07078	0	0.598505	0.823527	1.06108	0	0.478443	0.728363	1.07991	0	0
ENSMUSG00000006299	Aamp	angio-associated migratory protein [Source:MGI Symbol;Acc:MGI:107809]	965.812	941.861	811.072	902.009	1033.74	989.789	1037.92	968.006	1065.41	992.52	1005.59	1051.42	1059.73	1171.69	1108.85	1128.14	0.00126523	0.0115426	1.09819	0	0.0154746	0.134071	1.11211	0	0.048178	0.199585	1.08592	0	0
ENSMUSG00000006301	Tmbim1	transmembrane BAX inhibitor motif containing 1 [Source:MGI Symbol;Acc:MGI:1916910]	234.43	226.874	363.518	247.601	212.294	403.43	225.787	254.322	763.515	714.046	600.276	710.711	738.625	736.192	759.893	719.602	0.616482	0.79346	1.04281	0	0.847002	0.940595	1.02427	0	0.624287	0.825511	1.0598	0	0
ENSMUSG00000006304	Arpc2	actin related protein 2/3 complex subunit 2 [Source:MGI Symbol;Acc:MGI:1923959]	1756.78	1624.8	1595.11	1796.62	1659.79	1745.74	1831.18	1835.28	1222.17	1094.66	1109.03	1028.06	1299.23	1343.9	1155.64	1207.86	0.0197499	0.0902434	1.08304	0	0.365694	0.667268	1.04443	0	0.0161045	0.0970937	1.12387	0	0
ENSMUSG00000034342	Cbl	Casitas B-lineage lymphoma [Source:MGI Symbol;Acc:MGI:88279]	222.619	159.418	225.925	251.138	91.973	116.947	191.719	159.104	174.102	181.216	190.605	218.051	150.315	109.845	133.309	91.426	7.47619e-06	0.000206458	-1.55209	1	0.00312848	0.0553518	-1.53127	0	0.00150843	0.0190953	-1.57314	1	1
ENSMUSG00000006310	Zbtb32	zinc finger and BTB domain containing 32 [Source:MGI Symbol;Acc:MGI:1891838]	13.5505	14.8659	16.5643	6.46604	14.2077	18.8994	7.04952	18.8288	7.7835	8.40782	10.3349	7.54366	9.45387	4.89758	2.86696	6.68498	0.635727	NA	-1.1137	0	0.680483	NA	1.13959	0	0.263761	NA	-1.4641	0	0
ENSMUSG00000006311	Etv2	ets variant 2 [Source:MGI Symbol;Acc:MGI:99253]	0	0	0	0	0	1.02581	0	0	0	0	0	0	0.835097	0	0	0	0.825676	NA	1.59555	0	0.870379	NA	1.63153	0	0.882104	NA	1.56034	0	0
ENSMUSG00000006313	Upk1a	uroplakin 1A [Source:MGI Symbol;Acc:MGI:98911]	6.64527	5.65298	1.15861	2.35816	6.47678	11.2841	3.30547	5.60223	6.62341	4.59947	6.46137	7.58453	4.17546	3.57228	3.13672	0.914233	0.701728	NA	-1.13392	0	0.256571	NA	1.68521	0	0.0963865	NA	-2.12416	0	0
ENSMUSG00000006315	Tmem147	transmembrane protein 147 [Source:MGI Symbol;Acc:MGI:1915011]	390.96	397.963	373.075	300.671	432.639	467.765	448.438	371.986	640.576	544.582	537.919	524.288	627.996	697.498	679.891	719.486	0.000180966	0.00259145	1.19574	0	0.0254581	0.173055	1.17634	0	0.00431467	0.0401153	1.21257	0	0
ENSMUSG00000006333	Rps9	ribosomal protein S9 [Source:MGI Symbol;Acc:MGI:1924096]	1025.33	1197.77	1060.56	1162.23	1382.06	1659.79	1238.42	1323.29	1454.81	1459.77	1475.62	1467.05	1651.43	1922.04	1657.9	1780.44	6.72078e-07	2.97574e-05	1.22771	0	0.000118418	0.0100531	1.26113	0	0.00221827	0.0252511	1.19683	0	0
ENSMUSG00000006335	Tfpt	TCF3 (E2A) fusion partner [Source:MGI Symbol;Acc:MGI:1916964]	145.224	140.268	129.701	155.975	182.877	167.769	189.563	170.853	127.825	134.82	132.32	137.853	127.65	144.427	117.757	161.837	0.0461684	0.160328	1.12987	0	0.0125409	0.11973	1.24269	0	0.699437	0.869525	1.03307	0	0
ENSMUSG00000006342	Susd2	sushi domain containing 2 [Source:MGI Symbol;Acc:MGI:1918983]	127.414	130.526	167.791	111.253	138.329	124.032	167.534	150.346	380.756	333.231	246.08	380.618	222.711	283.308	265.401	230.099	0.16729	0.37215	-1.1293	0	0.509479	0.771031	1.08126	0	0.00660165	0.0528046	-1.33696	0	0
ENSMUSG00000006344	Ggt5	gamma-glutamyltransferase 5 [Source:MGI Symbol;Acc:MGI:1346063]	16.6134	15.8287	20.8546	29.4763	23.317	19.4912	11.0183	22.409	32.171	15.638	14.5377	21.8051	21.7121	22.3263	14.8992	16.4567	0.566411	NA	-1.10026	0	0.740166	NA	-1.08779	0	0.659379	NA	-1.11177	0	0
ENSMUSG00000006345	Ggt1	gamma-glutamyltransferase 1 [Source:MGI Symbol;Acc:MGI:95706]	11.5383	16.6986	10.7274	15.5976	20.4347	21.5194	14.5118	16.1191	11.5349	24.29	9.05379	13.809	13.6193	20.9496	10.2568	15.737	0.445567	NA	1.15029	0	0.315483	NA	1.32606	0	0.941133	NA	1.01935	0	0
ENSMUSG00000006356	Crip2	cysteine rich protein 2 [Source:MGI Symbol;Acc:MGI:1915587]	1279.22	1212	1068.23	1148.42	1303.13	1181.75	1486.36	1402.8	290.484	269.528	270.569	256.925	292.282	305.429	240.743	235.873	0.175787	0.382426	1.07049	0	0.0418417	0.222131	1.14123	0	0.865216	0.946728	-1.01254	0	0
ENSMUSG00000006360	Crip1	cysteine-rich protein 1 (intestinal) [Source:MGI Symbol;Acc:MGI:88501]	33.2252	36.1764	30.125	64.8547	50.5142	17.4374	34.1553	29.1311	46.3632	40.477	41.1946	30.34	39.251	50.9081	43.916	46.6216	0.781182	0.890758	-1.04138	0	0.270356	NA	-1.26437	0	0.514167	0.752401	1.13944	0	0
ENSMUSG00000006362	Cbfa2t3	CBFA2/RUNX1 translocation partner 3 [Source:MGI Symbol;Acc:MGI:1338013]	490.069	487.502	330.038	499.401	289.734	413.079	442.287	345.948	109.829	130.517	104.775	110.628	108.49	101.701	72.4159	92.2955	0.0155502	0.0760223	-1.21389	0	0.0839559	0.323844	-1.21222	0	0.112361	0.334374	-1.21593	0	0
ENSMUSG00000006369	Fbln1	fibulin 1 [Source:MGI Symbol;Acc:MGI:95487]	91.1682	99.1194	84.4888	118.222	93.038	87.5613	84.9973	89.9188	106.105	99.4939	100.006	98.4054	84.0346	106.507	77.4734	97.1307	0.146169	0.341464	-1.10789	0	0.353936	NA	-1.1056	0	0.300453	0.577769	-1.10953	0	0
ENSMUSG00000006373	Pgrmc1	progesterone receptor membrane component 1 [Source:MGI Symbol;Acc:MGI:1858305]	2170.8	1959.34	1525.88	1691.96	1682.69	1562.35	2117.71	1830.81	1756.15	1996.16	1954.54	1697.97	1938.24	1969.2	1875.75	2142.99	0.660783	0.820758	1.02383	0	0.779928	0.907774	-1.02159	0	0.371614	0.641889	1.07018	0	0
ENSMUSG00000006378	Gcat	glycine C-acetyltransferase (2-amino-3-ketobutyrate-coenzyme A ligase) [Source:MGI Symbol;Acc:MGI:1349389]	98.1674	82.5832	84.1837	81.9156	91.0676	74.0118	81.1235	58.9615	112.846	100.231	74.7601	83.0122	94.6781	118.104	120.007	95.9653	0.819496	0.910341	1.02037	0	0.29992	NA	-1.14034	0	0.198564	0.464331	1.16188	0	0
ENSMUSG00000053835	H2-T24	histocompatibility 2 T region locus 24 [Source:MGI Symbol;Acc:MGI:95958]	70.6485	73.5099	91.7268	85.8136	58.7911	56.743	59.877	53.2777	44.9924	63.3797	60.7904	46.9204	27.1482	36.9163	32.722	28.3904	3.09458e-06	9.71755e-05	-1.55121	1	0.00938253	NA	-1.40587	0	8.58638e-05	0.00231247	-1.7358	1	1
ENSMUSG00000006389	Mpl	myeloproliferative leukemia virus oncogene [Source:MGI Symbol;Acc:MGI:97076]	2.85445	5.01402	14.3867	20.9154	13.7681	8.18892	3.43891	10.5037	1.67848	0	2.14906	1.68176	0	0	0	1.6218	0.292102	NA	-1.56236	0	0.691181	NA	-1.22391	0	0.194667	NA	-3.26642	0	0
ENSMUSG00000006390	Elovl1	elongation of very long chain fatty acids (FEN1/Elo2 SUR4/Elo3 yeast)-like 1 [Source:MGI Symbol;Acc:MGI:1858959]	127.758	153.629	193.501	146.483	186.076	196.681	123.148	149.208	312.702	311.897	219.033	287.93	259.305	294.947	257.994	265.632	0.973174	0.987786	-1.00257	0	0.658812	0.852631	1.05259	0	0.656071	0.845639	-1.04849	0	0
ENSMUSG00000006392	Med8	mediator complex subunit 8 [Source:MGI Symbol;Acc:MGI:1915269]	151.686	166.83	170.253	184.598	201.113	188.83	173.764	158.389	173.41	168.862	155.272	157.67	173.949	164.978	154.841	186.162	0.335086	0.567289	1.05315	0	0.397092	0.692817	1.07109	0	0.636017	0.832341	1.03732	0	0
ENSMUSG00000006395	Hyi	hydroxypyruvate isomerase (putative) [Source:MGI Symbol;Acc:MGI:1915430]	101.651	104.532	87.1642	69.3483	141.426	112.974	110.069	110.705	89.5828	97.1965	80.3224	98.2584	77.2034	90.249	93.0888	99.5166	0.123597	0.304929	1.13265	0	0.0163175	NA	1.30733	0	0.90203	0.960838	-1.01354	0	0
ENSMUSG00000006398	Cdc20	cell division cycle 20 [Source:MGI Symbol;Acc:MGI:1859866]	1.95207	2.10913	12.3095	9.20511	3.93217	9.34193	4.32589	6.09311	7.18063	8.49322	8.92233	5.48419	4.59642	10.0107	5.77463	16.3403	0.863969	NA	1.05132	0	0.890733	NA	-1.06315	0	0.71423	NA	1.16682	0	0
ENSMUSG00000006403	Adamts4	a disintegrin-like and metallopeptidase (reprolysin type) with thrombospondin type 1 motif 4 [Source:MGI Symbol;Acc:MGI:1339949]	95.6661	112.127	235.646	80.7185	105.63	251.074	105.099	106.476	465.821	408.156	350.618	490.597	439.13	427.072	408.567	417.939	0.814835	0.907903	1.03335	0	0.688991	0.866933	1.08584	0	0.947622	0.980932	-1.01308	0	0
ENSMUSG00000006411	Pvrl4	nectin cell adhesion molecule 4 [Source:MGI Symbol;Acc:MGI:1918990]	30.999	22.4985	33.6247	26.8777	46.8723	34.315	28.7941	25.9021	62.7688	78.393	76.3076	68.2547	75.4215	68.2192	87.1349	66.224	0.390317	0.620264	1.08863	0	0.326283	NA	1.18219	0	0.759122	0.901646	1.04045	0	0
ENSMUSG00000006412	Pfdn2	prefoldin 2 [Source:MGI Symbol;Acc:MGI:1276111]	660.175	708.222	622.729	602.805	798.152	932.269	629.505	805.192	653.417	730.648	601.543	792.881	676.206	774.534	748.241	761.126	0.019064	0.087987	1.13964	0	0.011047	0.111964	1.21997	0	0.404365	0.669571	1.06647	0	0
ENSMUSG00000006418	Rnf114	ring finger protein 114 [Source:MGI Symbol;Acc:MGI:1933159]	432.747	521.446	459.995	469.085	498.315	515.94	456.73	515.427	429.63	449.46	434.965	420.33	498.592	453.147	469.126	526.964	0.0223863	0.0977829	1.08964	0	0.334357	0.64266	1.05511	0	0.0306564	0.148896	1.12243	0	0
ENSMUSG00000006423	C330007P06Rik	RIKEN cDNA C330007P06 gene [Source:MGI Symbol;Acc:MGI:1924894]	398.497	340.229	327.644	361.342	366.405	352.434	334.888	320.016	461.342	403.858	403.86	359.627	416.33	412.14	419.218	412.29	0.854467	0.927884	-1.00785	0	0.534475	0.785599	-1.04085	0	0.741318	0.892287	1.01996	0	0
ENSMUSG00000006435	Neurl1a	neuralized E3 ubiquitin protein ligase 1A [Source:MGI Symbol;Acc:MGI:1334263]	2580.12	2740.06	2172.86	2565.08	2752.95	2274.62	2507.19	2688.88	659.26	603.739	752.691	590.261	791.845	615.945	555.925	555.105	0.882498	0.943201	-1.00828	0	0.83846	0.935321	1.01623	0	0.673858	0.853748	-1.03507	0	0
ENSMUSG00000006442	Srm	spermidine synthase [Source:MGI Symbol;Acc:MGI:102690]	321.679	392.41	335.391	433.07	332.981	449.363	440.367	440.02	358.401	301.397	333.456	314.416	359.661	336.188	370.526	372.633	0.0454645	0.158571	1.11267	0	0.135328	0.414333	1.12494	0	0.218872	0.489158	1.10057	0	0
ENSMUSG00000006445	Epha2	Eph receptor A2 [Source:MGI Symbol;Acc:MGI:95278]	7.52968	8.64729	17.8431	10.0197	5.03177	17.4803	11.2362	8.56951	23.0511	13.8282	6.17715	6.44528	8.72921	9.1071	4.66476	7.2256	0.324667	NA	-1.28102	0	0.931333	NA	-1.03233	0	0.205094	NA	-1.59318	0	0
ENSMUSG00000006456	Rbm14	RNA binding motif protein 14 [Source:MGI Symbol;Acc:MGI:1929092]	315.268	298.631	293.671	312.915	270.221	303.388	288.497	242.324	275.009	285.11	239.616	329.761	256.601	288.784	200.513	213.668	0.0296778	0.11939	-1.14049	0	0.264605	0.578591	-1.10416	0	0.0623285	0.236464	-1.17682	0	0
ENSMUSG00000006457	Actn3	actinin alpha 3 [Source:MGI Symbol;Acc:MGI:99678]	11.0284	6.41504	6.57379	8.59395	5.24995	5.37123	7.1963	6.83985	18.3104	9.6931	6.794	11.0509	14.7526	15.7734	12.9822	14.5459	0.877667	NA	1.03271	0	0.436959	NA	-1.30181	0	0.413324	NA	1.2549	0	0
ENSMUSG00000006462	A530013C23Rik	NA	0	1.28668	1.31852	1.34181	1.47419	0	0	0	0	0	0	0.783141	2.59054	2.77038	0	0	0.618079	NA	1.60649	0	0.46402	NA	-2.82222	0	0.222498	NA	5.24609	0	0
ENSMUSG00000006463	Zdhhc24	zinc finger DHHC domain containing 24 [Source:MGI Symbol;Acc:MGI:1917855]	240.887	262.325	229.32	207.004	258.58	219.611	229.021	208.165	207.787	187.581	200.887	198.736	191.879	183.907	219.932	201.933	0.80224	0.902693	-1.01261	0	0.691961	0.86791	-1.03011	0	0.959238	0.984428	1.00372	0	0
ENSMUSG00000006464	Bbs1	Bardet-Biedl syndrome 1 (human) [Source:MGI Symbol;Acc:MGI:1277215]	492.863	463.556	403.189	431.532	392.505	369.308	410.985	405.603	232.767	242.848	288.331	257.869	253.865	233.98	229.762	191.995	0.011092	0.0588867	-1.13006	0	0.06704	0.285851	-1.13558	0	0.108234	0.328047	-1.12387	0	0
ENSMUSG00000006469	Slc34a3	solute carrier family 34 (sodium phosphate) member 3 [Source:MGI Symbol;Acc:MGI:2159410]	2.94023	3.03104	0	0.813486	0	0.70777	0	0.773045	5.87544	6.98135	5.01515	4.82838	6.91394	9.37752	4.86932	4.41545	0.715273	NA	-1.13497	0	0.223357	NA	-2.75972	0	0.84608	NA	1.0819	0	0
ENSMUSG00000006471	Ndor1	NADPH dependent diflavin oxidoreductase 1 [Source:MGI Symbol;Acc:MGI:1926047]	351.77	430.989	412.821	349.151	404.89	325.044	416.933	473.708	268.795	228.63	320.783	266.266	261.121	182.144	238.161	221.094	0.340287	0.572854	-1.07158	0	0.642026	0.845241	1.04647	0	0.0595466	0.229822	-1.20348	0	0
ENSMUSG00000006476	Nsmf	NMDA receptor synaptonuclear signaling and neuronal migration factor [Source:MGI Symbol;Acc:MGI:1861755]	5280.19	6189.86	5398.62	5046	5864.57	5774.42	5338.19	6032.24	2869.3	2118.55	2723.06	2118.08	3605.78	2570.31	1943.13	2998.8	0.226956	0.449211	1.08955	0	0.629979	0.840123	1.04995	0	0.225572	0.497419	1.13099	0	0
ENSMUSG00000006488	Prl7a1	prolactin family 7 subfamily a member 1 [Source:MGI Symbol;Acc:MGI:1206572]	0	0	0	0	0	0	0	0	0	0	0	0	0	0	0	0	NA	NA	NA	0	NA	NA	NA	0	NA	NA	NA	0	0
ENSMUSG00000006490	Prl8a9	prolactin family8 subfamily a member 9 [Source:MGI Symbol;Acc:MGI:1914560]	0	0	0	0	0	0	0	0	0	0	0	0	0	0	0	0	NA	NA	NA	0	NA	NA	NA	0	NA	NA	NA	0	0
ENSMUSG00000006494	Pdk1	pyruvate dehydrogenase kinase isoenzyme 1 [Source:MGI Symbol;Acc:MGI:1926119]	611.687	519.832	607.751	511.128	526.416	454.292	575.305	492.171	229.42	256.57	315.407	201.11	310.913	238.699	296.076	256.506	0.960629	0.980561	-1.0033	0	0.292384	0.604072	-1.09933	0	0.311151	0.588857	1.09912	0	0
ENSMUSG00000006498	Ptbp1	polypyrimidine tract binding protein 1 [Source:MGI Symbol;Acc:MGI:97791]	372.932	451.62	430.631	562.802	504.242	466.785	358.637	429.535	338.231	295.716	403.044	336.256	329.993	345.953	279.486	349.277	0.513614	0.721787	-1.04366	0	0.72966	0.884697	-1.03369	0	0.584402	0.801305	-1.05348	0	0
ENSMUSG00000006517	Mvd	mevalonate (diphospho) decarboxylase [Source:MGI Symbol;Acc:MGI:2179327]	184.961	144.718	167.997	176.86	172.284	228.761	190.616	207.283	198.703	185.817	150.225	199.092	193.741	167.896	165.461	158.164	0.46833	0.685377	1.05008	0	0.0620994	0.275561	1.18771	0	0.458535	0.711884	-1.068	0	0
ENSMUSG00000006519	Cyba	cytochrome b-245 alpha polypeptide [Source:MGI Symbol;Acc:MGI:1316658]	46.5163	42.9616	39.3932	44.8063	42.7454	47.1864	23.138	35.854	43.5251	38.6361	29.077	42.6639	31.734	48.2268	45.4831	32.9113	0.637267	0.805713	-1.05715	0	0.380752	NA	-1.16712	0	0.842075	0.939512	1.03402	0	0
ENSMUSG00000006522	Itih3	inter-alpha trypsin inhibitor heavy chain 3 [Source:MGI Symbol;Acc:MGI:96620]	141.862	215.305	244.127	187.212	298.708	201.63	131.025	192.417	762.54	946.367	822.592	1070.65	817.381	1076.16	1081.01	798.548	0.666252	0.824419	1.04263	0	0.800311	0.917762	1.03711	0	0.731596	0.887007	1.04779	0	0
ENSMUSG00000006526	Tmem110	transmembrane protein 110 [Source:MGI Symbol;Acc:MGI:1921500]	194.42	311.935	288.511	163.864	241.6	224.742	197.076	222.042	171.169	238.754	180.856	244.02	233.304	227.412	185.601	195.797	0.740023	0.867125	-1.02961	0	0.575607	0.808945	-1.07457	0	0.925234	0.971036	1.012	0	0
ENSMUSG00000006527	Sfmbt1	Scm-like with four mbt domains 1 [Source:MGI Symbol;Acc:MGI:1859609]	278.176	202.139	238.515	247.07	230.886	175.543	283.433	216.621	237.859	252.529	227.925	266.172	245.788	267.707	246.299	213.068	0.568157	0.759926	-1.03788	0	0.50531	0.767756	-1.06658	0	0.901728	0.960838	-1.01166	0	0
ENSMUSG00000006529	Itih1	inter-alpha trypsin inhibitor heavy chain 1 [Source:MGI Symbol;Acc:MGI:96618]	0	0	0.844633	0	0	0	0	0	0	0	0	0	0.608789	0	0	0	0.987677	NA	-1.03331	0	0.888622	NA	-1.52216	0	0.905906	NA	1.42562	0	0
ENSMUSG00000006538	Ihh	Indian hedgehog [Source:MGI Symbol;Acc:MGI:96533]	0	2.26123	0	1.17906	2.59076	5.12921	0	1.12045	0.946205	0.919885	2.42297	1.89611	5.01051	0.893059	0	2.74275	0.31508	NA	1.81354	0	0.314339	NA	2.59152	0	0.694662	NA	1.38215	0	0
ENSMUSG00000006542	Prkag3	protein kinase AMP-activated gamma 3 non-catalytic subunit [Source:MGI Symbol;Acc:MGI:1891343]	0	0.997364	0	1.82471	0	0	0	0	4.42737	3.58685	3.14925	6.27627	6.5124	3.52606	2.76703	4.27785	0.697943	NA	-1.18993	0	0.33025	NA	-2.82904	0	0.987773	NA	1.00806	0	0
ENSMUSG00000006546	Cryba2	crystallin beta A2 [Source:MGI Symbol;Acc:MGI:104336]	0	0	3.52032	1.1942	2.4581	0	2.2318	4.40144	17.1742	6.5217	14.6727	9.60213	15.2241	14.4722	14.296	10.1848	0.430599	NA	1.25954	0	0.323829	NA	1.94873	0	0.725597	NA	1.12885	0	0
ENSMUSG00000006567	Atp7b	ATPase Cu++ transporting beta polypeptide [Source:MGI Symbol;Acc:MGI:103297]	31.0116	20.3513	20.8546	27.1181	23.3172	31.8015	23.1386	26.8908	49.2028	45.0741	46.036	56.8828	32.5681	38.4012	50.971	41.1418	0.438485	0.660693	-1.09383	0	0.746281	NA	1.06298	0	0.221147	NA	-1.2051	0	0
ENSMUSG00000006570	Defb2	defensin beta 2 [Source:MGI Symbol;Acc:MGI:1338754]	0	0	0	0	0	0	0	0	0	0	0	0	0.83516	0	0	0	0.91847	NA	1.24252	0	1	NA	NA	0	0.882118	NA	1.56026	0	0
ENSMUSG00000006574	Slc4a1	solute carrier family 4 (anion exchanger) member 1 [Source:MGI Symbol;Acc:MGI:109393]	0	1.65572	2.54502	0	1.89701	1.50229	0	1.64082	0.692827	1.3471	1.77413	2.7767	2.44584	2.61563	9.11204	1.33887	0.332687	NA	1.58143	0	0.972718	NA	-1.02847	0	0.219095	NA	2.17326	0	0
ENSMUSG00000006575	Rundc3a	RUN domain containing 3A [Source:MGI Symbol;Acc:MGI:1858752]	3936.09	4296.65	3665.53	3804.57	3795.77	4196.02	4407.49	4339.95	2311.53	2040.94	2233.13	2011.01	2613.61	2571.17	2327.46	2399.67	0.00307699	0.0228078	1.10818	0	0.185077	0.48502	1.06603	0	0.00351791	0.034793	1.15292	0	0
ENSMUSG00000006576	Slc4a3	solute carrier family 4 (anion exchanger) member 3 [Source:MGI Symbol;Acc:MGI:109350]	1876.3	1659	1599.85	1972.74	2031.7	1647.59	1885.28	1980	1529.88	1403.45	1353.98	1537.63	1387.55	1101.61	1446.14	1173.6	0.501951	0.71195	-1.03624	0	0.388183	0.685293	1.06126	0	0.0576261	0.224687	-1.1403	0	0
ENSMUSG00000006585	Cdt1	chromatin licensing and DNA replication factor 1 [Source:MGI Symbol;Acc:MGI:1914427]	8.86042	13.5673	22.0133	7.07438	11.6584	18.4651	14.3238	21.2885	23.6551	30.3562	29.8834	17.065	17.5368	23.2196	29.7986	18.285	0.860942	NA	1.03124	0	0.364465	NA	1.2847	0	0.58746	NA	-1.13636	0	0
ENSMUSG00000030249	Abcc9	ATP-binding cassette sub-family C (CFTR/MRP) member 9 [Source:MGI Symbol;Acc:MGI:1352630]	75.3434	78.0436	96.2004	122.669	77.7542	71.838	57.3178	53.8026	118.322	67.1774	71.9087	132.778	58.1145	45.5634	56.4822	72.255	0.000222568	0.00305095	-1.5506	1	0.0407081	NA	-1.42863	0	0.00240028	0.0265259	-1.67624	1	1
ENSMUSG00000006587	Snai3	snail family zinc finger 3 [Source:MGI Symbol;Acc:MGI:1353563]	4.43019	0	9.26882	3.53722	5.18146	6.15499	2.20365	1.12045	0	1.83978	0	0	0.83509	0	1.56836	0	0.979015	NA	-1.01579	0	0.83087	NA	-1.17507	0	0.777872	NA	1.37141	0	0
ENSMUSG00000006589	Aprt	adenine phosphoribosyl transferase [Source:MGI Symbol;Acc:MGI:88061]	136.227	157.15	122.813	126.164	168.393	178.489	158.661	149.019	105.974	100.269	97.7301	93.8599	131.946	138.428	95.671	120.676	0.00314403	0.0231755	1.21362	0	0.0511701	0.246258	1.20655	0	0.0400503	0.177048	1.22114	0	0
ENSMUSG00000006599	Gtf2h1	general transcription factor II H polypeptide 1 [Source:MGI Symbol;Acc:MGI:1277216]	333.957	274.279	363.406	358.778	343.381	286.885	343.489	338.287	247.147	251.242	234.812	234.213	276.973	225.022	299.136	290.867	0.331214	0.563367	1.05577	0	0.871333	0.95017	-1.01288	0	0.125073	0.35615	1.12818	0	0
ENSMUSG00000039477	Tnrc18	trinucleotide repeat containing 18 [Source:MGI Symbol;Acc:MGI:3648294]	459.626	481.705	469.544	534.299	216.013	303.059	434.01	379.776	282.518	363.846	336.583	393.227	227.262	192.695	221.96	190.574	3.59662e-08	2.87795e-06	-1.55025	1	0.000891838	0.0289168	-1.45706	1	1.14929e-05	0.000527468	-1.65153	1	1
ENSMUSG00000006638	Abhd1	NA	28.7963	36.0874	18.954	26.0001	40.9954	47.8551	29.2685	21.3847	35.2237	31.2563	18.3514	23.923	16.1478	25.0414	16.5341	14.5414	0.652996	0.816103	-1.0797	0	0.285336	NA	1.27757	0	0.0826282	NA	-1.4896	0	0
ENSMUSG00000006641	Slc5a6	solute carrier family 5 (sodium-dependent vitamin transporter) member 6 [Source:MGI Symbol;Acc:MGI:2660847]	177.011	183.994	188.538	181.747	163.413	159.981	148.939	195.453	254.871	335.022	270.643	282.732	227.773	339.166	263.209	184.725	0.151465	0.349048	-1.11506	0	0.416071	0.708415	-1.09783	0	0.255904	0.532401	-1.12988	0	0
ENSMUSG00000006642	Tcf23	transcription factor 23 [Source:MGI Symbol;Acc:MGI:1934960]	4.43023	2.26124	3.47577	0	9.06774	5.12926	4.40734	2.2409	2.83862	1.83976	3.23061	4.74024	2.50525	1.78611	1.56834	0	0.967764	NA	1.0168	0	0.220495	NA	2.01253	0	0.217065	NA	-2.12893	0	0
ENSMUSG00000006649	Nphs1	nephrosis 1 nephrin [Source:MGI Symbol;Acc:MGI:1859637]	12.0094	6.18904	8.9847	16.3027	29.36	13.9934	13.7308	23.2983	9.57867	0.41962	5.86542	5.16984	0	2.60888	2.7853	12.319	0.348611	NA	1.36985	0	0.16969	NA	1.84611	0	0.759987	NA	-1.18424	0	0
ENSMUSG00000006651	Aplp1	amyloid beta (A4) precursor-like protein 1 [Source:MGI Symbol;Acc:MGI:88046]	10589.3	11255.3	10791.2	10004.3	10826.8	11634.1	11578	11595.5	11688.5	11187.6	11055.2	11766.3	11996	12466.2	12014.3	12092.8	0.00124949	0.0114699	1.06658	0	0.0221629	0.160751	1.07034	0	0.0385159	0.172505	1.06289	0	0
ENSMUSG00000006673	Qrich1	glutamine-rich 1 [Source:MGI Symbol;Acc:MGI:1916482]	660.283	604.339	614.464	662.168	635.403	616.89	637.937	617.184	576.667	565.926	580.33	547.382	555.755	564.662	551.371	571.659	0.640603	0.807548	-1.01334	0	0.745916	0.892775	-1.01387	0	0.757622	0.900531	-1.01275	0	0
ENSMUSG00000006675	P4htm	prolyl 4-hydroxylase transmembrane (endoplasmic reticulum) [Source:MGI Symbol;Acc:MGI:1921693]	500.613	542.691	447.22	462.195	465.038	505.737	594.987	563.585	484.456	488.461	511.251	506.263	482.681	553.699	529.319	514.719	0.116329	0.293374	1.06699	0	0.154698	0.442734	1.09133	0	0.459932	0.712967	1.04482	0	0
ENSMUSG00000006676	Usp19	ubiquitin specific peptidase 19 [Source:MGI Symbol;Acc:MGI:1918722]	1289.21	1325.04	1283.62	1260.43	1155.46	1153	1205.23	1229.12	1117.61	1048.73	969.15	1039.1	805.029	894.061	860.232	785.338	3.81687e-06	0.000114446	-1.16445	0	0.0409967	0.219974	-1.08755	0	8.51564e-08	1.39134e-05	-1.247	0	0
ENSMUSG00000006678	Pola1	polymerase (DNA directed) alpha 1 [Source:MGI Symbol;Acc:MGI:99660]	59.2517	23.6425	36.711	26.5516	26.5419	27.7739	16.8373	14.4183	65.3964	27.3738	36.3541	26.687	27.5368	18.6746	40.5306	38.1447	0.0536107	0.177363	-1.42136	0	0.0494028	NA	-1.70233	0	0.451161	NA	-1.21222	0	0
ENSMUSG00000006699	Cdc42	cell division cycle 42 [Source:MGI Symbol;Acc:MGI:106211]	2647.49	2502.34	2384.33	2606.8	2683.25	2706.1	2632.99	2760.84	2403.69	2438.96	2528.88	2351.14	2579.43	2662.09	2678.6	2827.3	0.000264569	0.00349679	1.0845	0	0.0588258	0.267285	1.06339	0	0.00163839	0.0203618	1.10488	0	0
ENSMUSG00000006705	Pknox1	Pbx/knotted 1 homeobox [Source:MGI Symbol;Acc:MGI:1201409]	183.302	131.86	124.009	154.175	164.44	117.317	112.788	109.551	155.696	86.452	133.261	115.706	127.452	128.906	118.961	153.996	0.637874	0.805838	-1.04516	0	0.207	0.510927	-1.18164	0	0.567836	0.790241	1.07711	0	0
ENSMUSG00000006711	D130043K22Rik	RIKEN cDNA D130043K22 gene [Source:MGI Symbol;Acc:MGI:3036268]	425.037	362.385	486.372	397.158	297.432	307.887	402.364	327.148	226.904	198.619	229.225	257.246	207.361	188.715	214.268	165.529	0.00163467	0.0140904	-1.2122	0	0.0110713	0.111964	-1.24961	0	0.075865	0.264933	-1.17386	0	0
ENSMUSG00000006715	Gmnn	geminin [Source:MGI Symbol;Acc:MGI:1927344]	16.8593	12.7478	12.6782	10.0101	12.7507	31.8669	8.03781	16.3474	20.7077	25.367	24.6147	19.1084	25.8914	21.888	28.6034	24.8276	0.276202	NA	1.19501	0	0.335807	NA	1.29289	0	0.579115	NA	1.13313	0	0
ENSMUSG00000054640	Slc8a1	solute carrier family 8 (sodium/calcium exchanger) member 1 [Source:MGI Symbol;Acc:MGI:107956]	137.137	100.872	180.044	109.934	57.1435	70.9654	107.772	97.7298	139.489	162.303	165.995	176.404	167.561	126.245	161.542	136.574	0.0131652	0.0672339	-1.29529	0	0.00148958	0.0373052	-1.57743	1	0.530648	0.764748	-1.08746	0	1
ENSMUSG00000006720	Zfp184	zinc finger protein 184 (Kruppel-like) [Source:MGI Symbol;Acc:MGI:1922244]	11.0905	21.3893	18.4455	16.3802	19.2406	27.3182	34.1834	22.489	23.2656	17.5739	11.3184	10.7355	22.1134	10.704	24.8632	21.5822	0.0475639	NA	1.40531	0	0.0894958	NA	1.54095	0	0.326274	NA	1.28069	0	0
ENSMUSG00000006724	Cyp27b1	cytochrome P450 family 27 subfamily b polypeptide 1 [Source:MGI Symbol;Acc:MGI:1098274]	5.55112	1.90332	2.92564	1.98488	8.49002	3.45388	1.85486	6.42556	0	0.774285	3.45563	0.797995	1.40581	4.04547	0	0.769541	0.530975	NA	1.32442	0	0.415561	NA	1.61553	0	0.87264	NA	-1.13804	0	0
ENSMUSG00000006728	Cdk4	cyclin-dependent kinase 4 [Source:MGI Symbol;Acc:MGI:88357]	314.732	418.942	297.047	323.862	391.147	423.105	421.19	415.081	379.787	392.019	340.161	340.803	369.196	431.323	356.275	478.589	0.00517062	0.0337335	1.17038	0	0.0148085	0.130406	1.221	0	0.145611	0.389458	1.12384	0	0
ENSMUSG00000006731	B4galnt1	beta-1 4-N-acetyl-galactosaminyl transferase 1 [Source:MGI Symbol;Acc:MGI:1342057]	1326.85	1306.99	1204.94	1359.46	1361.45	1345.91	1437.89	1299.72	710.6	585.047	657.433	607.703	694.791	676.046	573.231	595.177	0.595471	0.780374	1.02024	0	0.384425	0.682779	1.04745	0	0.874496	0.950396	-1.00884	0	0
ENSMUSG00000006732	Mettl1	methyltransferase like 1 [Source:MGI Symbol;Acc:MGI:1339986]	59.042	69.3041	67.0271	74.6714	71.4992	62.0116	78.1119	84.7281	87.2793	87.7267	80.1538	69.7175	73.611	96.5311	84.9669	98.9988	0.262562	0.491964	1.09191	0	0.449152	NA	1.0975	0	0.444805	0.701606	1.08782	0	0
ENSMUSG00000006736	Tspan31	tetraspanin 31 [Source:MGI Symbol;Acc:MGI:1914375]	476.246	481.636	425.207	451.586	520.736	523.173	440.73	431.372	463.639	385.434	395.757	374.485	432.577	478.684	371.701	403.179	0.392406	0.622436	1.04225	0	0.549934	0.794928	1.04374	0	0.570154	0.79191	1.04088	0	0
ENSMUSG00000006740	Kif5b	kinesin family member 5B [Source:MGI Symbol;Acc:MGI:1098268]	1776.57	1869	2469.28	1840.6	1687.88	1975.95	1591.63	1924.2	3364.19	3565.74	3483.73	3792.86	3636.51	2792.51	4240.17	3274.78	0.319613	0.550639	-1.06171	0	0.235526	0.546622	-1.10772	0	0.827768	0.933849	-1.0187	0	0
ENSMUSG00000006763	Saal1	serum amyloid A-like 1 [Source:MGI Symbol;Acc:MGI:1926185]	103.623	116.065	80.0424	112.804	136.462	78.7249	124.17	144.34	109.754	66.8846	88.6035	72.4806	107.809	81.0291	73.5403	88.757	0.351692	0.582594	1.09907	0	0.313062	NA	1.16229	0	0.784512	0.914866	1.04119	0	0
ENSMUSG00000006764	Tph2	tryptophan hydroxylase 2 [Source:MGI Symbol;Acc:MGI:2651811]	2.20935	7.89373	4.62233	3.52798	7.75209	8.18542	1.09897	8.94029	75.4996	419.294	389.084	512.616	121.605	392.815	215.869	100.306	0.610667	0.790385	-1.19062	0	0.513679	0.773877	1.42103	0	0.227082	0.499311	-1.68137	0	0
ENSMUSG00000006777	Krt23	keratin 23 [Source:MGI Symbol;Acc:MGI:2148866]	1.10755	1.1306	0	2.35815	1.29536	3.07749	0	1.12045	0.946203	0	1.61533	0.948062	0.83509	0	0.784178	0	0.756642	NA	-1.23792	0	0.840929	NA	1.21234	0	0.500826	NA	-2.09666	0	0
ENSMUSG00000006782	Cnp	2' 3'-cyclic nucleotide 3' phosphodiesterase [Source:MGI Symbol;Acc:MGI:88437]	1451.52	1471.61	2738.03	1142.22	1404.67	3538.54	1503.09	1910.3	6029.14	5636.64	5341.1	5342.75	6483.02	6221.43	7049.69	6864.06	0.175867	0.382426	1.20955	0	0.319758	0.629023	1.22849	0	0.396765	0.663047	1.191	0	0
ENSMUSG00000006784	Ttc25	tetratricopeptide repeat domain 25 [Source:MGI Symbol;Acc:MGI:1921657]	16.914	14.9575	12.9992	14.6657	21.5004	35.8318	12.9358	28.3166	20.6788	11.7397	20.9396	12.5706	15.1871	12.9349	19.5866	16.9296	0.167826	NA	1.27322	0	0.0519351	NA	1.63418	0	0.999368	NA	1.0002	0	0
ENSMUSG00000006800	Sulf2	sulfatase 2 [Source:MGI Symbol;Acc:MGI:1919293]	1143.07	1213.65	1281.88	1185.57	770.072	1055.37	1107.42	1163.35	939.777	965.251	896.314	947.814	796.967	886.266	772.596	781.543	0.00111597	0.0104464	-1.16654	0	0.0194481	0.149737	-1.17558	0	0.0331817	0.156931	-1.15783	0	0
ENSMUSG00000006818	Sod2	superoxide dismutase 2 mitochondrial [Source:MGI Symbol;Acc:MGI:98352]	1042.21	868.316	992.913	989.226	796.665	913.007	986.141	885.156	1382.41	1364.18	1368.97	1364.24	1414.63	1324.4	1512.67	1390.59	0.522335	0.727653	-1.02364	0	0.105524	0.362073	-1.08575	0	0.536878	0.769308	1.02999	0	0
ENSMUSG00000006850	Tmco6	transmembrane and coiled-coil domains 6 [Source:MGI Symbol;Acc:MGI:1919233]	101.895	96.1016	96.1638	80.1767	95.8575	107.713	88.1462	94.1176	81.3735	99.3479	69.459	67.3122	91.8597	111.633	87.0436	92.3386	0.148524	0.345327	1.11832	0	0.788546	NA	1.03099	0	0.0880283	0.289871	1.206	0	0
ENSMUSG00000006906	Stambp	STAM binding protein [Source:MGI Symbol;Acc:MGI:1917777]	233.693	243.081	238.671	222.843	234.463	248.253	275.457	267.787	279.13	271.366	255.221	291.053	287.27	267.025	259.562	278.846	0.362199	0.593449	1.04035	0	0.166757	0.460727	1.09476	0	0.962523	0.98582	-1.00281	0	0
ENSMUSG00000006920	Ezh1	enhancer of zeste 1 polycomb repressive complex 2 subunit [Source:MGI Symbol;Acc:MGI:1097695]	670.9	617.841	598.647	765.054	632.027	549.777	697.426	607.526	641.636	656.39	606.721	610.322	563.678	569.249	529.983	585.19	0.0342449	0.13149	-1.09236	0	0.304361	0.616492	-1.06514	0	0.0609291	0.233686	-1.11887	0	0
ENSMUSG00000006930	Hap1	huntingtin-associated protein 1 [Source:MGI Symbol;Acc:MGI:1261831]	1074.46	1492.5	767.846	836.074	1027.74	864.43	1258.42	1042.26	2272.99	2746.69	2391.85	2613.41	2093.3	2587.6	2547.77	2522.65	0.88256	0.943201	-1.01166	0	0.965108	0.98797	1.00499	0	0.805066	0.923964	-1.02805	0	0
ENSMUSG00000006931	Leprel4	prolyl 3-hydroxylase family member 4 (non-enzymatic) [Source:MGI Symbol;Acc:MGI:1913430]	78.3924	90.8386	117.467	119.465	87.9696	160.797	90.6348	101.811	165.621	175.092	160.683	158.69	169.334	208.424	195.763	220.12	0.0959609	0.260451	1.15176	0	0.498764	0.763651	1.09276	0	0.121607	0.349806	1.20104	0	0
ENSMUSG00000006932	Ctnnb1	catenin (cadherin associated protein) beta 1 [Source:MGI Symbol;Acc:MGI:88276]	3046.53	3113.91	2934.17	2745.06	2796.86	2835.44	3125.27	3073.96	3119.18	3300.33	3441.36	2928.41	3210.33	3174.53	3004.66	3127.98	0.697963	0.842991	-1.01138	0	0.988427	0.996355	-1.00062	0	0.608537	0.815866	-1.02191	0	0
ENSMUSG00000006941	Eif1b	eukaryotic translation initiation factor 1B [Source:MGI Symbol;Acc:MGI:1916219]	601.393	688.523	614.066	652.042	715.023	725.244	713.976	783.189	836.44	795.714	778.607	795.437	1045.54	1014.54	906.52	980.04	4.9958e-08	3.74911e-06	1.19277	0	0.00368384	0.0603817	1.14957	0	2.85834e-06	0.000195078	1.2309	0	0
ENSMUSG00000006948	Klk4	kallikrein related-peptidase 4 (prostase enamel matrix prostate) [Source:MGI Symbol;Acc:MGI:1861379]	0	0	0	0	0	0	0	0	0	0	0	0	0	0	0	0	NA	NA	NA	0	NA	NA	NA	0	NA	NA	NA	0	0
ENSMUSG00000006958	Chrd	chordin [Source:MGI Symbol;Acc:MGI:1313268]	437.636	509.129	385.366	533.673	476.113	489.787	433.052	443.828	150.246	124.266	181.451	130.1	196.152	109.235	100.924	103.254	0.414895	0.641043	-1.07561	0	0.921066	0.970788	-1.01241	0	0.284851	0.56214	-1.15199	0	0
ENSMUSG00000006998	Psmd2	proteasome (prosome macropain) 26S subunit non-ATPase 2 [Source:MGI Symbol;Acc:MGI:1096584]	1399.19	1327.86	1265.34	1341.45	1347.29	1336.98	1502.47	1359.5	1662.87	1481.26	1619.13	1552.23	1638.93	1566.12	1579.48	1416.06	0.758895	0.878237	1.0094	0	0.379017	0.678025	1.03982	0	0.671176	0.852201	-1.01832	0	0
ENSMUSG00000007021	Syngr3	synaptogyrin 3 [Source:MGI Symbol;Acc:MGI:1341881]	1270.16	1350.36	1091.44	1106.01	1178.87	1123.16	1419.9	1205.48	1127.66	1299.2	1157	1082.52	1311.41	1362.31	1220.49	1196.43	0.213931	0.432847	1.05662	0	0.727061	0.883385	1.02259	0	0.168659	0.421812	1.09085	0	0
ENSMUSG00000007029	Vars	valyl-tRNA synthetase [Source:MGI Symbol;Acc:MGI:90675]	426.02	346.011	390.403	404.393	394.729	522.354	308.751	381.165	352.892	343.073	368.267	412.234	305.098	413.738	289.426	282.288	0.428276	0.65343	-1.05999	0	0.829037	0.931764	1.02274	0	0.182607	0.442227	-1.1471	0	0
ENSMUSG00000007030	Vwa7	von Willebrand factor A domain containing 7 [Source:MGI Symbol;Acc:MGI:1306798]	2.17485	2.22014	7.4273	2.31524	10.1748	10.072	4.70897	2.39426	130.99	111.089	95.9495	113.798	77.2361	92.943	98.6453	73.6065	0.634385	0.804443	-1.08533	0	0.0613989	NA	2.00755	0	0.041925	0.182245	-1.3164	0	0
ENSMUSG00000007033	Hspa1l	heat shock protein 1-like [Source:MGI Symbol;Acc:MGI:96231]	49.8399	55.4001	75.3087	56.5949	81.609	49.2405	48.4806	61.6247	38.7944	44.1545	43.6135	57.8313	62.6314	58.0488	37.6403	44.7983	0.628783	0.801009	1.055	0	0.949781	NA	1.01037	0	0.552821	0.780986	1.10122	0	0
ENSMUSG00000007034	Slc44a4	solute carrier family 44 member 4 [Source:MGI Symbol;Acc:MGI:1917379]	5.66574	4.62696	3.55554	10.8568	6.62657	6.29729	2.25459	2.29268	1.93614	0	0	0	0.854385	1.8274	1.60459	0.928938	0.905505	NA	1.05355	0	0.512484	NA	-1.4181	0	0.213481	NA	3.07827	0	0
ENSMUSG00000007035	Msh5	mutS homolog 5 [Source:MGI Symbol;Acc:MGI:1329021]	0.85844	2.10618	3.01567	2.36412	0.784586	5.6839	1.43395	0.804015	13.0821	8.70664	5.14433	5.98234	1.84237	0.692189	1.73005	2.67683	0.00964502	NA	-2.96035	0	0.635571	NA	-1.37204	0	0.00645605	NA	-4.81912	0	0
ENSMUSG00000007036	Abhd16a	abhydrolase domain containing 16A [Source:MGI Symbol;Acc:MGI:99476]	532.82	648.96	696.255	612.853	745.367	731.987	665.18	681.747	715.575	638.896	594.385	578.276	615.476	605.978	691.109	691.822	0.0908	0.25169	1.07992	0	0.0548106	0.255833	1.13366	0	0.626748	0.827091	1.03139	0	0
ENSMUSG00000007038	Neu1	neuraminidase 1 [Source:MGI Symbol;Acc:MGI:97305]	531.051	460.912	459.629	514.931	446.627	460.813	527.427	565.661	505.306	463.261	450.666	508.475	546.655	494.92	493.331	526.419	0.307951	0.537843	1.04402	0	0.783792	0.909864	1.01726	0	0.265822	0.543169	1.06999	0	0
ENSMUSG00000025650	Col7a1	collagen type VII alpha 1 [Source:MGI Symbol;Acc:MGI:88462]	77.7261	48.3905	51.1654	24.6544	48.0519	46.7573	19.1448	21.0924	46.5573	41.1522	35.813	55.7295	31.1357	35.7875	28.0741	20.2857	0.00874993	0.0497966	-1.54908	1	0.083334	NA	-1.53705	0	0.07005	NA	-1.5572	0	1
ENSMUSG00000007041	Clic1	chloride intracellular channel 1 [Source:MGI Symbol;Acc:MGI:2148924]	75.4647	64.2709	84.575	94.7795	87.5739	88.9463	69.7561	80.4577	80.9464	83.9984	57.8511	68.7257	78.0009	80.2485	78.2184	86.592	0.387764	0.617949	1.07224	0	0.827359	NA	1.0269	0	0.352169	0.625305	1.11419	0	0
ENSMUSG00000007050	Lsm2	LSM2 homolog U6 small nuclear RNA and mRNA degradation associated [Source:MGI Symbol;Acc:MGI:90676]	59.4609	71.0105	56.2143	58.2178	93.9747	67.875	55.0533	80.7084	50.0461	47.1606	62.2676	41.9157	51.8125	70.4248	50.5826	68.8221	0.067584	0.206752	1.19607	0	0.206004	NA	1.20617	0	0.2241	0.495224	1.18896	0	0
ENSMUSG00000007080	Pole	polymerase (DNA directed) epsilon [Source:MGI Symbol;Acc:MGI:1196391]	4.97773	15.3978	22.2294	6.64154	33.1613	17.8745	18.8101	15.3808	16.3243	22.1406	12.9222	14.8079	16.3783	14.087	22.8563	15.4959	0.169665	NA	1.33688	0	0.0674116	NA	1.77708	0	0.85792	NA	1.0535	0	0
ENSMUSG00000007097	Atp1a2	ATPase Na+/K+ transporting alpha 2 polypeptide [Source:MGI Symbol;Acc:MGI:88106]	9620.25	9213.4	10377.2	12057.9	9719.08	9571.17	7825.74	9005.26	14783.6	14800.8	13847.4	16709.6	12329.9	13590	12898.9	11055.8	0.000520307	0.00581264	-1.17383	0	0.0444829	0.228871	-1.1425	0	0.00462713	0.0418718	-1.20581	0	0
ENSMUSG00000007107	Atp1a4	ATPase Na+/K+ transporting alpha 4 polypeptide [Source:MGI Symbol;Acc:MGI:1351335]	0	0	0	1.17905	0	0	0	1.12045	1.89241	0	0	0	0.835083	0	0	0	0.8464	NA	-1.32679	0	0.996412	NA	-1.0105	0	0.799818	NA	-1.80035	0	0
ENSMUSG00000007122	Casq1	calsequestrin 1 [Source:MGI Symbol;Acc:MGI:1309468]	3.4316	5.83834	5.98308	1.21777	0	7.41619	3.54785	0	15.0352	12.7486	10.1522	14.8734	11.2124	24.904	9.71888	12.2747	0.82093	NA	-1.06722	0	0.450564	NA	-1.47619	0	0.798473	NA	1.09862	0	0
ENSMUSG00000007207	Stx1a	syntaxin 1A (brain) [Source:MGI Symbol;Acc:MGI:109355]	3411.86	3492.07	2877.75	3402.99	3307.06	3308.02	3572.92	3731.68	203.891	228.886	336.758	192.069	405.233	259.988	197.638	264.559	0.232384	0.456486	1.10803	0	0.649607	0.848298	1.05575	0	0.21394	0.483515	1.16907	0	0
ENSMUSG00000007209	Ceacam9	carcinoembryonic antigen-related cell adhesion molecule 9 [Source:MGI Symbol;Acc:MGI:1347247]	0	2.2612	3.47581	0	5.18143	1.02583	0	0	0	2.75968	1.61534	2.84419	3.34037	2.67921	0.78418	0	0.983837	NA	-1.01336	0	0.96592	NA	1.04467	0	0.951678	NA	-1.05945	0	0
ENSMUSG00000007216	Zfp775	zinc finger protein 775 [Source:MGI Symbol;Acc:MGI:2683557]	60.9156	54.2698	50.978	47.1621	63.4742	68.732	48.4807	59.3839	70.9655	67.1514	59.7663	68.2595	45.0944	62.5138	63.5178	58.5125	0.774223	0.887317	-1.02631	0	0.383858	NA	1.12415	0	0.23565	0.509647	-1.157	0	0
ENSMUSG00000007279	Scube2	signal peptide CUB domain EGF-like 2 [Source:MGI Symbol;Acc:MGI:1928765]	13.2886	6.08929	12.1128	7.40851	6.97671	10.0388	17.0788	10.0345	6.96075	13.1482	16.6605	37.0436	11.244	10.4213	6.33509	15.5927	0.355635	NA	-1.25714	0	0.766111	NA	1.11761	0	0.134213	NA	-1.65728	0	0
ENSMUSG00000007338	Mrpl49	mitochondrial ribosomal protein L49 [Source:MGI Symbol;Acc:MGI:108180]	290.178	300.741	261.844	300.663	301.821	305.698	285.373	283.473	263.991	299.884	325.489	321.392	342.386	388.483	305.045	338.27	0.116073	0.292894	1.07832	0	0.782254	0.909607	1.01974	0	0.0607315	0.233058	1.13274	0	0
ENSMUSG00000007379	Dennd2c	DENN/MADD domain containing 2C [Source:MGI Symbol;Acc:MGI:3036254]	5.53104	4.10292	10.5434	2.07572	2.8473	2.48253	7.01813	2.90891	4.72245	3.2833	3.39496	1.94231	1.47016	4.71665	1.00611	1.91656	0.302585	NA	-1.45	0	0.489287	NA	-1.44857	0	0.484742	NA	-1.45056	0	0
ENSMUSG00000007411	Mark3	MAP/microtubule affinity regulating kinase 3 [Source:MGI Symbol;Acc:MGI:1341865]	661.139	579.245	569.966	626.011	536.233	549.796	600.434	581.451	498.597	425.86	517.351	471.13	561.115	496.485	475.157	502.786	0.920082	0.961986	-1.00427	0	0.219746	0.526801	-1.07393	0	0.285591	0.562732	1.06329	0	0
ENSMUSG00000007415	Gatad1	GATA zinc finger domain containing 1 [Source:MGI Symbol;Acc:MGI:1914460]	673.891	664.093	691.825	701.138	621.883	691.043	635.55	658.018	668.314	644.713	618.654	616.078	740.507	701.581	720.356	707.589	0.233062	0.457445	1.04159	0	0.286916	0.600852	-1.04638	0	0.00272055	0.0289856	1.12761	0	0
ENSMUSG00000007440	Pcdha2	protocadherin alpha 11 [Source:MGI Symbol;Acc:MGI:1298372]	1506.64	1207.57	1516.43	1435.32	1230.21	1098.77	1530.13	1304.1	1098.07	972.765	1089.49	1164.74	1111.5	1021.99	1077.26	979.494	0.196926	0.410445	-1.06417	0	0.179761	0.478341	-1.09743	0	0.650153	0.84173	-1.03193	0	0
ENSMUSG00000007457	2310003L06Rik	RIKEN cDNA 2310003L06 gene [Source:MGI Symbol;Acc:MGI:1921498]	0	0	0	0	0	0	0	0	0	0	0	0	1.67018	0	0	0	0.825672	NA	1.59556	0	1	NA	NA	0	0.751935	NA	2.57931	0	0
ENSMUSG00000007458	M6pr	mannose-6-phosphate receptor cation dependent [Source:MGI Symbol;Acc:MGI:96904]	776.037	741.529	818.848	772.439	773.697	828.978	802.639	762.56	1009.03	964.897	1007.64	1008.67	1083.92	1088.78	1091.61	1134.96	0.0171871	0.0816264	1.0647	0	0.6086	0.828395	1.02008	0	0.00514951	0.0450813	1.10219	0	0
ENSMUSG00000007476	Lrrc8a	leucine rich repeat containing 8A [Source:MGI Symbol;Acc:MGI:2652847]	342.143	247.539	302.311	278.181	263.24	302.544	315.039	320.362	542.03	507.637	497.379	647.342	417.012	534.794	478.215	470.716	0.281021	0.510673	-1.06649	0	0.750533	0.895532	1.02752	0	0.0694326	0.252172	-1.15413	0	0
ENSMUSG00000007480	Mc5r	melanocortin 5 receptor [Source:MGI Symbol;Acc:MGI:99420]	0	0	2.31722	5.89543	1.29535	3.07745	1.10182	1.12044	1.8924	0.919895	1.61535	6.63648	0	0	3.13673	1.82846	0.392406	NA	-1.65443	0	0.822396	NA	-1.22059	0	0.359385	NA	-2.18883	0	0
ENSMUSG00000007564	Ppp2r1a	protein phosphatase 2 regulatory subunit A alpha [Source:MGI Symbol;Acc:MGI:1926334]	4596.57	4410.35	4152.54	4300.26	4441.91	4111.93	4976.22	4611.6	4319.96	3973.4	4028.95	4109.75	4130.53	4344.66	3888.71	3956.19	0.59815	0.78178	1.01566	0	0.368529	0.669499	1.03894	0	0.871238	0.949719	-1.00687	0	0
ENSMUSG00000007570	Fance	Fanconi anemia complementation group E [Source:MGI Symbol;Acc:MGI:1920025]	117.27	110.452	112.523	92.1836	133.821	139.548	167.013	106.929	110.125	89.2315	87.2352	86.3441	108.439	104.494	115.241	100.284	0.0083579	0.048164	1.20738	0	0.0285027	NA	1.26412	0	0.158501	0.407552	1.15668	0	0
ENSMUSG00000007589	Tinf2	Terf1 (TRF1)-interacting nuclear factor 2 [Source:MGI Symbol;Acc:MGI:107246]	60.9152	83.6648	69.516	82.5349	99.7434	94.3767	81.5352	80.6722	98.4052	103.028	90.4584	95.754	96.8703	96.4509	118.411	117.023	0.0567779	0.184495	1.14723	0	0.105746	NA	1.20031	0	0.30706	0.584636	1.10769	0	0
ENSMUSG00000007591	Tssk4	testis-specific serine kinase 4 [Source:MGI Symbol;Acc:MGI:1918349]	5.19529	9.45814	5.43477	5.31088	4.37599	0.962396	5.16845	2.10232	2.13098	2.58901	1.51544	1.77886	1.88074	0.837838	0.88304	2.57312	0.151749	NA	-1.7166	0	0.151233	NA	-2.06524	0	0.673991	NA	-1.29318	0	0
ENSMUSG00000007594	Hapln4	hyaluronan and proteoglycan link protein 4 [Source:MGI Symbol;Acc:MGI:2679531]	1175.12	914.671	1228.11	1274.56	1033.72	1041.24	1021.4	999.441	2180.06	1797.45	1597.54	2021.24	1598.35	1746.82	1762.82	1561.55	0.0143516	0.0715858	-1.13001	0	0.119792	0.38852	-1.12111	0	0.0698683	0.253004	-1.13852	0	0
ENSMUSG00000007603	Dus3l	dihydrouridine synthase 3-like (S. cerevisiae) [Source:MGI Symbol;Acc:MGI:2147092]	513.904	616.184	589.726	547.085	708.572	668.849	613.719	565.826	556.368	555.611	570.207	543.235	545.311	598.35	537.944	556.778	0.130646	0.316385	1.0629	0	0.0338163	0.198065	1.12706	0	0.925628	0.971355	1.00514	0	0
ENSMUSG00000007610	Gtpbp3	GTP binding protein 3 [Source:MGI Symbol;Acc:MGI:1917609]	196.711	206.613	179.323	201.079	196.833	197.506	215.405	183.955	211.001	158.484	179.648	156.991	179.934	191.651	192.537	202.157	0.369891	0.601085	1.049	0	0.893595	0.957932	1.01062	0	0.279653	0.557565	1.08672	0	0
ENSMUSG00000007613	Tgfbr1	transforming growth factor beta receptor I [Source:MGI Symbol;Acc:MGI:98728]	208.71	191.756	244.059	253.817	192.896	245.79	208.538	255.841	200.834	227.83	230.92	206.442	198.078	169.854	192.009	197.846	0.272135	0.502862	-1.06727	0	0.92523	0.972438	1.00798	0	0.103164	0.319155	-1.14422	0	0
ENSMUSG00000043301	Kcnj6	potassium inwardly-rectifying channel subfamily J member 6 [Source:MGI Symbol;Acc:MGI:104781]	206.83	161.258	204.626	212.175	95.5022	100.728	184.057	108.197	57.5017	75.7931	86.3407	66.9404	60.6155	42.2351	48.0515	42.7278	1.81397e-05	0.000416149	-1.5469	1	0.000840712	NA	-1.60735	0	0.0122859	0.0801232	-1.47666	0	1
ENSMUSG00000007646	Rad51c	RAD51 paralog C [Source:MGI Symbol;Acc:MGI:2150020]	35.7668	27.4829	27.6143	36.4228	33.9321	26.7856	20.3338	35.6293	38.3273	44.2439	26.9501	48.5346	36.4648	37.6565	31.5619	41.6346	0.484825	0.698852	-1.08856	0	0.571033	NA	-1.116	0	0.697782	NA	-1.06784	0	0
ENSMUSG00000060487	Samd5	sterile alpha motif domain containing 5 [Source:MGI Symbol;Acc:MGI:2444815]	28.7964	28.2653	48.661	53.0577	12.9538	28.7236	47.3787	20.1681	71.9116	65.3118	76.7275	81.5326	53.4455	36.6154	43.9137	46.6268	0.00164572	0.0141496	-1.54477	1	0.0942311	NA	-1.43683	0	0.0107734	0.0735882	-1.63548	0	1
ENSMUSG00000007655	Cav1	caveolin 1 caveolae protein [Source:MGI Symbol;Acc:MGI:102709]	115.482	159.584	103.52	152.014	107.469	194.563	188.323	197.098	167.45	205.559	197.839	210.176	143.299	157.316	192.167	156.196	0.769127	0.884277	1.03065	0	0.0498271	0.243058	1.29435	0	0.144888	0.388333	-1.20325	0	0
ENSMUSG00000007656	Arpp19	cAMP-regulated phosphoprotein 19 [Source:MGI Symbol;Acc:MGI:1891691]	2937.77	2221.24	2528.5	2671.09	3028.47	2849.17	2639.56	2840.66	751.871	720.327	707.817	711.376	796.669	939.236	819.094	930.477	0.00115899	0.0107883	1.14574	0	0.104615	0.360434	1.09648	0	0.00216565	0.0249416	1.20473	0	0
ENSMUSG00000007659	Bcl2l1	BCL2-like 1 [Source:MGI Symbol;Acc:MGI:88139]	845.458	914.049	808.982	884.158	972.273	983.883	963.689	962.116	959.624	742.906	991.531	868.714	995.246	1084.58	905.782	942.154	0.00900738	0.0509778	1.11299	0	0.0523722	0.249576	1.12445	0	0.101568	0.315641	1.10209	0	0
ENSMUSG00000007670	Khsrp	KH-type splicing regulatory protein [Source:MGI Symbol;Acc:MGI:1336214]	896.013	951.983	892.116	905.512	764.281	782.724	857.227	845.94	717.224	713.828	689.735	722.413	576.207	670.684	617.927	516.556	5.24078e-05	0.000961509	-1.1565	0	0.0267462	0.17766	-1.12122	0	0.000651323	0.0103957	-1.19314	0	0
ENSMUSG00000007682	Dio2	deiodinase iodothyronine type II [Source:MGI Symbol;Acc:MGI:1338833]	1102.02	996.08	937.299	1319.36	1011.7	998.157	793.322	1040.9	379.429	316.439	408.671	346.985	412.53	363.472	283.085	332.791	0.183276	0.392176	-1.08929	0	0.167955	0.461821	-1.13291	0	0.648974	0.840991	-1.04381	0	0
ENSMUSG00000007721	Ccdc124	coiled-coil domain containing 124 [Source:MGI Symbol;Acc:MGI:1916403]	734.297	720.179	674.314	758.161	731.862	920.146	743.725	814.561	609.352	528.023	544.379	573.587	612.128	654.629	619.508	693.89	0.00199558	0.016262	1.12868	0	0.061414	0.274332	1.11349	0	0.0190258	0.108338	1.1439	0	0
ENSMUSG00000007739	Cct4	chaperonin containing Tcp1 subunit 4 (delta) [Source:MGI Symbol;Acc:MGI:104689]	600.473	578.481	605.521	649.185	536.87	627.145	651.3	623.692	890.706	919.406	750.515	699.443	844.727	765.554	872.375	909.942	0.611796	0.790732	1.02347	0	0.956495	0.985831	1.00372	0	0.53103	0.764748	1.04164	0	0
ENSMUSG00000052407	Ccdc171	coiled-coil domain containing 171 [Source:MGI Symbol;Acc:MGI:1922152]	48.4245	64.6055	67.921	30.099	27.6186	39.548	23.9307	25.3038	28.4628	42.0458	39.834	41.5128	31.6504	29.4862	29.986	22.4862	0.001487	0.0130289	-1.5361	1	0.0038077	NA	-1.76847	0	0.132914	NA	-1.34016	0	1
ENSMUSG00000007783	Cpt1c	carnitine palmitoyltransferase 1c [Source:MGI Symbol;Acc:MGI:2446526]	1007.87	1067.3	863.153	883.115	1055.74	918.132	965.205	1002.8	622.603	550.091	659.047	563.143	648.025	589.418	537.158	578.722	0.881822	0.943101	1.00637	0	0.623746	0.837156	1.03057	0	0.769792	0.907109	-1.0185	0	0
ENSMUSG00000007805	Twist2	twist basic helix-loop-helix transcription factor 2 [Source:MGI Symbol;Acc:MGI:104685]	25.4735	18.0896	15.0619	12.9699	18.135	16.4132	28.6474	25.7702	1.8924	1.83979	5.6537	2.8442	4.17546	8.03763	2.35254	4.57117	0.213292	NA	1.31823	0	0.443835	NA	1.24071	0	0.313828	NA	1.5111	0	0
ENSMUSG00000007812	Zfp655	zinc finger protein 655 [Source:MGI Symbol;Acc:MGI:1919861]	217.394	230.492	248.444	248.642	218.144	217.507	279.921	260.746	260.426	339.894	315.432	317.439	356.611	262.655	364.957	338.593	0.376977	0.607987	1.05441	0	0.715836	0.87969	1.03348	0	0.408022	0.673206	1.07317	0	0
ENSMUSG00000007815	Rhoa	ras homolog family member A [Source:MGI Symbol;Acc:MGI:1096342]	1295.84	1233.5	1321.96	1307.58	1171.02	1446.43	1299.06	1369.19	1547.99	1495.74	1473.98	1624.97	1762.87	1576.25	1507.97	1523.14	0.349775	0.580914	1.03176	0	0.610449	0.829299	1.02574	0	0.448193	0.703942	1.03732	0	0
ENSMUSG00000042284	Itga1	integrin alpha 1 [Source:MGI Symbol;Acc:MGI:96599]	58.7006	42.9637	56.7709	84.8915	33.6803	44.1118	52.8881	35.8544	68.1269	39.5548	39.5748	78.6878	35.9085	34.829	32.151	36.5705	0.000972279	0.00938574	-1.53436	1	0.0509294	NA	-1.45477	0	0.010913	0.074211	-1.61592	0	1
ENSMUSG00000007827	Ankrd26	ankyrin repeat domain 26 [Source:MGI Symbol;Acc:MGI:1917887]	150.628	122.107	130.921	119.084	97.1547	77.965	123.406	97.4792	177.887	159.139	155.876	182.025	167.016	145.567	162.323	117.025	0.00796141	0.046566	-1.21688	0	0.0123132	0.119168	-1.32256	0	0.203556	0.471052	-1.1371	0	0
ENSMUSG00000007833	Aldh16a1	aldehyde dehydrogenase 16 family member A1 [Source:MGI Symbol;Acc:MGI:1916998]	46.8999	26.7356	31.0145	66.5547	89.7069	59.4344	20.8322	53.8991	41.3452	61.7987	50.8787	68.7517	59.053	45.9731	76.1015	98.4533	0.172608	0.378626	1.27051	0	0.338373	NA	1.28697	0	0.363643	0.634498	1.25727	0	0
ENSMUSG00000007836	Hnrnpa0	heterogeneous nuclear ribonucleoprotein A0 [Source:MGI Symbol;Acc:MGI:1924384]	843.956	759.773	718.329	833.595	843.294	731.427	966.306	926.611	677.483	731.308	797.965	815.325	605.436	780.533	846.123	777.114	0.412415	0.639072	1.04536	0	0.22327	0.529609	1.09861	0	0.953991	0.982014	-1.00443	0	0
ENSMUSG00000007837	Prrg2	proline-rich Gla (G-carboxyglutamic acid) polypeptide 2 [Source:MGI Symbol;Acc:MGI:1929596]	45.8899	54.4023	42.64	35.9566	45.2153	47.1386	31.1436	45.219	40.6812	31.5185	46.9514	39.2527	51.7123	56.5711	45.0952	50.2929	0.278403	0.508231	1.12214	0	0.733153	NA	-1.05518	0	0.0753151	0.263705	1.29271	0	0
ENSMUSG00000007850	Hnrnph1	heterogeneous nuclear ribonucleoprotein H1 [Source:MGI Symbol;Acc:MGI:1891925]	1943.5	2077.55	1881.35	2212.09	1896.24	2361.99	1503.24	2034.95	1629.16	1925.72	1853.08	1964.14	1671.3	1783.44	1455.57	1597.98	0.132185	0.319008	-1.08616	0	0.606828	0.827326	-1.0411	0	0.109854	0.330055	-1.13287	0	0
ENSMUSG00000007867	Ift43	intraflagellar transport 43 [Source:MGI Symbol;Acc:MGI:1923661]	29.9034	42.9616	25.4897	53.06	50.5174	47.1864	34.1561	35.8541	57.718	47.8351	42.8077	56.8851	51.7764	57.1576	58.8144	37.4824	0.679181	0.831864	1.04904	0	0.573572	NA	1.1067	0	0.979177	0.991538	1.00427	0	0
ENSMUSG00000007872	Id3	inhibitor of DNA binding 3 [Source:MGI Symbol;Acc:MGI:96398]	216.676	247.895	171.581	251.533	241.451	323.259	235.558	217.06	230.978	227.682	257.087	255.766	297.734	319.729	281.021	274.825	0.0107924	0.057735	1.17858	0	0.150708	0.437218	1.14831	0	0.0421528	0.182782	1.20707	0	0
ENSMUSG00000007877	Tcap	titin-cap [Source:MGI Symbol;Acc:MGI:1330233]	32.1186	33.9175	23.1723	25.9401	25.9067	25.6452	47.3781	48.179	0.946199	2.7597	0	0.948076	1.6702	1.78616	2.35256	5.48531	0.106668	NA	1.42497	0	0.324965	NA	1.27832	0	0.111526	NA	2.46248	0	0
ENSMUSG00000078903	Gm14391	predicted gene 14391 [Source:MGI Symbol;Acc:MGI:3709324]	221.591	128.347	164.88	144.291	131.965	73.1577	122.64	148.237	203.024	178.986	256.763	186.052	148.325	105.191	120.964	113.404	3.63447e-05	0.000717336	-1.53268	1	0.0279328	0.182043	-1.3851	0	0.000329358	0.00637591	-1.69083	1	1
ENSMUSG00000007888	Crlf1	cytokine receptor-like factor 1 [Source:MGI Symbol;Acc:MGI:1340030]	6.269	2.5703	5.54296	1.66846	4.13108	6.15786	7.07946	1.78673	16.1987	9.84313	24.1947	8.29993	22.254	21.0924	8.69447	13.3173	0.576038	NA	1.16057	0	0.622865	NA	1.26296	0	0.75552	NA	1.11229	0	0
ENSMUSG00000007891	Ctsd	cathepsin D [Source:MGI Symbol;Acc:MGI:88562]	2618.48	2466.34	2900.98	2973	2431.33	3223.1	2875.94	2889.72	3629.89	3369.74	3255.35	3446.48	3486.97	4118.17	3585.93	3574.78	0.156764	0.35674	1.06024	0	0.487713	0.754128	1.04263	0	0.208456	0.476216	1.0777	0	0
ENSMUSG00000002028	Kmt2a	lysine (K)-specific methyltransferase 2A [Source:MGI Symbol;Acc:MGI:96995]	1939.74	2116.99	1739.28	2153.61	1336.48	1433.61	1616.93	1607.61	1273.13	1695.21	1512.37	1714.08	1011.79	839.909	909.344	788.848	9.99175e-12	4.91557e-09	-1.51994	1	0.000160309	0.0119726	-1.32562	1	1.28559e-13	2.89773e-10	-1.74455	1	1
ENSMUSG00000007907	Cabs1	calcium binding protein spermatid specific 1 [Source:MGI Symbol;Acc:MGI:1918227]	0	0	1.1586	0	0	0	0	0	0	0	0	0	0	0	0	0	0.893957	NA	-1.3268	0	0.864889	NA	-1.66603	0	1	NA	NA	0	0
ENSMUSG00000007908	Hmgcll1	3-hydroxymethyl-3-methylglutaryl-Coenzyme A lyase-like 1 [Source:MGI Symbol;Acc:MGI:2446108]	128.477	118.449	114.165	160.924	156.033	113.947	112.377	131.055	131.666	147.163	155.646	119.649	170.061	141.174	112.597	157.217	0.822644	0.911547	1.01744	0	0.913853	0.96828	-1.01272	0	0.691674	0.864786	1.04482	0	0
ENSMUSG00000007944	Ttc9b	tetratricopeptide repeat domain 9B [Source:MGI Symbol;Acc:MGI:1920282]	1150.73	1031.09	1148.19	1032.89	1282.38	1269.95	1242.85	1305.31	221.411	202.378	247.151	193.408	252.2	254.528	200.752	188.329	0.0289874	0.117354	1.11037	0	0.0109155	0.111317	1.16892	0	0.643527	0.837933	1.03418	0	0
ENSMUSG00000007946	Phox2a	paired-like homeobox 2a [Source:MGI Symbol;Acc:MGI:106633]	2.2151	0	0	0	1.29537	0	0	0	13.2468	9.1989	10.4997	10.4287	7.51581	11.6099	10.1943	19.199	0.879949	NA	1.04975	0	0.625056	NA	-1.66308	0	0.760745	NA	1.11463	0	0
ENSMUSG00000007950	Abhd8	abhydrolase domain containing 8 [Source:MGI Symbol;Acc:MGI:1918946]	2496.42	2504.3	2399.46	2525.56	2623.13	2807.72	2532	2645.38	2000.28	1966.72	1919.81	1897.06	2088.55	2239.8	2022.39	2180.48	0.000398641	0.00480068	1.08232	0	0.0417616	0.221941	1.06906	0	0.00523346	0.0452901	1.09567	0	0
ENSMUSG00000007987	Rabl5	intraflagellar transport 22 [Source:MGI Symbol;Acc:MGI:1914536]	300.143	321.085	276.909	297.133	268.134	304.664	362.497	322.687	313.192	287.009	259.267	253.137	269.737	350.981	279.171	343.745	0.14469	0.339083	1.08579	0	0.530031	0.783297	1.05381	0	0.173806	0.429228	1.11695	0	0
ENSMUSG00000007989	Fzd3	frizzled class receptor 3 [Source:MGI Symbol;Acc:MGI:108476]	122.025	90.3425	240.498	104.214	93.0729	61.7221	135.508	78.6222	54.712	105.013	69.6684	62.2265	118.246	62.6119	122.592	56.4367	0.575508	0.765647	-1.10302	0	0.0835886	NA	-1.49979	0	0.369904	0.640227	1.23403	0	0
ENSMUSG00000008028	1700008O03Rik	RIKEN cDNA 1700008O03 gene [Source:MGI Symbol;Acc:MGI:1916599]	18.1007	20.1139	17.8786	9.12747	17.6877	20.067	16.2494	14.3377	25.8438	27.9254	23.0375	25.9814	12.6586	30.5806	22.5104	28.9947	0.833354	NA	-1.03351	0	0.853978	NA	1.04804	0	0.684404	NA	-1.09037	0	0
ENSMUSG00000008035	Mid1ip1	Mid1 interacting protein 1 (gastrulation specific G12-like (zebrafish)) [Source:MGI Symbol;Acc:MGI:1915291]	737.242	988.35	996.922	736.395	853.597	1194.12	888.151	964.067	1449.94	1487.43	1424	1339.72	1377.38	1338.62	1479.34	1453.7	0.337833	0.570123	1.0562	0	0.129832	0.405587	1.12957	0	0.907117	0.962852	-1.00919	0	0
ENSMUSG00000008036	Ap2s1	adaptor-related protein complex 2 sigma 1 subunit [Source:MGI Symbol;Acc:MGI:2141861]	1126.14	1132.86	1005.78	945.353	1281.1	1178.5	1268.07	1318.49	1036.01	969.231	887.097	823.204	1095.94	1233.95	965.161	1178.63	2.99064e-05	0.000624603	1.20084	0	0.00492838	0.0709774	1.19805	0	0.00366741	0.0358663	1.20366	0	0
ENSMUSG00000008090	Fgfrl1	fibroblast growth factor receptor-like 1 [Source:MGI Symbol;Acc:MGI:2150920]	196.452	190.539	183.679	233.65	225.635	256.419	183.103	195.394	202.013	180.733	143.066	176.68	244.132	146.494	188.567	171.157	0.376095	0.607562	1.07088	0	0.546665	0.793716	1.0712	0	0.546049	0.776522	1.07032	0	0
ENSMUSG00000008129	4930432K21Rik	RIKEN cDNA 4930432K21 gene [Source:MGI Symbol;Acc:MGI:1921916]	20.1046	35.8229	16.5481	24.8773	22.5893	15.0744	29.8312	14.5276	12.4933	18.4544	17.4534	18.2567	11.9717	10.6507	15.2862	12.3231	0.157139	NA	-1.26269	0	0.42772	NA	-1.20827	0	0.263505	NA	-1.32362	0	0
ENSMUSG00000008136	Fhl2	four and a half LIM domains 2 [Source:MGI Symbol;Acc:MGI:1338762]	396.502	332.397	339.47	398.527	410.631	360.066	433.017	406.722	44.4715	45.9945	62.1903	36.9744	71.8177	50.9048	38.4247	48.4547	0.210047	0.427858	1.09699	0	0.33504	0.643356	1.09741	0	0.473639	0.724772	1.09681	0	0
ENSMUSG00000008140	Emc10	ER membrane protein complex subunit 10 [Source:MGI Symbol;Acc:MGI:1916933]	1418.38	1396.93	1439.93	1465.1	1505.51	1664.8	1627.13	1529.81	1561.26	1306.65	1333.87	1463.07	1526.94	1663.61	1430.47	1377.33	0.0220133	0.096598	1.08229	0	0.0442647	0.228388	1.10653	0	0.245884	0.521653	1.05924	0	0
ENSMUSG00000008153	Clstn3	calsyntenin 3 [Source:MGI Symbol;Acc:MGI:2178323]	3346.3	3586.04	3076.32	3728.86	3169.07	3167.19	3163.68	3495.7	3467.13	3348.16	3166.95	3513.99	2893	3423.81	2991.55	2917.02	0.025311	0.106942	-1.08042	0	0.270042	0.58493	-1.05683	0	0.0459934	0.192883	-1.10399	0	0
ENSMUSG00000008167	Fbxw9	F-box and WD-40 domain protein 9 [Source:MGI Symbol;Acc:MGI:1915878]	163.823	183.715	128.261	150.022	180.684	166.737	164.34	199.127	100.177	102.781	110.671	89.8718	110.064	101.522	101.311	85.0248	0.361001	0.592144	1.06301	0	0.176178	0.473232	1.13597	0	0.905927	0.962563	-1.01171	0	0
ENSMUSG00000008193	Spib	Spi-B transcription factor (Spi-1/PU.1 related) [Source:MGI Symbol;Acc:MGI:892986]	0	1.13695	1.16509	0	0	0	0	0	0	0	1.62437	0.953366	1.67953	0.898063	0	0.919377	0.753647	NA	-1.34126	0	0.495542	NA	-2.77224	0	0.834749	NA	1.32676	0	0
ENSMUSG00000030108	Slc6a13	solute carrier family 6 (neurotransmitter transporter GABA) member 13 [Source:MGI Symbol;Acc:MGI:95629]	92.4964	34.4133	31.959	58.4017	46.8213	31.2243	45.1365	30.9067	103.362	101.072	59.1537	66.525	68.2488	44.172	44.7535	46.9593	0.00580524	0.0368423	-1.51522	1	0.128402	NA	-1.41059	0	0.0249382	0.129984	-1.61414	0	1
ENSMUSG00000008206	Cers4	ceramide synthase 4 [Source:MGI Symbol;Acc:MGI:1914510]	465.746	528.256	431.017	406.433	434.434	395.141	450.642	376.693	317.856	345.181	400.006	407.832	286.086	295.965	342.725	269.58	0.00518976	0.0337928	-1.16556	0	0.195614	0.497377	-1.10612	0	0.00863187	0.0633383	-1.22936	0	0
ENSMUSG00000008226	Scrn3	secernin 3 [Source:MGI Symbol;Acc:MGI:1921866]	320.848	193.593	234.889	244.859	241.789	236.912	203.079	228.652	376.715	346.707	353.08	411.146	391.116	313.309	378.343	410.653	0.539103	0.739307	-1.03993	0	0.350809	0.655684	-1.09322	0	0.965092	0.986671	1.0039	0	0
ENSMUSG00000008301	Phax	phosphorylated adaptor for RNA export [Source:MGI Symbol;Acc:MGI:1891839]	288.727	270.815	270.469	332.153	252.202	281.621	319.91	267.106	289.476	292.833	281.744	275.236	306.037	286.351	275.785	301.122	0.999695	0.99981	-1.00002	0	0.651787	0.849207	-1.03098	0	0.678537	0.856665	1.02674	0	0
ENSMUSG00000008305	Tle1	transducin-like enhancer of split 1 [Source:MGI Symbol;Acc:MGI:104636]	302.493	387.39	326.052	501.616	395.331	332.444	438.072	481.143	291.359	246.583	248.742	325.67	304.183	263.335	243.946	246.927	0.817557	0.909443	1.01782	0	0.449849	0.72913	1.08593	0	0.663294	0.848035	-1.04888	0	0
ENSMUSG00000008307	1700109H08Rik	RIKEN cDNA 1700109H08 gene [Source:MGI Symbol;Acc:MGI:1924286]	5.26237	1.70896	5.47425	0.891169	7.19234	0.775291	5.71744	6.50717	0	4.34634	2.29563	6.57665	1.93478	0	3.32775	2.01207	0.967824	NA	-1.01817	0	0.455656	NA	1.61792	0	0.420414	NA	-1.70452	0	0
ENSMUSG00000008318	Relt	RELT tumor necrosis factor receptor [Source:MGI Symbol;Acc:MGI:2443373]	121.447	85.887	135.527	117.927	128.999	151.927	165.541	132.839	332.454	307.866	266.908	373.267	302.117	286.808	387.785	422.698	0.0560028	0.182863	1.16339	0	0.0563791	0.260572	1.25782	0	0.406132	0.671459	1.09335	0	0
ENSMUSG00000008333	Snrpb2	U2 small nuclear ribonucleoprotein B [Source:MGI Symbol;Acc:MGI:104805]	204.696	200.016	166.417	201.469	245.032	207.113	225.962	255.929	172.046	231.98	211.132	206.656	216.673	280.286	258.982	282.781	0.000317151	0.00400068	1.23599	0	0.0332408	0.196161	1.20735	0	0.00571176	0.0478352	1.26267	0	0
ENSMUSG00000008348	Ubc	ubiquitin C [Source:MGI Symbol;Acc:MGI:98889]	5143.44	4830.53	6008.93	5522.13	3672.33	4875.49	5350.83	4697.79	7028.76	6590.7	6708.38	7648.92	6812.71	6579.7	6096.68	5336.81	0.0102696	0.0557692	-1.14133	0	0.0515509	0.24723	-1.15613	0	0.107523	0.327025	-1.12685	0	0
ENSMUSG00000008373	Prpf31	pre-mRNA processing factor 31 [Source:MGI Symbol;Acc:MGI:1916238]	329.203	305.912	310.157	291.841	261.464	309.23	337.516	322.656	298.323	318.127	293.518	308.153	362.43	339.888	375.411	380.865	0.0425832	0.152093	1.09942	0	0.941094	0.980335	-1.00472	0	0.00198517	0.0233457	1.19884	0	0
ENSMUSG00000095332	Gm9821	predicted gene 9821 [Source:MGI Symbol;Acc:MGI:3704208]	91.9267	122.106	99.6395	141.488	84.1993	88.222	62.8042	76.1904	41.633	34.9557	37.1524	40.7665	21.7123	27.6849	22.7411	24.6846	1.68187e-05	0.000396104	-1.51281	1	0.00313954	NA	-1.46078	0	0.00304678	0.031269	-1.59775	1	1
ENSMUSG00000008393	Carhsp1	calcium regulated heat stable protein 1 [Source:MGI Symbol;Acc:MGI:1196368]	268.028	258.911	450.693	258.214	275.917	567.293	285.374	343.978	889.433	799.379	760.812	874.104	864.312	876.089	907.288	910.596	0.20887	0.426525	1.12857	0	0.206076	0.509947	1.19362	0	0.614734	0.819377	1.07068	0	0
ENSMUSG00000008398	Elk3	ELK3 member of ETS oncogene family [Source:MGI Symbol;Acc:MGI:101762]	94.07	78.9779	79.871	72.0908	94.2728	73.8138	64.1658	67.4467	62.8126	62.2564	62.6904	46.1735	62.4015	55.4055	54.4172	40.6356	0.313606	0.543673	-1.09392	0	0.499253	NA	-1.09358	0	0.495182	0.738644	-1.09403	0	0
ENSMUSG00000008429	Herpud2	HERPUD family member 2 [Source:MGI Symbol;Acc:MGI:1915393]	436.376	395.715	415.936	469.265	373.07	400.08	479.297	463.866	430.523	414.868	386.06	425.676	395.83	352.758	387.382	405.928	0.411632	0.63841	-1.03683	0	0.989158	0.996566	1.00088	0	0.25661	0.532962	-1.07385	0	0
ENSMUSG00000008435	Rdh13	retinol dehydrogenase 13 (all-trans and 9-cis) [Source:MGI Symbol;Acc:MGI:1918732]	174.271	162.683	151.6	170.828	206.406	157.044	168.636	155.011	170.009	177.97	156.403	196.522	184.683	201.44	151.622	205.743	0.444581	0.665319	1.04829	0	0.70768	0.876019	1.03605	0	0.511684	0.750462	1.05945	0	0
ENSMUSG00000008438	Adam21	a disintegrin and metallopeptidase domain 21 [Source:MGI Symbol;Acc:MGI:1861229]	8.86044	11.3062	3.47578	1.17906	14.2492	4.10338	4.40733	10.084	10.4083	8.27895	8.88421	9.48052	9.18592	10.7167	2.35252	7.31403	0.98005	NA	-1.00718	0	0.553918	NA	1.29478	0	0.567344	NA	-1.25995	0	0
ENSMUSG00000008450	Nutf2	nuclear transport factor 2 [Source:MGI Symbol;Acc:MGI:1915301]	233.693	217.077	224.768	241.709	273.324	218.503	230.282	216.246	272.507	269.527	236.645	275.885	288.94	286.673	272.109	260.56	0.424862	0.650078	1.03755	0	0.786768	0.91109	1.01946	0	0.430353	0.69116	1.05275	0	0
ENSMUSG00000008461	Fut1	fucosyltransferase 1 [Source:MGI Symbol;Acc:MGI:109375]	0	0	0	0	0	0	0	0	0	2.75965	0	0	0	0	0	0	0.714741	NA	-2.16908	0	1	NA	NA	0	0.619063	NA	-4.38082	0	0
ENSMUSG00000008475	Arpc5	actin related protein 2/3 complex subunit 5 [Source:MGI Symbol;Acc:MGI:1915021]	772.505	818.512	765.575	741.161	805.994	779.088	750.982	830.864	519.511	535.783	594.946	508.504	713.805	613.006	558.76	622.114	0.0390742	0.143634	1.08857	0	0.699203	0.871685	1.02178	0	0.00798782	0.0603469	1.16007	0	0
ENSMUSG00000008482	Rnf151	ring finger protein 151 [Source:MGI Symbol;Acc:MGI:1914754]	0	0	0	0	0	1.02582	0	0	0	0	0.807674	0	0	0.893073	2.35255	1.82846	0.36173	NA	2.86299	0	0.791123	NA	1.63156	0	0.382654	NA	4.63376	0	0
ENSMUSG00000008489	Elavl2	ELAV like RNA binding protein 1 [Source:MGI Symbol;Acc:MGI:1100887]	580.006	469.088	581.546	417.854	307.139	361.919	433.416	476.901	944.297	1154.39	1204.13	1159.26	1032.27	940.436	1193.9	1081.15	0.031629	0.124815	-1.16213	0	0.00724733	0.0876746	-1.29634	0	0.594213	0.807643	-1.05054	0	0
ENSMUSG00000008496	Pou2f2	POU domain class 2 transcription factor 2 [Source:MGI Symbol;Acc:MGI:101897]	62.8922	72.6084	58.0978	66.8778	47.2271	45.7453	75.2834	62.8757	22.3532	40.3926	22.4015	23.6948	33.5734	22.777	42.9592	13.5868	0.702775	0.84626	-1.05676	0	0.53916	NA	-1.13368	0	0.890049	0.958322	1.03112	0	0
ENSMUSG00000008540	Mgst1	microsomal glutathione S-transferase 1 [Source:MGI Symbol;Acc:MGI:1913850]	62.349	51.4632	42.0413	44.1067	45.7709	66.6622	43.8612	43.1449	123.04	116.779	113.34	82.2403	104.623	132.195	146.925	135.464	0.242823	0.469492	1.11651	0	0.956335	NA	1.00846	0	0.159463	0.409226	1.19189	0	0
ENSMUSG00000008575	Nfib	nuclear factor I/B [Source:MGI Symbol;Acc:MGI:103188]	808.115	794.303	745.461	686.304	892.689	640.578	695.551	657.279	309.909	348.908	355.85	292.648	461.628	328.824	317.819	380.607	0.578094	0.767421	1.03694	0	0.553516	0.79654	-1.05361	0	0.153661	0.400726	1.13815	0	0
ENSMUSG00000008590	Htr3b	5-hydroxytryptamine (serotonin) receptor 3B [Source:MGI Symbol;Acc:MGI:1861899]	0	0	0	0	0	0	0	1.12045	0	0	0.807658	0	0	0	0.784174	0.91425	0.765624	NA	1.5865	0	0.843844	NA	1.63157	0	0.861704	NA	1.54124	0	0
ENSMUSG00000008601	Rab25	RAB25 member RAS oncogene family [Source:MGI Symbol;Acc:MGI:1858203]	1.05303	1.03274	0	0	0	0	1.00646	2.1306	0	9.1366	0.601896	4.55991	1.24466	6.02784	0.745597	1.55052	0.766298	NA	-1.21625	0	0.749351	NA	1.45503	0	0.551842	NA	-1.66124	0	0
ENSMUSG00000008604	Ubqln4	ubiquilin 4 [Source:MGI Symbol;Acc:MGI:2150152]	1646.94	1521.81	1515.44	1788.63	1642.55	1518.26	1625.2	1615.69	1011.49	970.476	834.306	989.765	919.427	931.457	809.265	824.659	0.200624	0.415674	-1.04974	0	0.832784	0.934123	-1.01128	0	0.107057	0.326769	-1.09155	0	0
ENSMUSG00000008658	Rbfox1	RNA binding protein fox-1 homolog (C. elegans) 1 [Source:MGI Symbol;Acc:MGI:1926224]	2986.67	2067.27	2961.36	2907.97	2571.88	1983.12	2754.55	2419.42	1704.97	1680.99	1663.73	1720.79	1695.64	1392.01	1662.82	1590.32	0.103337	0.272855	-1.09507	0	0.147305	0.432399	-1.12297	0	0.415565	0.68066	-1.06762	0	0
ENSMUSG00000022829	Stxbp5l	syntaxin binding protein 5-like [Source:MGI Symbol;Acc:MGI:2443815]	340.336	214.472	372.186	286.714	120.85	141.578	299.673	201.064	172.232	284.918	290.132	298.103	214.58	169.413	211.067	131.049	0.000846813	0.00848922	-1.5109	1	0.00967336	0.10379	-1.58847	0	0.0412445	0.180182	-1.438	0	1
ENSMUSG00000067336	Bmpr2	bone morphogenetic protein receptor type II (serine/threonine kinase) [Source:MGI Symbol;Acc:MGI:1095407]	272.459	222.732	353.371	286.51	86.7911	117.973	245.709	205.042	212.896	263.086	279.448	307.168	222.967	155.392	236.82	190.165	0.000736744	0.00756858	-1.50712	1	0.00142349	0.0366934	-1.72858	1	0.101852	0.316134	-1.31882	0	1
ENSMUSG00000033083	Tbc1d4	TBC1 domain family member 4 [Source:MGI Symbol;Acc:MGI:2429660]	98.5167	131.133	123.241	153.536	67.4719	77.8449	74.082	107.906	255.868	212.778	275.264	238.909	228.065	252.25	233.322	177.669	0.00499621	0.0328863	-1.27654	0	0.00037977	0.0181578	-1.55147	1	0.354562	0.626754	-1.10189	0	1
ENSMUSG00000008690	Ncaph2	non-SMC condensin II complex subunit H2 [Source:MGI Symbol;Acc:MGI:1289164]	742.424	848.16	870.053	828.253	1069.61	908.924	925.35	890.981	859.21	727.488	754.731	819.618	1008.9	957.17	780.8	885.771	0.00131552	0.0118629	1.15055	0	0.0274121	0.180105	1.15276	0	0.0286445	0.142167	1.14855	0	0
ENSMUSG00000008730	Hipk1	homeodomain interacting protein kinase 1 [Source:MGI Symbol;Acc:MGI:1314873]	1033.29	1097.31	1064.73	1054.3	825.554	764.759	950.001	822.108	893.529	916.717	961.127	1027.98	808.267	683.523	852.488	820.079	1.01128e-07	6.71644e-06	-1.23146	0	3.79383e-05	0.00491859	-1.26434	0	0.00114695	0.0157382	-1.20033	0	0
ENSMUSG00000008734	Gprc5b	G protein-coupled receptor family C group 5 member B [Source:MGI Symbol;Acc:MGI:1927596]	1317.99	1277.6	1654.47	1333.51	1269.49	1799.35	1258.3	1318.77	3641	3444.03	3152.26	3525.79	3655.15	3443.61	3649.53	3350.76	0.725384	0.860446	1.01837	0	0.876648	0.951729	1.01187	0	0.743869	0.892964	1.02454	0	0
ENSMUSG00000008763	Man1a2	mannosidase alpha class 1A member 2 [Source:MGI Symbol;Acc:MGI:104676]	1349.98	1043.28	1236.08	1290.28	1217.21	1023.05	1030.76	1116.29	673.617	729.527	744.038	656.271	830.131	638.068	677.643	707.357	0.309607	0.539566	-1.05133	0	0.0861983	0.32838	-1.1222	0	0.802176	0.923165	1.01726	0	0
ENSMUSG00000008789	Ceacam5	carcinoembryonic antigen-related cell adhesion molecule 5 [Source:MGI Symbol;Acc:MGI:1920500]	0	0	0	0	0	0	0	0	0	0	0	0	0	0	0	0	NA	NA	NA	0	NA	NA	NA	0	NA	NA	NA	0	0
ENSMUSG00000008813	Tppp2	tubulin polymerization-promoting protein family member 2 [Source:MGI Symbol;Acc:MGI:2684923]	0	0	0	0	0	0	0	0	0	0	0	1.04076	0	0	0	0	0.889315	NA	-1.34342	0	1	NA	NA	0	0.846706	NA	-1.78598	0	0
ENSMUSG00000008822	Acyp1	acylphosphatase 1 erythrocyte (common) type [Source:MGI Symbol;Acc:MGI:1913454]	100.527	103.701	100.701	121.139	106.227	120.405	108.876	147.915	164.8	150.57	158.668	127.868	149.91	178.821	192.638	198.148	0.0206138	0.092755	1.16923	0	0.222941	0.52934	1.1377	0	0.0594227	0.229493	1.19422	0	0
ENSMUSG00000008843	Cldn13	claudin 13 [Source:MGI Symbol;Acc:MGI:1913102]	0	0	0	0	0	0	0	0	0	0	0	0	0	0	0	0	NA	NA	NA	0	NA	NA	NA	0	NA	NA	NA	0	0
ENSMUSG00000008845	Cd163	CD163 antigen [Source:MGI Symbol;Acc:MGI:2135946]	8.88153	11.3331	10.4521	15.3641	6.49236	8.22633	12.149	11.2311	13.2784	15.3801	15.8867	16.1551	5.02241	19.6939	8.64639	5.4986	0.124741	NA	-1.39014	0	0.580779	NA	-1.19976	0	0.13529	NA	-1.56962	0	0
ENSMUSG00000008855	Hdac5	histone deacetylase 5 [Source:MGI Symbol;Acc:MGI:1333784]	1753.49	2004.29	1791.64	1660.53	1563.9	1573.92	1617.48	1751.34	1621.46	1689.52	1687.24	1648.53	1611.57	1535.25	1463.52	1539.03	0.00203695	0.0165336	-1.09418	0	0.0172081	0.140885	-1.10799	0	0.0663426	0.245089	-1.08097	0	0
ENSMUSG00000008859	Rala	v-ral simian leukemia viral oncogene A (ras related) [Source:MGI Symbol;Acc:MGI:1927243]	587.004	516.691	583.932	577.739	567.378	593.964	561.934	573.67	605.571	637.48	567.783	627.611	635.499	622.461	606.166	684.775	0.348724	0.580245	1.03093	0	0.770633	0.904036	1.01448	0	0.336786	0.614224	1.04546	0	0
ENSMUSG00000008874	Clec3a	C-type lectin domain family 3 member a [Source:MGI Symbol;Acc:MGI:2685642]	0	0	0	0	0	0	0	0	0	0	0	0.948101	0	0	0	0	0.893946	NA	-1.32683	0	1	NA	NA	0	0.853201	NA	-1.74212	0	0
ENSMUSG00000008892	Vdac3	voltage-dependent anion channel 3 [Source:MGI Symbol;Acc:MGI:106922]	852.647	886.272	805.123	805.293	915.719	984.379	991.495	988.293	1277.37	1353.05	1294.57	1221.18	1535.07	1681.64	1687	1674.77	1.1866e-11	5.43504e-09	1.22259	0	0.000434859	0.0191186	1.15906	0	9.18377e-11	6.25211e-08	1.27803	0	0
ENSMUSG00000008932	Slc1a7	solute carrier family 1 (glutamate transporter) member 7 [Source:MGI Symbol;Acc:MGI:2444087]	0	0	1.54994	0	0	0	0	0.924971	0	0.759396	1.08047	0.78265	0	3.56424	0	0.754749	0.820133	NA	1.24065	0	0.931685	NA	-1.14012	0	0.721795	NA	1.62779	0	0
ENSMUSG00000008958	Vps72	vacuolar protein sorting 72 [Source:MGI Symbol;Acc:MGI:1202305]	294.108	283.253	270.919	229.358	203.966	269.105	269.928	281.554	294.031	246.553	309.536	301.285	303.469	358.302	292.916	292.324	0.744047	0.869233	1.01948	0	0.576077	0.809144	-1.04936	0	0.327513	0.604784	1.08345	0	0
ENSMUSG00000008976	Gabpa	GA repeat binding protein alpha [Source:MGI Symbol;Acc:MGI:95610]	184.903	197.205	197.126	333.995	181.134	203.467	161.322	175.871	177.891	195.542	176.387	183.577	174.34	329.374	160.56	178.877	0.664137	0.822999	-1.04904	0	0.12623	0.400632	-1.25776	0	0.378927	0.648217	1.13985	0	0
ENSMUSG00000008999	Bmp7	bone morphogenetic protein 7 [Source:MGI Symbol;Acc:MGI:103302]	93.0347	89.319	74.1499	93.1452	97.1542	58.4734	88.1467	90.7564	76.6427	86.4689	74.3041	98.5972	86.0135	52.6902	62.7337	84.1116	0.2512	0.479428	-1.113	0	0.72517	NA	-1.04992	0	0.230398	0.502732	-1.17575	0	0
ENSMUSG00000009013	Dynll1	dynein light chain LC8-type 1 [Source:MGI Symbol;Acc:MGI:1861457]	2348.3	2510.33	2051.21	2097.75	2343.19	2473.07	2474.52	2422.49	1343.94	1172.01	1092.41	1096.81	1678.51	1657.4	1237.7	1497.64	0.00152957	0.0133122	1.17879	0	0.266092	0.580081	1.07834	0	0.000194653	0.00431731	1.29044	0	0
ENSMUSG00000009030	Pdcl	phosducin-like [Source:MGI Symbol;Acc:MGI:1914716]	252.741	125.61	172.768	183.827	164.229	128.571	202.189	157.432	170.683	185.776	282.072	220.111	169.448	210.828	229.547	169.738	0.271639	0.502252	-1.11392	0	0.410176	0.704079	-1.1274	0	0.492482	0.737334	-1.10149	0	0
ENSMUSG00000009035	Tmem184b	transmembrane protein 184b [Source:MGI Symbol;Acc:MGI:2445179]	811.165	781.042	774.456	845.86	887.188	823.074	869.727	801.193	758.228	750.921	711.76	767.284	694.213	670.886	675.396	595.603	0.310979	0.541107	-1.03864	0	0.263399	0.577913	1.05179	0	0.00522304	0.0452653	-1.13209	0	0
ENSMUSG00000009047	Gm5965	predicted gene 5965 [Source:MGI Symbol;Acc:MGI:3645197]	0	0	0	0	0	0	0	0	0	0	0	0	0	0	0	0	NA	NA	NA	0	NA	NA	NA	0	NA	NA	NA	0	0
ENSMUSG00000009070	Rtdr1	radial spoke head homolog 14 (Chlamydomonas) [Source:MGI Symbol;Acc:MGI:1918486]	5.10004	2.20541	1.12666	0.683346	2.23687	6.51842	0	1.08955	1.85712	2.68359	6.14194	0.549461	1.62414	1.96852	3.05024	7.13335	0.745629	NA	1.16877	0	0.811552	NA	1.19943	0	0.841671	NA	1.14443	0	0
ENSMUSG00000009073	Nf2	neurofibromin 2 [Source:MGI Symbol;Acc:MGI:97307]	832.56	812.513	981.638	869.573	840.736	791.159	890.466	842.272	663.036	741.319	742.986	702.566	740.762	661.896	657.651	649.902	0.209605	0.427218	-1.04529	0	0.466387	0.740315	-1.03876	0	0.329236	0.606313	-1.05174	0	0
ENSMUSG00000009075	Cabp7	calcium binding protein 7 [Source:MGI Symbol;Acc:MGI:2183437]	187.177	201.249	185.375	147.382	143.787	170.29	130.016	163.586	1397.54	1251.96	1187.26	1308.31	1494.8	1428.89	1339.37	1198.58	0.608569	0.789175	-1.02977	0	0.0462657	0.233134	-1.18549	0	0.352495	0.62544	1.06195	0	0
ENSMUSG00000009076	Zmat5	zinc finger matrin type 5 [Source:MGI Symbol;Acc:MGI:1914428]	102.552	91.9712	98.8611	103.596	136.848	128.144	125.624	128.397	125.364	100.782	129.259	140.125	135.459	144.23	137.275	132.622	0.00459607	0.0309269	1.19325	0	0.00454016	0.067112	1.30587	0	0.220771	0.491252	1.10923	0	0
ENSMUSG00000009079	Ewsr1	Ewing sarcoma breakpoint region 1 [Source:MGI Symbol;Acc:MGI:99960]	2224.93	2267.77	1830.52	1720.97	1723.57	1839.67	2074.82	1860.91	1259.08	1435.69	1559.41	1545.35	1213.9	1369.74	1397.21	1497.78	0.192483	0.404486	-1.06566	0	0.322888	0.632317	-1.0725	0	0.420382	0.684293	-1.05884	0	0
ENSMUSG00000009090	Ap1b1	adaptor protein complex AP-1 beta 1 subunit [Source:MGI Symbol;Acc:MGI:1096368]	1584.78	1545.21	1597.71	1562.39	1600.29	1466.78	1664.51	1587.91	1793.82	1682.27	1656.89	1664.54	1534.95	1563.32	1674.62	1497.64	0.151361	0.348928	-1.04007	0	0.907267	0.964858	1.00441	0	0.0278234	0.139219	-1.08334	0	0
ENSMUSG00000009092	Derl3	Der1-like domain family member 3 [Source:MGI Symbol;Acc:MGI:1917627]	21.0434	15.8284	11.5861	16.5071	16.8396	12.3099	6.61094	6.72267	25.5475	14.7183	4.03835	12.3248	20.0422	17.8614	6.27344	11.885	0.396622	NA	-1.23136	0	0.235221	NA	-1.54197	0	0.988067	NA	-1.0052	0	0
ENSMUSG00000009093	Gstt4	glutathione S-transferase theta 4 [Source:MGI Symbol;Acc:MGI:1923136]	0	1.14242	0	0	1.3089	0	0	0	0.956107	0	0	0	0	0	0.792398	0	0.982503	NA	-1.03333	0	0.996501	NA	-1.01053	0	0.981601	NA	-1.05664	0	0
ENSMUSG00000009097	Tbx1	T-box 1 [Source:MGI Symbol;Acc:MGI:98493]	15.5057	13.5673	15.0618	14.1488	18.1352	12.31	9.91645	4.48179	15.1393	13.7983	8.07664	8.53253	18.3719	15.1821	9.41012	10.0567	0.815857	NA	-1.04817	0	0.363106	NA	-1.31433	0	0.58433	NA	1.16878	0	0
ENSMUSG00000009108	Gnat2	guanine nucleotide binding protein alpha transducing 2 [Source:MGI Symbol;Acc:MGI:95779]	0	0	0.572171	0	3.08548	1.15332	0.544138	0	1.56784	0.561174	2.24243	3.14194	0	0	2.25532	1.02786	0.938162	NA	-1.05645	0	0.337986	NA	3.07486	0	0.392919	NA	-2.37319	0	0
ENSMUSG00000009112	Bcl2l13	BCL2-like 13 (apoptosis facilitator) [Source:MGI Symbol;Acc:MGI:2136959]	426.41	419.462	420.568	440.964	387.324	351.869	458.364	388.797	317.926	344.955	336.789	336.556	364.93	325.071	316.02	297.135	0.254994	0.483939	-1.0503	0	0.243192	0.554978	-1.07657	0	0.693902	0.866511	-1.02503	0	0
ENSMUSG00000009114	2610028H24Rik	RIKEN cDNA 2610028H24 gene [Source:MGI Symbol;Acc:MGI:1924214]	0	0	0	0	0	0	0	0	0	0	1.53521	0.901037	0	0	0	0	0.736883	NA	-2.03861	0	1	NA	NA	0	0.649429	NA	-3.8695	0	0
ENSMUSG00000009115	Spatc1l	spermatogenesis and centriole associated 1 like [Source:MGI Symbol;Acc:MGI:1923823]	0	0	3.67612	0	1.36998	1.08492	0	1.18501	1.00072	1.94581	0.854219	2.00541	1.76643	0.739006	0	0.966905	0.666303	NA	-1.34171	0	0.981954	NA	1.02458	0	0.574924	NA	-1.71105	0	0
ENSMUSG00000009145	Dqx1	DEAQ RNA-dependent ATPase [Source:MGI Symbol;Acc:MGI:2136388]	5.53778	3.39185	5.79297	8.25339	5.18155	10.2585	4.40733	4.4818	7.56964	3.67953	4.03827	10.4286	8.35084	7.14445	3.92086	1.82851	0.828701	NA	-1.06441	0	0.874513	NA	1.07158	0	0.661692	NA	-1.19849	0	0
ENSMUSG00000009185	Ccl8	chemokine (C-C motif) ligand 8 [Source:MGI Symbol;Acc:MGI:101878]	1.10751	0	0	1.17916	1.29526	0	1.10179	1.12043	0	0.919923	0	0	0.83512	0.893113	0	1.82833	0.334378	NA	2.21611	0	0.738449	NA	1.51311	0	0.336714	NA	3.19263	0	0
ENSMUSG00000009207	Lnp	lunapark ER junction formation factor [Source:MGI Symbol;Acc:MGI:1918115]	352.848	267.928	361.162	340.768	241.205	199.444	321.276	302.618	265.755	346.615	380.869	346.148	302.26	268.318	338.562	268.64	0.0208826	0.0932383	-1.18742	0	0.0453911	0.231208	-1.24232	0	0.228357	0.500452	-1.1369	0	0
ENSMUSG00000009210	2310007L24Rik	proline rich 29 [Source:MGI Symbol;Acc:MGI:1922823]	0	0	1.32605	1.3495	0	5.87014	0	0	3.24879	0	1.84882	0	0.640601	4.08859	0	1.04632	0.616614	NA	1.55328	0	0.537766	NA	2.34049	0	0.925184	NA	1.12594	0	0
ENSMUSG00000009214	Tmem8c	myomaker myoblast fusion factor [Source:MGI Symbol;Acc:MGI:1913389]	2.3369	0	4.2424	1.24392	4.09976	3.24669	2.32482	1.02567	1.73233	0	3.69675	1.0002	6.16712	0.942184	0.717847	0.964505	0.588178	NA	1.32302	0	0.708634	NA	1.33487	0	0.71463	NA	1.31928	0	0
ENSMUSG00000009216	Fam163b	family with sequence similarity 163 member B [Source:MGI Symbol;Acc:MGI:1926106]	1530.64	1490.15	1560.63	1243.91	1217.66	1243.33	1632.92	1408.4	456.071	471.9	491.054	480.662	521.092	424.202	403.849	469.012	0.316875	0.547626	-1.05225	0	0.431012	0.718947	-1.05855	0	0.559753	0.784987	-1.04528	0	0
ENSMUSG00000009246	Trpm5	transient receptor potential cation channel subfamily M member 5 [Source:MGI Symbol;Acc:MGI:1861718]	1.98621	2.02752	0	0	2.32297	0	0	0	5.09063	4.9492	6.05262	1.70027	6.52423	0	1.16764	1.6395	0.198403	NA	-2.27928	0	0.424557	NA	-2.67272	0	0.426285	NA	-2.09556	0	0
ENSMUSG00000009248	Ascl2	achaete-scute family bHLH transcription factor 2 [Source:MGI Symbol;Acc:MGI:96920]	3.32312	4.52306	2.31754	3.53772	1.29555	1.02598	2.20397	0	3.78536	2.76007	1.61556	3.79279	0.835209	1.78639	3.13716	3.65749	0.156812	NA	-1.80141	0	0.107499	NA	-3.03889	0	0.678997	NA	-1.25939	0	0
ENSMUSG00000009281	Rarres2	retinoic acid receptor responder (tazarotene induced) 2 [Source:MGI Symbol;Acc:MGI:1918910]	18.828	24.8724	53.2968	22.4033	27.2015	63.5987	25.3416	30.2518	42.5788	53.3547	48.4619	34.1312	35.9096	75.9129	48.62	52.1093	0.26217	0.491569	1.20974	0	0.413848	NA	1.23453	0	0.474965	0.725716	1.18825	0	0
ENSMUSG00000009291	Pttg1ip	pituitary tumor-transforming 1 interacting protein [Source:MGI Symbol;Acc:MGI:2652132]	469.266	620.255	597.648	597.073	697.485	605.186	460.006	521.391	534.301	504.267	520.702	594.581	506.012	526.783	463.029	475.821	0.434822	0.658204	-1.04594	0	0.995862	0.999013	-1.00043	0	0.282461	0.560036	-1.0921	0	0
ENSMUSG00000009292	Trpm2	transient receptor potential cation channel subfamily M member 2 [Source:MGI Symbol;Acc:MGI:1351901]	323.704	332.028	333.483	333.5	283.948	316.204	284.852	327.229	427.251	361.81	330.321	469.603	305.603	249.255	365.998	378.116	0.0243978	0.104004	-1.15908	0	0.359138	0.66293	-1.09156	0	0.026906	0.136282	-1.225	0	0
ENSMUSG00000009293	Ube2g2	ubiquitin-conjugating enzyme E2G 2 [Source:MGI Symbol;Acc:MGI:1343188]	378.827	259.849	303.305	239	320.833	285.293	393.479	419.339	276.134	277.568	296.215	271.498	303.341	327.257	255.802	290.303	0.106545	0.27786	1.12154	0	0.0703794	0.293465	1.20213	0	0.638156	0.834218	1.04837	0	0
ENSMUSG00000009350	Mpo	myeloperoxidase [Source:MGI Symbol;Acc:MGI:97137]	2.73553	0	2.78709	1.80213	0	2.05111	2.25772	0	0	0.437443	2.65062	2.00596	1.60598	0	1.55509	1.80966	0.754055	NA	-1.21795	0	0.65362	NA	-1.55991	0	0.986893	NA	-1.01478	0	0
ENSMUSG00000009356	Lpo	lactoperoxidase [Source:MGI Symbol;Acc:MGI:1923363]	12.9929	2.48867	5.95059	3.4604	5.70271	12.2746	4.85062	7.39887	103.949	54.124	39.6313	71.3926	72.4289	85.3778	66.8465	28.8447	0.818641	0.910034	1.05072	0	0.475499	NA	1.31492	0	0.829054	NA	-1.06063	0	0
ENSMUSG00000009376	Met	met proto-oncogene [Source:MGI Symbol;Acc:MGI:96969]	19.2881	12.4357	38.2297	47.5502	24.934	27.6916	35.3471	27.7284	18.2127	26.6252	36.5445	18.2481	25.9169	18.0081	23.88	16.7598	0.649777	0.81395	-1.08378	0	0.965714	NA	-1.01115	0	0.55719	NA	-1.1671	0	0
ENSMUSG00000009378	Slc16a12	solute carrier family 16 (monocarboxylic acid transporters) member 12 [Source:MGI Symbol;Acc:MGI:2147716]	11.0756	13.5675	27.8062	25.9392	16.8401	12.3102	11.0183	20.1681	19.8703	25.7567	25.8449	23.7012	16.7016	27.6847	25.8776	36.5703	0.765285	NA	-1.05184	0	0.315827	NA	-1.30067	0	0.628131	NA	1.11762	0	0
ENSMUSG00000009394	Syn2	synapsin II [Source:MGI Symbol;Acc:MGI:103020]	5252.81	5034.82	4171.42	4674.46	4269.84	3558.96	5080.01	5056.74	2725.03	2896.08	3093.4	2765.4	3353.65	2725.64	2570.38	2673.47	0.481425	0.696219	-1.03925	0	0.421822	0.712459	-1.06508	0	0.86064	0.94653	-1.01391	0	0
ENSMUSG00000009406	Elk1	ELK1 member of ETS oncogene family [Source:MGI Symbol;Acc:MGI:101833]	785.289	651.262	668.778	674.848	629.105	516.3	708.888	697.968	277.316	327.678	346.99	287.487	308.863	267.281	265.31	237.566	0.0465322	0.161235	-1.11771	0	0.27727	0.590813	-1.08998	0	0.0952469	0.303117	-1.14926	0	0
ENSMUSG00000031871	Cdh5	cadherin 5 [Source:MGI Symbol;Acc:MGI:105057]	115.186	113.062	110.066	135.591	89.382	109.766	84.8412	78.4315	118.276	91.9882	93.6877	137.467	80.1679	70.5513	55.6761	47.5414	1.58654e-05	0.000380397	-1.50519	1	0.0424303	NA	-1.30495	0	2.55464e-05	0.000942909	-1.73382	1	1
ENSMUSG00000009470	Tnpo1	transportin 1 [Source:MGI Symbol;Acc:MGI:2681523]	634.698	599.25	689.672	612.168	561.546	513.898	534.459	572.82	615.721	725.188	781.824	677.097	721.379	602.127	748.779	693.572	0.0856858	0.241789	-1.08178	0	0.0180872	0.144055	-1.16229	0	0.838242	0.93858	-1.01251	0	0
ENSMUSG00000009471	Myod1	myogenic differentiation 1 [Source:MGI Symbol;Acc:MGI:97275]	1.10755	2.26121	1.1586	2.35814	3.88612	1.02584	1.10183	4.48179	0	0.919888	0	0	0	0	0.784176	1.82849	0.372462	NA	1.75033	0	0.610077	NA	1.50817	0	0.435826	NA	2.35238	0	0
ENSMUSG00000009487	Otog	otogelin [Source:MGI Symbol;Acc:MGI:1202064]	0	1.13063	2.31718	0	1.2954	1.02586	0	0	0.946207	2.75964	0.807647	0	0.835079	0	0	1.82853	0.536062	NA	-1.6365	0	0.734414	NA	-1.53132	0	0.630711	NA	-1.725	0	0
ENSMUSG00000009535	Rnmt	RNA (guanine-7-) methyltransferase [Source:MGI Symbol;Acc:MGI:1915147]	443.949	483.835	476.26	490.525	461.86	449.964	523.045	616.301	557.394	565.111	575.213	523.519	498.571	560.853	664.965	558.863	0.299825	0.529099	1.05297	0	0.288754	0.601815	1.08186	0	0.700008	0.869548	1.02761	0	0
ENSMUSG00000009545	Kcnq1	potassium voltage-gated channel subfamily Q member 1 [Source:MGI Symbol;Acc:MGI:108083]	4.43022	3.39185	2.31719	7.07434	1.29539	3.07754	8.81466	3.36135	4.73103	0.919883	4.84593	3.79221	0.835084	0.893057	2.35252	1.82851	0.288979	NA	-1.50598	0	0.960726	NA	-1.02665	0	0.141188	NA	-2.4108	0	0
ENSMUSG00000009549	Srp14	signal recognition particle 14 [Source:MGI Symbol;Acc:MGI:107169]	464.327	569.1	413.287	447.226	521.608	555.037	565.145	536.529	578.731	589.304	622.929	528.852	681.416	749.79	724.733	802.641	1.92663e-05	0.000436715	1.21398	0	0.033436	0.196833	1.15029	0	0.00010179	0.00266525	1.27409	0	0
ENSMUSG00000009551	6330409D20Rik	RIKEN cDNA 6330409D20 gene [Source:MGI Symbol;Acc:MGI:1917980]	13.2338	8.99861	8.22281	8.34921	19.679	15.265	7.01276	15.4497	34.395	26.8705	30.8997	29.3497	43.5003	24.53	22.6223	29.394	0.428975	NA	1.13756	0	0.163981	NA	1.47201	0	0.946678	NA	-1.014	0	0
ENSMUSG00000009555	Cdk9	cyclin-dependent kinase 9 (CDC2-related kinase) [Source:MGI Symbol;Acc:MGI:1328368]	965.034	1285.11	943.373	965.236	1423.02	1165.56	1006.06	1184.98	528.553	522.976	502.143	468.837	521.387	559.09	460.211	620.477	0.0829191	0.237272	1.10817	0	0.100185	0.352971	1.14849	0	0.447006	0.702708	1.06761	0	0
ENSMUSG00000009563	Tor2a	torsin family 2 member A [Source:MGI Symbol;Acc:MGI:1353596]	202.842	236.917	199.394	208.436	194.761	255.747	218.06	233.037	126.449	119.709	162.104	135.081	145.003	162.101	159.84	149.045	0.11575	0.292358	1.09578	0	0.458921	0.735295	1.06416	0	0.156376	0.404815	1.13096	0	0
ENSMUSG00000009566	Fpgs	folylpolyglutamyl synthetase [Source:MGI Symbol;Acc:MGI:95576]	84.3766	100.676	85.8728	52.7469	99.4251	89.6279	70.9383	92.5166	74.2906	60.8883	86.9267	88.4977	64.6762	61.0875	65.5534	55.9672	0.468496	0.685484	-1.07457	0	0.520474	NA	1.09246	0	0.0942289	0.301554	-1.25388	0	0
ENSMUSG00000009569	Mkl2	MKL/myocardin-like 2 [Source:MGI Symbol;Acc:MGI:3050795]	2281.65	2151.34	2272.93	2388.04	1789.12	1641.01	1964.05	1850.27	556.483	605.333	541.842	578.867	602.246	436.495	408.835	490.186	2.60663e-05	0.00055755	-1.21871	0	0.000522273	0.0209733	-1.25539	0	0.0188276	0.107479	-1.17821	0	0
ENSMUSG00000009575	Cbx5	chromobox 5 [Source:MGI Symbol;Acc:MGI:109372]	1475.31	1324.58	1175.42	1507.49	1353.12	1264.62	1450.32	1327.42	1362.49	1448.17	1470.45	1765.73	1757.61	1642.59	1582.54	1491.74	0.552066	0.749091	1.02761	0	0.812097	0.923992	-1.01566	0	0.285762	0.562763	1.07127	0	0
ENSMUSG00000009580	Odam	odontogenic ameloblast asssociated [Source:MGI Symbol;Acc:MGI:1916842]	0	0	0	0	0	0	0	0	0	0	0	0	0	0	0	0	NA	NA	NA	0	NA	NA	NA	0	NA	NA	NA	0	0
ENSMUSG00000009585	Apobec3	apolipoprotein B mRNA editing enzyme catalytic polypeptide 3 [Source:MGI Symbol;Acc:MGI:1933111]	47.6158	34.8896	46.4308	26.5147	33.7399	35.4537	30.4626	44.512	46.0997	40.3626	49.5745	32.1689	24.6428	34.2121	23.6597	31.2689	0.0475219	0.163405	-1.28218	0	0.670172	NA	-1.08045	0	0.0199686	NA	-1.50037	0	0
ENSMUSG00000009588	St6galnac1	ST6 (alpha-N-acetyl-neuraminyl-2 3-beta-galactosyl-1 3)-N-acetylgalactosaminide alpha-2 6-sialyltransferase 1 [Source:MGI Symbol;Acc:MGI:1341826]	1.10755	0	0	0	0	0	0	0	0.946205	0	0	0	0	0	0	0	0.8017	NA	-1.70362	0	0.864893	NA	-1.66601	0	0.853207	NA	-1.74208	0	0
ENSMUSG00000009596	Taf7l	TATA-box binding protein associated factor 7 like [Source:MGI Symbol;Acc:MGI:1921719]	0.722096	5.99243	1.30307	0.768722	1.45686	1.33764	4.60074	3.06978	0	0	0.908383	0	1.63337	0	0	0.596065	0.462818	NA	1.60419	0	0.758628	NA	1.30151	0	0.482736	NA	2.17244	0	0
ENSMUSG00000009614	Sardh	sarcosine dehydrogenase [Source:MGI Symbol;Acc:MGI:2183102]	191.996	72.8197	99.9443	151.253	72.0769	90.9586	73.3462	132.209	119.491	93.7528	96.7116	160.682	135.954	166.446	137.781	123.971	0.66095	0.820888	-1.06335	0	0.0884189	0.332698	-1.38021	0	0.310626	0.588236	1.20435	0	0
ENSMUSG00000009621	Vav2	vav 2 oncogene [Source:MGI Symbol;Acc:MGI:102718]	132.324	175.352	101.002	161.371	131.988	150.884	135.062	141.34	215.171	236.222	205.612	259.115	192.161	200.568	216.808	163.051	0.18319	0.392091	-1.10435	0	0.899328	0.96118	-1.01423	0	0.0951222	0.302997	-1.18441	0	0
ENSMUSG00000009628	Tex15	testis expressed gene 15 [Source:MGI Symbol;Acc:MGI:1934816]	3.96623	10.5274	5.45832	9.52078	4.72822	7.61598	8.50946	6.60835	23.6097	16.8179	15.1705	6.82577	23.3214	16.3122	20.1902	14.939	0.594181	NA	1.123	0	0.879757	NA	-1.05704	0	0.458162	NA	1.23993	0	0
ENSMUSG00000009630	Ppp2cb	protein phosphatase 2 (formerly 2A) catalytic subunit beta isoform [Source:MGI Symbol;Acc:MGI:1321161]	951.386	894.31	996.396	976.269	1080.34	1026.86	1020.29	991.596	878.077	849.057	882.776	755.603	939.474	960.936	1013.94	1064.18	0.000238198	0.0032187	1.12979	0	0.10368	0.358607	1.07837	0	0.000239851	0.00510482	1.18135	0	0
ENSMUSG00000009633	G0s2	G0/G1 switch gene 2 [Source:MGI Symbol;Acc:MGI:1316737]	21.0432	36.1784	33.5999	23.5821	24.6112	47.1867	30.8508	35.8541	66.2339	68.9927	53.3074	52.1445	74.324	59.8367	77.6347	74.9653	0.0793131	0.229925	1.20547	0	0.260511	NA	1.22281	0	0.216922	0.486955	1.19396	0	0
ENSMUSG00000009640	Dmap1	DNA methyltransferase 1-associated protein 1 [Source:MGI Symbol;Acc:MGI:1913483]	242.69	228.555	210.34	171.111	216.483	212.918	230.658	198.907	259.623	217.958	270.085	257.682	241.618	228.797	255.548	225.892	0.626131	0.798858	-1.02645	0	0.936452	0.977878	1.00651	0	0.475154	0.72579	-1.05583	0	0
ENSMUSG00000009646	Pla2g12b	phospholipase A2 group XIIB [Source:MGI Symbol;Acc:MGI:1917086]	0	0	0	0	0	0	0	0	0	0	0	0	0	0	0	0	NA	NA	NA	0	NA	NA	NA	0	NA	NA	NA	0	0
ENSMUSG00000009647	Mcu	mitochondrial calcium uniporter [Source:MGI Symbol;Acc:MGI:3026965]	328.218	245.87	237.615	252.132	299.249	243.456	285.101	286.829	276.699	235.129	255.239	262.056	291.743	241.768	220.868	239.925	0.945125	0.974092	1.00402	0	0.603789	0.825446	1.04556	0	0.681893	0.858249	-1.03491	0	0
ENSMUSG00000009654	Oit3	oncoprotein induced transcript 3 [Source:MGI Symbol;Acc:MGI:1201782]	0	0	0	0	0	0	3.57285	0	0	0.596572	1.04758	0.61484	0	0	0	4.49434	0.397868	NA	2.70783	0	0.4523	NA	3.98168	0	0.718353	NA	1.88767	0	0
ENSMUSG00000009670	Tex11	testis expressed gene 11 [Source:MGI Symbol;Acc:MGI:1933237]	0	1.33407	2.16542	2.49307	1.21055	0.95866	5.14834	0	1.11648	1.71927	0.952998	2.00462	0.780389	1.66913	2.93125	0.854376	0.782388	NA	1.15879	0	0.784545	NA	1.24544	0	0.918259	NA	1.08236	0	0
ENSMUSG00000009681	Bcr	breakpoint cluster region [Source:MGI Symbol;Acc:MGI:88141]	1239.36	1283.26	1090.23	1204.99	975.434	1099.72	1147.01	1141.74	769.266	834.331	782.612	822.904	691.447	709.083	646.94	603.413	0.000104914	0.00166695	-1.15446	0	0.0542853	0.254643	-1.10321	0	0.000248237	0.00521985	-1.21027	0	0
ENSMUSG00000009687	Fxyd5	FXYD domain-containing ion transport regulator 5 [Source:MGI Symbol;Acc:MGI:1201785]	247.631	269.346	200.542	241.214	292.862	281.034	205.901	236.393	120.598	111.121	96.9219	111.854	95.6869	102.199	57.006	65.8731	0.213221	0.431872	-1.12302	0	0.627081	0.838687	1.0572	0	0.0116351	0.0775294	-1.37513	0	0
ENSMUSG00000025608	Podxl	podocalyxin-like [Source:MGI Symbol;Acc:MGI:1351317]	373.272	286.222	265.805	356.779	320.249	244.483	221.186	210.519	320.941	204.673	186.091	293.44	137.083	163.378	138.031	133.807	1.68993e-05	0.000396596	-1.50115	1	0.0457658	0.231896	-1.28773	0	1.09642e-05	0.000516752	-1.7545	1	1
ENSMUSG00000009733	Tfcp2	transcription factor CP2 [Source:MGI Symbol;Acc:MGI:98509]	190.5	184.291	145.983	157.993	194.308	135.412	174.09	169.188	198.703	173.858	190.606	192.454	208.771	198.258	196.043	185.594	0.767402	0.883846	1.01709	0	0.874864	0.95131	-1.0139	0	0.594173	0.807643	1.04422	0	0
ENSMUSG00000009734	Pou6f2	POU domain class 6 transcription factor 2 [Source:MGI Symbol;Acc:MGI:2443631]	34.1712	21.3805	32.1516	33.1671	47.8115	34.4431	17.9972	27.4518	34.3448	32.6244	45.7734	37.996	28.0379	41.3296	33.3625	33.1853	0.694095	0.840826	-1.05192	0	0.919644	NA	1.02028	0	0.560576	NA	-1.11318	0	0
ENSMUSG00000009739	Pou6f1	POU domain class 6 transcription factor 1 [Source:MGI Symbol;Acc:MGI:102935]	1400.97	1455.91	1474.93	1644.86	1433.65	1458.85	1300.97	1417.71	554.742	718.743	683.456	678.588	562.379	461.438	611.875	532.045	0.00778623	0.0457757	-1.13474	0	0.322798	0.632269	-1.06511	0	0.00337295	0.0337956	-1.21478	0	0
ENSMUSG00000009741	Ubp1	upstream binding protein 1 [Source:MGI Symbol;Acc:MGI:104889]	1161.76	1217.09	1234.25	1082.02	1124.54	1040.35	1060.92	1098.19	735.387	752.908	720.762	726.007	746.644	694.45	661.267	666.086	0.0136387	0.0691199	-1.07363	0	0.0463546	0.23317	-1.08646	0	0.175583	0.431182	-1.05999	0	0
ENSMUSG00000009772	Nuak2	NUAK family SNF1-like kinase 2 [Source:MGI Symbol;Acc:MGI:1921387]	7.82341	8.29264	2.12446	9.72892	11.3659	9.06887	3.03057	11.2998	18.8248	18.5542	15.5501	28.4327	11.6341	23.7446	18.9927	12.5732	0.848867	NA	-1.04171	0	0.57267	NA	1.23004	0	0.517698	NA	-1.19896	0	0
ENSMUSG00000009828	Ick	intestinal cell kinase [Source:MGI Symbol;Acc:MGI:1934157]	257.472	231.621	259.977	225.842	264.389	249.736	217.897	199.249	359.752	259.167	316.733	286.042	295.511	275.359	240.649	285.816	0.165754	0.37016	-1.08371	0	0.581794	0.812848	-1.04943	0	0.187546	0.448953	-1.11427	0	0
ENSMUSG00000009863	Sdhb	succinate dehydrogenase complex subunit B iron sulfur (Ip) [Source:MGI Symbol;Acc:MGI:1914930]	880.971	844.417	797.139	881.736	867.958	1024.19	1028.96	980.223	1121.46	1092.63	1140.55	1066.05	1400.98	1402.54	1387.13	1506.38	1.18683e-09	2.15955e-07	1.22025	0	0.002047	0.0438219	1.14779	0	1.1261e-09	4.61637e-07	1.28804	0	0
ENSMUSG00000009876	Cox4i2	cytochrome c oxidase subunit 4I2 [Source:MGI Symbol;Acc:MGI:2135755]	8.86266	27.141	13.9073	8.25607	15.548	17.4431	17.6337	12.3282	9.46454	14.7225	13.7346	18.8844	15.036	23.2267	15.6881	18.289	0.373716	NA	1.17851	0	0.778878	NA	1.08247	0	0.367537	NA	1.26888	0	0
ENSMUSG00000009894	Snap47	synaptosomal-associated protein 47 [Source:MGI Symbol;Acc:MGI:1915076]	2644.65	2670.03	2361.45	2530.91	2306.6	2452.33	3024.33	2792.3	3206.04	3170.29	2909.36	3083.46	3195.32	3298.5	3104.01	3234.57	0.3106	0.540651	1.03696	0	0.497884	0.763269	1.03636	0	0.47822	0.728363	1.03753	0	0
ENSMUSG00000009900	Wnt3a	wingless-type MMTV integration site family member 3A [Source:MGI Symbol;Acc:MGI:98956]	0	0	0	0	1.29538	0	0	0	0.946205	0	0	0	0.835084	0	0	0	0.910708	NA	1.24264	0	0.870372	NA	1.63157	0	0.985351	NA	-1.05663	0	0
ENSMUSG00000009905	Kdsr	3-ketodihydrosphingosine reductase [Source:MGI Symbol;Acc:MGI:1918000]	249.201	287.178	240.987	275.897	275.919	252.36	262.237	295.799	191.134	200.534	216.45	204.778	250.524	211.653	251.718	252.336	0.0395269	0.144718	1.10765	0	0.667565	0.85656	1.03049	0	0.0124345	0.0807275	1.18812	0	0
ENSMUSG00000009907	Vps4b	vacuolar protein sorting 4B [Source:MGI Symbol;Acc:MGI:1100499]	352.773	412.186	474.665	394.49	342.275	351.143	336.172	389.126	400.878	456.961	459.225	558.794	385.224	439.186	546.34	365.727	0.0914439	0.252789	-1.11448	0	0.137892	0.417953	-1.1503	0	0.393941	0.660467	-1.08156	0	0
ENSMUSG00000036862	Dchs1	dachsous cadherin related 1 [Source:MGI Symbol;Acc:MGI:2685011]	123.552	157.184	136.912	117.036	108.992	105.71	106.189	113.339	169.103	189.578	202.781	227.979	89.2685	123.262	130.474	96.8036	1.173e-06	4.62343e-05	-1.49892	1	0.0537484	0.253283	-1.231	0	9.01205e-09	2.40073e-06	-1.79102	1	1
ENSMUSG00000009941	Nxf2	nuclear RNA export factor 2 [Source:MGI Symbol;Acc:MGI:1933192]	0	0	0	1.33588	1.46765	2.32454	2.49674	0	0	2.08446	1.41891	3.22245	0.946153	0	2.06647	0	0.777871	NA	1.23654	0	0.185675	NA	4.62765	0	0.462752	NA	-2.119	0	0
ENSMUSG00000009995	Taz	tafazzin [Source:MGI Symbol;Acc:MGI:109626]	336.994	417.95	337.403	342.765	392.99	359.979	370.943	420.143	337.422	315.981	308.21	362.387	253.676	267.716	306.26	281.5	0.345312	0.577645	-1.05352	0	0.293455	0.604782	1.07485	0	0.0103513	0.0717044	-1.19135	0	0
ENSMUSG00000010021	Kif19a	kinesin family member 19A [Source:MGI Symbol;Acc:MGI:2447024]	27.7366	14.1247	33.7893	13.7174	54.1438	18.8848	21.2921	26.2975	33.9319	24.6833	42.9479	53.2783	21.229	43.6146	46.2265	35.6111	0.68781	0.836493	1.07645	0	0.403783	NA	1.26223	0	0.827274	NA	-1.05879	0	0
ENSMUSG00000010025	Aldh3a2	aldehyde dehydrogenase family 3 subfamily A2 [Source:MGI Symbol;Acc:MGI:1353452]	458.743	380.372	405.258	354.329	356.611	388.527	444.459	372.496	554.83	475.508	517.135	515.103	527.371	478.413	551.474	508.531	0.844855	0.923181	-1.00868	0	0.748356	0.894136	-1.02185	0	0.970115	0.988009	1.00236	0	0
ENSMUSG00000010044	Zmynd10	zinc finger MYND domain containing 10 [Source:MGI Symbol;Acc:MGI:2387863]	24.3661	21.4815	17.379	25.9395	22.0213	21.5425	29.7493	22.4089	5.67722	6.43922	7.26897	6.63641	15.0316	10.7168	10.9785	10.0567	0.105153	NA	1.31189	0	0.740772	NA	1.0744	0	0.0328167	NA	1.79555	0	0
ENSMUSG00000010045	Tmem115	transmembrane protein 115 [Source:MGI Symbol;Acc:MGI:1930765]	244.769	220.469	244.464	234.634	248.712	291.339	271.05	245.378	269.668	271.366	289.95	272.092	296.456	307.213	268.972	277.931	0.0886687	0.24759	1.07699	0	0.0835916	0.3236	1.12127	0	0.500645	0.741467	1.04158	0	0
ENSMUSG00000010047	Hyal2	hyaluronoglucosaminidase 2 [Source:MGI Symbol;Acc:MGI:1196334]	67.5606	71.2283	66.0402	89.6091	64.7686	78.9894	87.0444	72.8291	107.867	94.7484	83.1892	101.442	94.3649	118.777	111.353	110.624	0.265849	0.495194	1.08671	0	0.763371	NA	1.03619	0	0.251319	0.52752	1.12568	0	0
ENSMUSG00000010048	Ifrd2	interferon-related developmental regulator 2 [Source:MGI Symbol;Acc:MGI:1316708]	52.0549	72.359	55.6127	68.3858	80.3132	74.8861	65.0079	77.3109	38.7944	58.8728	36.3448	37.9223	55.1158	46.4392	45.4822	46.6265	0.106034	0.277198	1.16347	0	0.187076	NA	1.1967	0	0.389527	0.655985	1.12867	0	0
ENSMUSG00000090053	Palm2	paralemmin 2 [Source:MGI Symbol;Acc:MGI:1934601]	188.646	107.482	198.829	135.154	62.8749	59.2313	117.372	155.353	77.9322	118.723	118.623	153.891	92.6293	76.7842	96.6877	70.6429	0.00331186	0.0240917	-1.49679	1	0.0165973	0.139	-1.61484	0	0.0935029	0.300572	-1.39104	0	1
ENSMUSG00000010054	Tusc2	tumor suppressor 2 mitochondrial calcium regulator [Source:MGI Symbol;Acc:MGI:1931086]	847.275	712.281	728.76	780.545	878.259	835.028	835.184	886.273	694.513	652.202	643.709	638.045	752.415	759.998	710.465	810.932	7.40372e-05	0.00127885	1.13623	0	0.0187907	0.146304	1.11847	0	0.00226964	0.0257044	1.15372	0	0
ENSMUSG00000010057	Nprl2	NPR2 like GATOR1 complex subunit [Source:MGI Symbol;Acc:MGI:1914482]	228.155	227.251	220.135	196.906	220.211	241.07	261.132	255.462	189.241	237.332	191.417	201.937	240.506	232.198	225.059	251.415	0.00686473	0.0416747	1.14055	0	0.116631	0.383147	1.12199	0	0.0369628	0.167774	1.15758	0	0
ENSMUSG00000010064	Slc38a3	solute carrier family 38 member 3 [Source:MGI Symbol;Acc:MGI:1923507]	796.786	812.561	802.134	910.38	872.062	962.31	702.925	751.798	940.511	687.295	707.972	773.297	671.507	793.508	709.147	589.322	0.279585	0.509301	-1.06594	0	0.907904	0.965146	-1.00977	0	0.160007	0.410192	-1.12451	0	0
ENSMUSG00000010066	Cacna2d2	calcium channel voltage-dependent alpha 2/delta subunit 2 [Source:MGI Symbol;Acc:MGI:1929813]	330.17	372.407	513.377	296.782	257.216	279.503	346.476	297.282	961.853	1051.51	826.004	1049.4	746.104	879.779	818.779	676.381	0.000953939	0.00928291	-1.25966	0	0.0199634	0.152488	-1.27632	0	0.0258104	0.133431	-1.24552	0	0
ENSMUSG00000010067	Rassf1	Ras association (RalGDS/AF-6) domain family member 1 [Source:MGI Symbol;Acc:MGI:1928386]	107.738	117.412	109.452	119.804	137.331	107.22	106.464	104.022	69.0924	95.4322	89.9531	99.6157	77.4115	81.4721	92.8044	130.218	0.689665	0.837323	1.0338	0	0.986731	NA	-1.00205	0	0.573838	0.795364	1.07097	0	0
ENSMUSG00000010080	Epn3	epsin 3 [Source:MGI Symbol;Acc:MGI:1919139]	3.10255	1.6719	3.24554	11.0888	12.6125	6.82636	5.70265	10.9267	179.546	113.143	150.744	163.191	140.719	153.412	162.127	137.899	0.499437	0.709901	1.08989	0	0.0250683	NA	2.41956	0	0.87067	0.949652	-1.02016	0	0
ENSMUSG00000010086	Rnf112	ring finger protein 112 [Source:MGI Symbol;Acc:MGI:106611]	3578.33	3336.39	3403.64	3440.32	3929.85	3429.08	3192.39	3749.7	1166.18	868.196	1121.73	968.17	1124.09	897.997	808.782	1028.27	0.806384	0.904304	-1.01298	0	0.59796	0.823194	1.03927	0	0.37155	0.641889	-1.06919	0	0
ENSMUSG00000010095	Slc3a2	solute carrier family 3 (activators of dibasic and neutral amino acid transport) member 2 [Source:MGI Symbol;Acc:MGI:96955]	1038.12	1078.9	1012.13	1101.16	1012.87	1005.52	1134.26	1177.78	1097.49	976.077	1005.36	1035.9	1056.76	1232.19	993.537	1007.65	0.380593	0.610778	1.03336	0	0.668633	0.856904	1.02395	0	0.443526	0.700562	1.04247	0	0
ENSMUSG00000010097	Nxf1	nuclear RNA export factor 1 [Source:MGI Symbol;Acc:MGI:1858330]	1361.59	1277.5	1147.07	1131.95	1583.77	1647.37	1024.76	1244.22	920.08	781.489	1122.58	920.103	991.175	1023.29	656.995	797.919	0.828838	0.915285	1.0173	0	0.313221	0.624249	1.11745	0	0.486011	0.733158	-1.07966	0	0
ENSMUSG00000010110	Stx5a	syntaxin 5A [Source:MGI Symbol;Acc:MGI:1928483]	593.029	710.171	593.14	624.561	679.68	632.866	661.921	642.932	471.552	504.895	467.261	431.246	457.127	479.26	439.488	532.571	0.493119	0.704932	1.02703	0	0.523487	0.778673	1.03725	0	0.766708	0.905242	1.01711	0	0
ENSMUSG00000010122	Slc47a1	solute carrier family 47 member 1 [Source:MGI Symbol;Acc:MGI:1914723]	19.0601	24.0807	16.0243	56.3012	40.61	16.8347	21.6108	30.0257	57.517	66.9327	35.0876	42.8961	29.2597	20.0277	56.265	23.5828	0.191527	0.403627	-1.30491	0	0.85194	NA	-1.05786	0	0.111257	NA	-1.56714	0	0
ENSMUSG00000010136	Pifo	primary cilia formation [Source:MGI Symbol;Acc:MGI:1923670]	1.11544	1.07612	4.66753	0	3.91372	2.06625	4.43871	0	9.5295	4.63232	7.32103	2.86453	3.36423	4.49727	3.94892	9.20739	0.911825	NA	1.04304	0	0.53618	NA	1.51009	0	0.754555	NA	-1.16787	0	0
ENSMUSG00000010142	Tnfrsf13b	tumor necrosis factor receptor superfamily member 13b [Source:MGI Symbol;Acc:MGI:1889411]	22.7029	17.5488	18.1607	23.7233	18.8651	8.93091	9.93533	14.7662	7.21941	11.2505	9.52357	3.28796	4.05464	13.4022	4.89529	11.0471	0.331046	NA	-1.24498	0	0.169734	NA	-1.56018	0	0.933844	NA	1.02796	0	0
ENSMUSG00000010154	Spire2	spire type actin nucleation factor 2 [Source:MGI Symbol;Acc:MGI:2446256]	138.444	144.718	134.397	132.055	146.378	161.057	148.747	157.983	367.127	311.841	272.181	334.663	338.21	344.721	363.073	359.3	0.0494877	0.168076	1.10416	0	0.182834	0.482594	1.11866	0	0.174595	0.429651	1.09512	0	0
ENSMUSG00000010175	Prox1	prospero homeobox 1 [Source:MGI Symbol;Acc:MGI:97772]	109.744	145.214	161.612	94.1427	78.5094	162.909	82.7956	112.914	356.627	326.518	325.562	315.456	355.26	276.559	292.572	313.666	0.257441	0.486082	-1.11026	0	0.28739	0.600888	-1.16228	0	0.600996	0.811584	-1.06958	0	0
ENSMUSG00000010205	Raver1	ribonucleoprotein PTB-binding 1 [Source:MGI Symbol;Acc:MGI:1919016]	404.258	435.288	405.507	431.534	347.164	401.107	428.613	433.614	353.881	339.437	354.56	366.895	293.114	266.131	270.539	272.448	0.00195606	0.0159892	-1.15433	0	0.508819	0.770382	-1.03861	0	1.50606e-05	0.000644198	-1.28313	0	0
ENSMUSG00000010277	2610507B11Rik	RIKEN cDNA 2610507B11 gene [Source:MGI Symbol;Acc:MGI:1919753]	2269.72	2124.4	2093.46	2448.81	1955.15	1878.29	2162.55	2015.34	2529.67	2170.91	2195.71	2418.05	1938.52	2300.55	2223.26	1905.68	0.0046933	0.0313587	-1.11415	0	0.0516776	0.247592	-1.11532	0	0.0537692	0.215112	-1.11303	0	0
ENSMUSG00000010290	AI597479	expressed sequence AI597479 [Source:MGI Symbol;Acc:MGI:2138299]	259.168	205.773	242.146	221.662	230.579	267.747	239.098	225.21	260.207	342.196	292.371	273.038	319.002	282.206	347.388	299.876	0.318218	0.549116	1.05498	0	0.65231	0.849443	1.03763	0	0.374619	0.644745	1.06979	0	0
ENSMUSG00000010307	Tmem86a	transmembrane protein 86A [Source:MGI Symbol;Acc:MGI:1915143]	95.2493	106.277	110.067	101.4	111.402	115.919	133.321	114.286	107.867	100.268	113.881	102.39	100.211	99.1301	149.778	136.222	0.0584401	0.187911	1.14751	0	0.201236	0.502986	1.15133	0	0.197458	0.463003	1.14399	0	0
ENSMUSG00000010311	Optc	opticin [Source:MGI Symbol;Acc:MGI:2151113]	12.0618	2.91221	2.98441	2.73106	3.48229	8.99748	4.25716	2.92513	7.06528	9.75003	12.3741	10.9382	8.43723	12.3083	11.7232	8.72868	0.980191	NA	-1.00629	0	0.933799	NA	-1.03712	0	0.972492	NA	1.0116	0	0
ENSMUSG00000010342	Tex14	testis expressed gene 14 [Source:MGI Symbol;Acc:MGI:1933227]	0	1.00497	1.02983	1.57203	7.6295	0	0.489691	6.24864	4.29218	8.9553	13.3208	3.82069	3.203	15.731	7.70615	4.53684	0.683774	NA	1.17112	0	0.432506	NA	1.84626	0	0.945126	NA	1.03752	0	0
ENSMUSG00000010358	Ifi35	interferon-induced protein 35 [Source:MGI Symbol;Acc:MGI:1917360]	28.838	39.1423	29.0344	27.5877	31.2849	42.5999	18.3646	47.973	27.9305	34.6798	40.2487	32.3542	25.8576	27.2558	30.7946	24.4916	0.693845	0.8406	-1.05434	0	0.514066	NA	1.13543	0	0.241008	NA	-1.24563	0	0
ENSMUSG00000010362	Rdm1	RAD52 motif 1 [Source:MGI Symbol;Acc:MGI:1913849]	39.8386	25.8249	46.6752	29.4225	36.5143	37.2818	25.0476	39.9964	70.1848	53.6436	52.9533	38.7943	47.84	61.7186	56.563	52.619	0.99139	0.996393	1.00123	0	0.900759	NA	-1.02316	0	0.908078	0.963261	1.01836	0	0
ENSMUSG00000038048	Cntnap5c	contactin associated protein-like 5C [Source:MGI Symbol;Acc:MGI:3646013]	35.4418	35.0492	31.282	43.625	16.8401	20.517	29.7495	24.6499	42.5793	28.5163	46.8438	53.0907	32.5682	30.3638	33.7194	21.9422	0.00130041	0.0117987	-1.49679	1	0.0204783	NA	-1.57599	0	0.0386603	NA	-1.438	0	1
ENSMUSG00000010392	Gosr1	golgi SNAP receptor complex member 1 [Source:MGI Symbol;Acc:MGI:1858260]	443.387	359.159	422.716	354.983	405.282	375.84	452.661	336.274	537.03	437.954	440.227	475.932	542.413	421.949	586.731	450.524	0.66886	0.825589	1.02608	0	0.924182	0.972094	-1.00846	0	0.50106	0.741646	1.05936	0	0
ENSMUSG00000030091	Nup210	nucleoporin 210 [Source:MGI Symbol;Acc:MGI:1859555]	411.169	386.568	372.043	216.638	406.651	276.58	185.441	228.194	178.428	174.624	219.829	304.246	98.4508	146.612	131.91	119.727	0.000949797	0.00925616	-1.49558	1	0.151076	0.437365	-1.27286	0	0.000834847	0.0126828	-1.76136	1	1
ENSMUSG00000010435	Spaca7	sperm acrosome associated 7 [Source:MGI Symbol;Acc:MGI:1925884]	0	0	0	0	0	1.02579	0	0	0	0	0	0	0	0	0	0	0.918443	NA	1.2426	0	0.870384	NA	1.6315	0	1	NA	NA	0	0
ENSMUSG00000010453	Kansl3	KAT8 regulatory NSL complex subunit 3 [Source:MGI Symbol;Acc:MGI:1918055]	655.674	684.027	615.212	656.731	668.423	644.236	588.38	666.668	833.608	790.178	752.731	795.412	728.191	697.475	742.609	641.81	0.0376721	0.13999	-1.07449	0	0.718849	0.880761	-1.01789	0	0.00957073	0.0681067	-1.12721	0	0
ENSMUSG00000010461	Eya4	EYA transcriptional coactivator and phosphatase 4 [Source:MGI Symbol;Acc:MGI:1337104]	32.5359	30.1981	31.5594	40.1459	26.4643	21.9557	32.1571	41.0005	19.0545	14.3183	26.2914	22.1351	17.1691	20.0873	16.7831	16.9193	0.35971	0.590983	-1.13135	0	0.593022	NA	-1.10823	0	0.476416	NA	-1.15803	0	0
ENSMUSG00000010476	Ebf3	early B cell factor 3 [Source:MGI Symbol;Acc:MGI:894289]	5.85351	3.39043	12.7391	6.26803	7.76908	9.22878	5.38577	10.0798	313.045	369.48	311.01	407.798	237.574	270.447	395.402	311.34	0.392629	0.622573	-1.10475	0	0.639116	0.843498	1.1509	0	0.245506	0.52112	-1.15262	0	0
ENSMUSG00000010492	Gm16119	NA	22.8088	16.5297	38.2091	28.9639	13.3679	23.4521	17.4871	29.4109	14.8298	17.8032	10.0156	18.2244	7.71617	8.35603	18.5866	14.8317	0.168259	NA	-1.28517	0	0.357194	NA	-1.28133	0	0.364338	NA	-1.28303	0	0
ENSMUSG00000010505	Myt1	myelin transcription factor 1 [Source:MGI Symbol;Acc:MGI:1100535]	74.8979	84.7422	83.8875	45.7754	80.1319	83.138	59.991	99.321	126.833	110.075	106.436	105.534	77.7158	116.109	107.631	64.5505	0.559113	0.753875	-1.06787	0	0.525292	NA	1.1093	0	0.16208	0.412573	-1.23379	0	0
ENSMUSG00000010517	Faf1	Fas-associated factor 1 [Source:MGI Symbol;Acc:MGI:109419]	274.911	274.87	277.496	186.238	264.221	241.742	295.578	193.768	389.913	386.498	376.467	328.304	328.994	401.636	410.777	415.861	0.795043	0.899076	1.01765	0	0.844895	0.939006	-1.02003	0	0.598678	0.810451	1.05105	0	0
ENSMUSG00000010529	Gm266	predicted gene 266 [Source:MGI Symbol;Acc:MGI:2685112]	18.8282	29.3954	27.8066	18.8653	44.042	38.9812	17.6291	22.4089	38.7943	48.7544	37.9607	34.1304	38.4143	44.6536	40.7775	60.3392	0.165236	0.369438	1.20856	0	0.239115	NA	1.2904	0	0.457367	NA	1.15128	0	0
ENSMUSG00000010538	Tsacc	TSSK6 activating co-chaperone [Source:MGI Symbol;Acc:MGI:1924177]	14.5554	11.8145	6.51627	3.35027	10.4491	12.7183	17.636	15.8473	6.24667	8.67482	7.48675	6.51492	8.70026	10.9961	6.65525	12.0861	0.0898281	NA	1.44332	0	0.146659	NA	1.58313	0	0.396833	NA	1.31171	0	0
ENSMUSG00000010554	Mettl16	methyltransferase like 16 [Source:MGI Symbol;Acc:MGI:1914743]	252.108	193.109	157.979	216.75	173.84	206.58	173.332	204.138	336.869	280.773	225.218	277.167	298.823	282.936	241.209	268.469	0.506289	0.715582	-1.0478	0	0.484729	0.753265	-1.07685	0	0.816636	0.928418	-1.02339	0	0
ENSMUSG00000010592	Dazl	deleted in azoospermia-like [Source:MGI Symbol;Acc:MGI:1342328]	32.1191	42.9634	35.9164	33.0136	38.8616	34.8788	28.6476	31.3726	4.73103	3.67953	6.46124	2.84416	15.0315	12.5028	5.48921	9.14254	0.193246	NA	1.26029	0	0.703545	NA	-1.0793	0	0.00576572	NA	2.33537	0	0
ENSMUSG00000010601	Apol7a	apolipoprotein L 7a [Source:MGI Symbol;Acc:MGI:1923011]	1.59484	1.62804	1.66834	2.74494	6.20802	1.19409	6.41274	5.21523	0	0	0	1.36517	0	0	0	0	0.446016	NA	1.5502	0	0.19327	NA	2.55126	0	0.437445	NA	-2.42322	0	0
ENSMUSG00000018554	Ybx2	Y box protein 2 [Source:MGI Symbol;Acc:MGI:1096372]	60.2151	60.1604	54.4866	44.6707	71.3655	67.5802	43.79	55.1648	35.6186	36.6235	23.2732	29.0165	20.861	15.5801	20.4789	14.0422	0.10582	0.276749	-1.24159	0	0.654711	NA	1.07511	0	0.00180746	0.0219076	-1.76112	1	1
ENSMUSG00000010608	Rbm25	RNA binding motif protein 25 [Source:MGI Symbol;Acc:MGI:1914289]	1979.04	1917.21	1648.76	1390.62	1708.17	1418.8	1477.14	1675.74	1042.19	1184.26	1195.7	1109.27	1136.99	968.273	1060.85	1117.66	0.116619	0.293497	-1.08127	0	0.165941	0.459645	-1.10463	0	0.433175	0.693329	-1.05818	0	0
ENSMUSG00000010609	Psen2	presenilin 2 [Source:MGI Symbol;Acc:MGI:109284]	98.1988	132.72	149.83	138.256	109.667	106.354	117.491	100.773	152.533	147.379	150.908	126.137	115.157	120.654	137.961	148.048	0.0486466	0.166111	-1.14349	0	0.100912	0.353849	-1.18736	0	0.285324	0.562477	-1.10839	0	0
ENSMUSG00000010651	Acaa1b	acetyl-Coenzyme A acyltransferase 1B [Source:MGI Symbol;Acc:MGI:3605455]	3.05416	18.0742	6.92118	1.0838	1.1907	5.65765	3.03838	3.08973	12.1764	8.45558	5.93921	6.97162	9.97893	14.2966	6.48731	15.7795	0.793477	NA	-1.08649	0	0.167558	NA	-2.00747	0	0.433906	NA	1.37885	0	0
ENSMUSG00000010660	Plcd1	phospholipase C delta 1 [Source:MGI Symbol;Acc:MGI:97614]	139.552	152.633	145.983	153.278	177.467	187.73	146.544	150.14	112.598	81.8697	121.149	109.026	98.54	95.5572	109	100.568	0.621945	0.796654	1.03385	0	0.233359	0.543811	1.11928	0	0.598469	0.810257	-1.05277	0	0
ENSMUSG00000010663	Fads1	fatty acid desaturase 1 [Source:MGI Symbol;Acc:MGI:1923517]	2870.78	3002.92	2913.86	3092.66	2921.1	2955.47	2685.17	2863.87	2450.67	2464.37	2493.23	2555	2299.82	2423.75	2222.34	2085.42	0.0072772	0.0436994	-1.07111	0	0.278196	0.591211	-1.03977	0	0.00615028	0.0503437	-1.10314	0	0
ENSMUSG00000010721	Lmbr1	limb region 1 [Source:MGI Symbol;Acc:MGI:1861746]	246.966	212.54	238.651	219.286	221.495	197.974	261.114	268.887	281.361	279.621	338.379	286.287	292.255	267.894	311.291	273.342	0.944928	0.974066	-1.00371	0	0.677186	0.860002	1.0344	0	0.636914	0.833217	-1.03618	0	0
ENSMUSG00000010751	Tnfrsf22	tumor necrosis factor receptor superfamily member 22 [Source:MGI Symbol;Acc:MGI:1930270]	10.8384	6.71474	18.9326	8.37616	6.28011	13.5912	1.52622	7.53569	16.9392	26.5662	22.1768	23.5927	10.8193	5.5488	16.8031	12.5863	0.0101969	NA	-1.77671	0	0.190435	NA	-1.6203	0	0.0410365	NA	-1.88923	0	0
[truncated: 37,677 more rows]
