# Supplementary material for: CDH2 mutation affecting N-cadherin function causes attention-deficit hyperactivity disorder in humans and mice
Source: Nat Commun. 2021 Oct 26;12:6187. doi: 10.1038/s41467-021-26426-1 (PMC8548587; doi:10.1038/s41467-021-26426-1)
Supplement: Supplementary file 6 — Source Data [file 41467_2021_26426_MOESM6_ESM.xlsx]

## Sheet: 2D
UV chromatogram - WT peptide relative absorbance (uAU)
Time (min)	t = 0 min	t = 30 min	t = 60 min	t = 180 min
0	0	0	0	0
0.00333	-0.56264	-0.50893	-0.61218	-0.56062
0.00667	-4.35935	-4.09713	-4.7751	-4.4146
0.01	-16.2976	-15.8416	-17.8061	-16.8097
0.01333	-39.9839	-39.9372	-43.2093	-41.9681
0.01667	-73.8596	-75.3919	-78.5487	-78.6613
0.02	-111.387	-115.92	-116.468	-120.031
0.02333	-144.593	-153.532	-148.93	-157.45
0.02667	-167.67	-181.989	-170.438	-184.292
0.03	-178.646	-198.387	-178.923	-197.423
0.03333	-178.886	-202.967	-175.173	-197.096
0.03667	-171.359	-197.819	-161.833	-186.031
0.04	-158.972	-185.664	-142.226	-168
0.04333	-143.761	-169.154	-119.402	-146.529
0.04667	-126.966	-150.293	-95.8383	-124.248
0.05	-109.617	-130.266	-73.4032	-102.976
0.05333	-92.9513	-109.958	-53.4271	-84.0633
0.05667	-78.2725	-90.3563	-36.9061	-68.2411
0.06	-66.4965	-72.3128	-24.3316	-55.1299
0.06333	-57.5529	-56.2246	-15.4787	-43.4735
0.06667	-50.1403	-42.1091	-9.725	-32.2285
0.07	-42.3712	-29.84	-6.4162	-21.2283
0.07333	-32.5988	-19.2348	-4.8704	-10.7983
0.07667	-19.8106	-10.1255	-4.28425	-1.03753
0.08	-3.95593	-2.39677	-3.82891	8.47103
0.08333	13.8973	4.1104	-2.92167	18.3092
0.08667	31.9338	9.74399	-1.40553	28.6327
0.09	48.1488	15.1149	0.62341	38.9686
0.09333	60.8913	20.7026	3.22375	48.3775
0.09667	69.3494	26.3044	6.70115	55.8374
0.1	73.614	31.352	11.275	60.8872
0.10333	74.3906	35.6007	16.8519	63.928
0.10667	72.7842	39.0894	23.0195	65.8783
0.11	70.1617	41.8361	29.0592	67.6371
0.11333	67.7922	44.0143	34.0633	69.7187
0.11667	66.3586	46.1946	37.3554	72.2263
0.12	65.9413	49.0095	38.9607	74.988
0.12333	66.6058	52.6237	39.4716	77.6057
0.12667	68.69	56.7439	39.552	79.5676
0.13	72.2165	60.9861	39.7565	80.5745
0.13333	76.2013	65.1395	40.3754	80.8435
0.13667	78.7391	69.1076	41.1977	81.0189
0.14	77.7709	72.4972	41.6235	81.6251
0.14333	71.764	74.5561	40.9617	82.6004
0.14667	59.8853	74.6909	38.7719	83.4523
0.15	42.0412	72.6493	35.325	83.7047
0.15333	18.9194	68.4477	31.7538	83.148
0.15667	-8.09127	62.72	29.3987	81.8576
0.16	-36.8781	56.8533	28.784	80.1107
0.16333	-64.6087	52.4116	29.4425	78.2215
0.16667	-88.0392	50.3675	30.701	76.1489
0.17	-104.171	50.6463	32.2529	73.4327
0.17333	-111.375	52.3222	34.1512	69.9332
0.17667	-110.109	54.3567	36.5642	66.4139
0.18	-102.047	56.1405	39.5251	64.1105
0.18333	-88.6405	57.5141	42.9434	63.7557
0.18667	-70.7785	58.707	46.6601	65.1021
0.19	-49.3177	60.2272	50.2815	67.3818
0.19333	-25.534	62.2965	53.1391	69.835
0.19667	-1.21723	64.3956	54.4467	71.5814
0.2	21.5861	65.6136	53.3626	71.7343
0.20333	41.0186	65.2219	49.1012	70.0628
0.20667	55.7277	62.9436	41.4126	67.0048
0.21	64.9884	58.9946	30.9919	63.1235
0.21333	68.9291	53.6515	19.1702	58.9115
0.21667	68.7373	46.6847	7.37519	54.7932
0.22	66.3743	37.6707	-2.94271	51.3538
0.22333	64.0067	26.9103	-10.2754	49.691
0.22667	63.6	15.9199	-13.3799	50.9441
0.23	66.7755	7.19219	-11.7866	55.4096
0.23333	74.6673	3.26726	-6.0448	62.5525
0.23667	87.3785	5.45693	2.61108	71.6032
0.24	103.584	13.3736	12.9128	81.8641
0.24333	121.062	25.7712	23.8756	92.5704
0.24667	137.683	41.326	34.6789	102.631
0.25	151.899	58.613	44.5749	110.912
0.25333	162.539	76.2623	53.1115	116.785
0.25667	168.577	93.3978	60.3917	120.111
0.26	169.377	109.494	67.0671	121.023
0.26333	165.082	123.818	74.2685	120.122
0.26667	156.798	135.306	83.4135	118.803
0.27	146.324	143.095	95.4655	119.129
0.27333	135.455	147.165	110.207	122.96
0.27667	125.576	148.377	126.386	130.987
0.28	117.735	147.859	142.326	142.597
0.28333	112.654	146.498	156.364	156.302
0.28667	110.745	145.024	167.076	170.126
0.29	112.195	144.257	173.456	182.067
0.29333	116.855	144.838	175.108	190.596
0.29667	124.106	146.685	172.324	194.83
0.3	132.795	149.125	165.934	194.479
0.30333	141.179	151.641	156.993	189.821
0.30667	147.156	153.917	146.401	181.617
0.31	148.764	155.149	134.705	170.993
0.31333	144.74	154.054	122.433	159.495
0.31667	134.825	149.766	110.615	148.889
0.32	119.686	142.553	100.822	140.613
0.32333	100.876	133.846	94.5836	135.443
0.32667	80.9338	125.757	92.7729	133.552
0.33	62.9039	120.478	95.59	134.788
0.33333	49.2398	119.781	102.969	138.983
0.33667	41.0453	124.534	114.563	146.018
0.34	38.3846	134.436	129.53	155.582
0.34333	41.2658	148.186	146.681	166.977
0.34667	50.0799	163.798	164.501	179.231
0.35	65.0522	179.022	181.135	191.338
0.35333	85.5922	192.058	194.91	202.318
0.35667	110.265	202.069	204.937	211.288
0.36	137.206	209.092	211.139	217.853
0.36333	164.39	213.716	213.892	222.294
0.36667	189.728	216.634	213.751	225.151
0.37	211.456	218.139	211.326	226.88
0.37333	228.592	218.213	207.269	227.806
0.37667	240.869	217.113	202.516	228.027
0.38	248.345	215.341	198.211	227.588
0.38333	251.118	213.196	195.085	226.916
0.38667	249.281	211.011	193.14	226.631
0.39	243.196	209.602	192.018	226.944
0.39333	233.731	209.887	191.518	227.726
0.39667	222.174	212.039	191.832	228.862
0.4	210.078	215.174	193.219	230.135
0.40333	198.94	217.882	195.198	231.31
0.40667	189.698	219.019	196.352	232.443
0.41	182.753	217.983	195.367	233.464
0.41333	178.358	214.51	191.989	233.769
0.41667	176.614	208.69	186.795	232.728
0.42	177.235	201.246	180.492	230.187
0.42333	179.474	193.32	173.666	226.304
0.42667	182.29	185.725	166.929	221.307
0.43	184.795	178.728	160.891	215.374
0.43333	186.742	172.445	155.94	208.517
0.43667	188.504	166.864	152.097	200.571
0.44	190.409	161.658	148.951	191.453
0.44333	192.27	156.383	145.775	181.573
0.44667	193.751	150.748	141.974	171.734
0.45	194.862	144.836	137.616	162.639
0.45333	195.892	139.294	133.541	154.952
0.45667	197.094	135.107	131.09	149.672
0.46	198.47	133.023	131.574	147.992
0.46333	199.661	133.37	135.683	150.872
0.46667	200.129	136.485	143.472	158.567
0.47	199.745	142.895	154.767	170.348
0.47333	199.188	152.839	169.139	184.846
0.47667	199.347	165.924	185.678	200.865
0.48	200.258	181.491	203.092	217.777
0.48333	201.125	198.945	219.79	235.01
0.48667	201.172	217.647	234.073	251.679
0.49	199.987	236.895	244.754	266.888
0.49333	197.523	255.932	251.382	279.775
0.49667	194.183	273.79	253.81	289.466
0.5	190.566	289.442	252.188	295.631
0.50333	187.042	302.253	247.239	298.672
0.50667	183.728	312.053	239.803	299.019
0.51	180.751	318.687	230.346	296.844
0.51333	178.296	321.463	219.412	292.386
0.51667	176.586	319.147	208.171	285.725
0.52	175.944	310.854	197.994	276.502
0.52333	176.638	297.051	189.605	264.508
0.52667	178.595	279.49	182.921	250.351
0.53	181.494	260.111	177.608	235.336
0.53333	185.191	240.278	173.49	220.873
0.53667	189.91	221.079	170.429	208.098
0.54	195.87	203.653	168.146	197.883
0.54333	202.829	188.812	166.369	190.747
0.54667	210.254	176.791	165.17	186.725
0.55	217.924	167.654	164.941	185.615
0.55333	226.16	161.719	165.844	187.169
0.55667	235.35	159.482	167.599	190.825
0.56	245.17	161.122	169.916	195.597
0.56333	254.433	166.051	172.731	200.442
0.56667	261.873	173.075	176.084	204.575
0.57	266.849	180.989	180.036	207.642
0.57333	269.241	188.989	184.498	209.975
0.57667	269.242	196.638	189.049	212.39
0.58	267.489	203.545	193.229	215.527
0.58333	265.11	209.439	197.094	219.634
0.58667	263.287	214.633	201.47	224.72
0.59	262.695	220.002	207.702	230.681
0.59333	263.58	226.568	217.047	237.713
0.59667	266.185	235.569	230.287	246.737
0.6	270.971	248.687	248.193	259.287
0.60333	278.869	267.625	272.299	277.193
0.60667	291.733	293.828	304.808	302.302
0.61	312.621	329.05	347.834	336.287
0.61333	345.393	375.598	402.733	380.56
0.61667	392.561	434.32	468.253	434.955
0.62	450.597	499.773	536.3	493.869
0.62333	505.568	556.359	589.283	542.923
0.62667	536.063	582.802	606.414	563.209
0.63	526.605	566.8	578.966	544.823
0.63333	482.856	519.046	522.207	499.269
0.63667	434.164	472.309	471.644	457.817
0.64	419.501	464.702	465.329	455.785
0.64333	468.082	521.112	526.142	515.432
0.64667	589.081	646.314	656.57	639.538
0.65	775.845	831.725	846.918	818.134
0.65333	1019.61	1069.15	1089.58	1042.28
0.65667	1323.3	1363.44	1391.27	1316.26
0.66	1708.68	1737.99	1777.64	1662.72
0.66333	2214.31	2230.7	2288.11	2119.06
0.66667	2882.05	2880.09	2960.56	2724.35
0.67	3732.5	3703.05	3808.05	3497.18
0.67333	4739.34	4673.67	4798.43	4413.68
0.67667	5821.34	5720.46	5854.53	5403.53
0.68	6865.02	6752.77	6884.26	6375.45
0.68333	7769.62	7703.53	7825.18	7260.6
0.68667	8486.03	8556.68	8670.02	8042.98
0.69	9024.52	9336.09	9450.48	8750.9
0.69333	9428.77	10063.5	10189.8	9413.48
0.69667	9735.02	10717.3	10860.8	10016
0.7	9941.95	11220.7	11377.7	10486.4
0.70333	10006.3	11462.6	11625.1	10717.4
0.70667	9863.07	11338.5	11499.8	10607.5
0.71	9458.09	10788.8	10948.9	10099
0.71333	8777.35	9822.99	9988.42	9199.82
0.71667	7859.96	8521.16	8701.27	7983.46
0.72	6789.1	7014.41	7215.35	6569.07
0.72333	5664.6	5448.75	5667.89	5088.2
0.72667	4569.4	3945.07	4169.68	3649.99
0.73	3545.56	2572.23	2782.54	2318.36
0.73333	2589.75	1343.56	1517.46	1108.72
0.73667	1667.44	234.111	351.136	2.31719
0.74	737.453	-792.465	-748.201	-1030.08
0.74333	-224.025	-1760.31	-1798.15	-2005.96
0.74667	-1210.24	-2669.11	-2790.71	-2918.43
0.75	-2184.21	-3493.66	-3692.7	-3735.76
0.75333	-3087.74	-4191.09	-4454.18	-4410.17
0.75667	-3854.62	-4712.35	-5021.03	-4891.52
0.76	-4425.66	-5016.11	-5349.56	-5142.17
0.76333	-4762.7	-5082.63	-5421.01	-5149.96
0.76667	-4858.01	-4923.36	-5251.07	-4935.31
0.77	-4737	-4581.88	-4889.84	-4548.94
0.77333	-4453.35	-4124.53	-4410.99	-4060.86
0.77667	-4076.83	-3623.97	-3894.31	-3544.61
0.78	-3675.69	-3142.01	-3406.9	-3061.05
0.78333	-3300.42	-2718.63	-2989.63	-2646.95
0.78667	-2976.93	-2369.87	-2655.02	-2313.18
0.79	-2709.7	-2092.5	-2395.1	-2051.41
0.79333	-2489.5	-1871.66	-2191.77	-1843.04
0.79667	-2301.37	-1689.22	-2025.04	-1666.92
0.8	-2131.78	-1530.42	-1879.08	-1505.66
0.80333	-1973.74	-1386.97	-1744.93	-1349.94
0.80667	-1827.86	-1256.51	-1619.48	-1199.45
0.81	-1699.68	-1139.86	-1502.52	-1059.93
0.81333	-1595.48	-1038.38	-1394.86	-938.646
0.81667	-1518.57	-953.44	-1298	-840.937
0.82	-1466.3	-886.417	-1213.58	-768.159
0.82333	-1427.98	-836.666	-1140.83	-716.185
0.82667	-1385.65	-797.873	-1073.35	-674.488
0.83	-1319.47	-756.75	-998.822	-627.449
0.83333	-1215.16	-697.18	-903.574	-559.142
0.83667	-1069.06	-607.709	-779.458	-459.798
0.84	-888.255	-486.45	-627.697	-329.588
0.84333	-686.84	-340.557	-457.073	-177.22
0.84667	-480.812	-182.323	-279.395	-15.3209
0.85	-284.082	-24.6558	-106.273	143.577
0.85333	-106.278	121.986	52.504	289.048
0.85667	47.5738	250.468	190.199	413.848
0.86	175.977	356.947	303.901	514.444
0.86333	279.649	440.582	394.177	590.339
0.86667	360.483	502.877	463.389	642.587
0.87	420.778	546.748	513.781	672.685
0.87333	463.084	575.253	546.838	682.349
0.87667	490.312	590.474	563.938	673.891
0.88	505.165	593.559	566.959	650.519
0.88333	509.247	585.676	558.12	616.147
0.88667	503.197	568.439	539.648	575.014
0.89	487.665	543.666	514.038	531.496
0.89333	464.487	513.722	484.974	490.302
0.89667	438.344	482.935	458.543	457.399
0.9	419.665	460.312	446.405	443.256
0.90333	431.798	466.286	475.64	472.269
0.90667	524.869	545.659	604.173	597.236
0.91	781.995	773.589	919.303	897.633
0.91333	1285.14	1224.46	1487.77	1432.17
0.91667	2036.03	1898.68	2271.52	2160.46
0.92	2895.46	2666.22	3088.94	2908.9
0.92333	3616.63	3298.38	3682.38	3436.07
0.92667	3963.83	3580.01	3849.63	3556.67
0.93	3826.15	3415.25	3537.64	3228.53
0.93333	3251.24	2856.02	2844.12	2551.71
0.93667	2403.54	2056.73	1957.27	1708.52
0.94	1523.67	1219.5	1118.68	926.202
0.94333	970.693	612.268	675.419	524.862
0.94667	1268.34	643.174	1112.49	946.801
0.95	2906.17	1779.51	2830.12	2547.98
0.95333	5898.19	4190.4	5734.73	5223.63
0.95667	9546.03	7426.19	9090.33	8284.5
0.96	12723	10533.1	11848.7	10770.2
0.96333	14438.9	12531	13166.5	11918.6
0.96667	14251.5	12855.1	12729.3	11452.8
0.97	12339.9	11511.6	10771.4	9596.22
0.97333	9317.64	8965.98	7885.14	6900.32
0.97667	5939.1	5895.32	4758.96	4004.44
0.98	2842.05	2936.39	1956.18	1429.8
0.98333	408.06	519.799	-199.562	-527.474
0.98667	-1248.19	-1176.77	-1626.3	-1797.21
0.99	-2206.24	-2182.26	-2413.84	-2468.58
0.99333	-2642.03	-2644.65	-2733.44	-2705.42
0.99667	-2745.98	-2747.2	-2763.67	-2677.42
1	-2674.13	-2652.07	-2647.82	-2520.39
1.00333	-2531.68	-2475.18	-2480.19	-2323.3
1.00667	-2377.72	-2284.38	-2311.27	-2132.99
1.01	-2238.28	-2110.49	-2160.88	-1966.17
1.01333	-2119.43	-1961.62	-2031.68	-1822.75
1.01667	-2017.63	-1835.05	-1919.33	-1696.56
1.02	-1926.73	-1724.67	-1818.33	-1581.69
1.02333	-1841.98	-1624.71	-1724.49	-1474.66
1.02667	-1761	-1531.31	-1635.58	-1374.15
1.03	-1683.14	-1442.63	-1550.99	-1280.11
1.03333	-1608.88	-1358.42	-1471.12	-1193.52
1.03667	-1539.59	-1279.71	-1397.1	-1115.87
1.04	-1476.65	-1207.99	-1330.31	-1047.79
1.04333	-1419.99	-1143.67	-1271.03	-988.212
1.04667	-1367.63	-1085.61	-1217.8	-934.881
1.05	-1316.9	-1032.33	-1168.42	-885.251
1.05333	-1266.08	-983.061	-1120.99	-836.968
1.05667	-1215.06	-937.373	-1074.37	-788.383
1.06	-1164.77	-894.445	-1027.93	-739.239
1.06333	-1116.21	-852.777	-981.403	-690.673
1.06667	-1069.75	-810.713	-934.883	-644.153
1.07	-1024.87	-767.515	-888.809	-600.428
1.07333	-980.558	-723.723	-843.829	-559.424
1.07667	-935.851	-680.447	-800.633	-520.674
1.08	-890.454	-638.726	-759.805	-483.643
1.08333	-845.056	-599.484	-721.651	-448.18
1.08667	-800.728	-563.423	-686.05	-414.778
1.09	-758.05	-530.63	-652.361	-383.884
1.09333	-717.036	-500.481	-619.714	-355.2
1.09667	-677.637	-472.016	-587.719	-328.027
1.1	-640.074	-444.314	-556.568	-301.956
1.10333	-604.734	-416.724	-526.317	-277.116
1.10667	-571.841	-389.088	-496.495	-253.83
1.11	-541.173	-361.759	-466.672	-231.998
1.11333	-511.961	-335.348	-437.097	-211.089
1.11667	-483.056	-310.202	-408.264	-190.649
1.12	-453.256	-285.837	-380.131	-170.273
1.12333	-421.759	-261.07	-352.165	-149.205
1.12667	-388.653	-234.942	-323.773	-126.697
1.13	-354.957	-207.375	-294.454	-102.804
1.13333	-321.97	-179	-263.975	-78.3589
1.13667	-290.485	-150.636	-232.599	-54.2865
1.14	-260.503	-123.03	-200.949	-31.1907
1.14333	-231.711	-96.7242	-169.614	-9.19834
1.14667	-204.062	-71.8005	-139.103	11.9803
1.15	-177.604	-47.8519	-109.822	32.7452
1.15333	-151.993	-24.3445	-81.7028	53.4809
1.15667	-126.481	-0.90765	-54.2394	74.4536
1.16	-100.233	22.5859	-26.9875	95.616
1.16333	-72.6141	46.0979	0.26036	116.761
1.16667	-43.3714	69.7032	27.6794	137.825
1.17	-12.693	93.705	55.5602	158.857
1.17333	18.9493	118.384	83.9999	179.87
1.17667	51.1058	143.681	112.547	200.879
1.18	83.2977	169.209	140.602	221.84
1.18333	114.708	194.555	168.038	242.509
1.18667	144.52	219.383	195.031	262.745
1.19	172.549	243.263	221.433	282.569
1.19333	198.956	265.722	246.453	301.57
1.19667	223.533	286.369	269.014	318.92
1.2	245.866	304.841	288.543	334.025
1.20333	265.987	320.932	305.321	346.717
1.20667	284.296	334.822	320.12	357.111
1.21	300.805	346.771	333.719	365.607
1.21333	314.823	356.879	346.485	372.851
1.21667	325.596	365.509	358.183	379.346
1.22	333.12	373.345	368.238	384.947
1.22333	338.166	380.647	376.212	388.994
1.22667	341.715	386.906	382.075	391.044
1.23	344.567	391.492	386.158	391.364
1.23333	347.347	394.406	388.893	390.858
1.23667	350.408	396.209	390.662	390.441
1.24	353.64	397.281	391.942	390.377
1.24333	356.736	397.448	393.368	390.459
1.24667	359.549	396.478	395.474	390.602
1.25	362.021	394.754	398.284	390.832
1.25333	364.12	393.261	401.176	391.053
1.25667	365.956	392.901	403.41	391.283
1.26	367.727	393.888	404.883	391.835
1.26333	369.446	395.839	406.06	393.029
1.26667	370.791	398.116	407.386	394.985
1.27	371.445	400.001	409.114	397.642
1.27333	371.576	401.049	411.232	400.603
1.27667	371.716	401.437	413.144	403.126
1.28	372.289	401.833	413.914	404.588
1.28333	373.57	403.01	413.05	404.922
1.28667	375.907	405.571	410.978	404.652
1.29	379.573	409.662	408.84	404.577
1.29333	384.312	414.566	407.747	405.11
1.29667	389.218	418.787	408.064	405.872
1.3	393.096	421.035	409.381	406.187
1.30333	395.016	420.98	410.959	405.782
1.30667	394.855	419	412.127	404.805
1.31	393.432	415.875	412.503	403.474
1.31333	391.915	412.686	411.909	401.964
1.31667	390.966	410.386	410.17	400.503
1.32	390.456	409.418	407.457	399.352
1.32333	389.976	409.801	404.694	398.72
1.32667	389.391	411.292	403.079	398.819
1.33	388.703	413.367	403.252	399.845
1.33333	387.757	415.401	405.205	401.928
1.33667	386.625	417.205	408.584	405.064
1.34	385.837	419.154	412.8	408.999
1.34333	385.833	421.615	417.297	413.423
1.34667	386.582	424.622	421.808	418.166
1.35	387.882	428.08	426.09	422.958
1.35333	389.717	431.705	429.727	427.401
1.35667	392.089	434.849	432.525	431.144
1.36	394.613	436.952	434.827	433.819
1.36333	396.7	438.014	437.032	435.078
1.36667	398.197	438.345	439.061	434.94
1.37	399.576	438.234	440.66	433.885
1.37333	401.518	438.122	441.809	432.514
1.37667	404.427	438.641	442.639	431.29
1.38	408.288	440.151	443.415	430.711
1.38333	412.626	442.401	444.598	431.387
1.38667	416.447	444.76	446.708	433.58
1.39	418.792	446.566	450.074	436.671
1.39333	419.551	447.431	454.589	439.421
1.39667	419.369	447.565	459.603	440.953
1.4	418.93	447.701	464.21	441.42
1.40333	418.682	448.496	467.909	441.673
1.40667	418.885	449.974	470.797	442.543
1.41	419.729	451.597	473.093	444.449
1.41333	421.388	452.944	474.96	447.331
1.41667	423.75	454.164	476.68	450.808
1.42	426.371	455.688	478.502	454.399
1.42333	428.943	457.828	480.374	457.697
1.42667	431.451	460.77	482.072	460.393
1.43	433.828	464.598	483.517	462.237
1.43333	435.849	469.053	484.889	463.247
1.43667	437.455	473.399	486.483	463.829
1.44	438.855	476.897	488.379	464.348
1.44333	440.164	479.236	490.296	464.726
1.44667	441.075	480.346	491.758	464.638
1.45	441.031	480.102	492.295	464.048
1.45333	439.821	478.513	491.724	463.339
1.45667	438.052	476.081	490.337	462.823
1.46	436.921	473.513	488.65	462.514
1.46333	437.416	471.162	487.205	462.4
1.46667	439.69	469.143	486.456	462.605
1.47	443.06	467.533	486.406	463.257
1.47333	446.39	466.267	486.549	464.372
1.47667	448.648	465.256	486.354	465.842
1.48	449.414	464.549	485.703	467.437
1.48333	448.962	464.117	485.103	468.907
1.48667	448.031	463.788	485.517	470.272
1.49	447.537	463.622	487.606	471.819
1.49333	448.078	463.926	491.186	473.741
1.49667	449.556	464.742	495.463	475.951
1.5	451.363	465.732	499.39	478.2
1.50333	452.973	466.553	502.072	480.353
1.50667	454.391	467.014	503.155	482.425
1.51	455.949	467.039	502.785	484.167
1.51333	457.69	466.873	501.359	484.997
1.51667	459.238	467.058	499.209	484.686
1.52	460.26	467.935	496.32	483.69
1.52333	460.827	469.376	492.816	482.493
1.52667	461.15	471.098	489.653	481.116
1.53	461.052	472.895	488.084	479.467
1.53333	460.066	474.561	488.514	477.758
1.53667	458.159	475.985	490.253	476.426
1.54	455.855	477.116	492.196	475.849
1.54333	453.519	477.762	493.474	476.173
1.54667	451.288	477.925	493.739	477.476
1.55	449.737	478.192	493.336	480.023
1.55333	449.622	479.243	493.004	483.873
1.55667	450.936	481.108	492.865	488.379
1.56	452.748	483.212	492.146	492.489
1.56333	453.793	484.904	490.244	495.35
1.56667	453.273	485.915	487.488	496.644
1.57	451.471	486.462	484.746	496.532
1.57333	449.584	486.963	482.792	495.386
1.57667	448.821	487.767	481.997	493.714
1.58	449.534	489.096	482.226	492.253
1.58333	451.265	490.837	483.071	491.897
1.58667	453.437	492.429	484.377	493.308
1.59	455.774	493.361	486.448	496.517
1.59333	458.422	493.747	489.669	500.973
1.59667	461.896	494.126	493.949	505.793
1.6	466.559	494.865	498.644	510.007
1.60333	472.097	495.994	503.111	512.979
1.60667	477.801	497.413	507.187	514.745
1.61	483.249	499.167	511.037	515.867
1.61333	488.452	501.592	514.758	517.065
1.61667	493.368	504.792	518.328	518.88
1.62	497.479	508.173	521.685	521.292
1.62333	500.228	511.057	524.661	523.57
1.62667	501.634	513.334	527.103	524.747
1.63	502.086	515.288	529.06	524.402
1.63333	501.977	517.222	530.802	523.004
1.63667	501.721	519.404	532.709	521.44
1.64	501.676	522.214	535.018	520.385
1.64333	502.011	525.977	537.721	520.266
1.64667	502.843	530.694	540.851	521.305
1.65	504.353	536.199	544.539	523.313
1.65333	506.522	542.213	548.701	525.815
1.65667	508.896	547.951	552.97	528.354
1.66	510.953	552.164	556.758	530.671
1.66333	512.601	554.034	559.391	532.728
1.66667	514.118	553.741	560.652	534.413
1.67	515.771	552.045	561.043	535.427
1.67333	517.725	549.787	561.296	535.619
1.67667	520.083	547.82	561.855	535.197
1.68	522.633	546.785	562.73	534.571
1.68333	524.832	546.814	563.587	534.093
1.68667	526.337	547.663	564.01	533.904
1.69	527.335	549.002	563.862	533.937
1.69333	528.13	550.537	563.501	533.974
1.69667	528.708	552.061	563.492	533.783
1.7	528.964	553.381	564.139	533.254
1.70333	529.103	554.266	565.31	532.506
1.70667	529.534	554.566	566.528	531.966
1.71	530.44	554.259	567.335	531.957
1.71333	531.591	553.435	567.65	532.352
1.71667	532.629	552.33	567.605	532.977
1.72	533.338	551.162	567.143	533.852
1.72333	533.515	549.812	566.097	535.031
1.72667	532.891	547.919	564.648	536.621
1.73	531.34	545.353	563.438	538.589
1.73333	528.971	542.413	563.162	540.548
1.73667	526.063	539.711	564.162	542.164
1.74	523.077	537.85	566.256	543.408
1.74333	520.525	537.024	568.809	544.187
1.74667	518.716	537.086	570.965	544.31
1.75	517.737	537.997	571.98	543.827
1.75333	517.662	539.851	571.569	543.017
1.75667	518.479	542.5	570.055	542.35
1.76	519.768	545.587	568.181	542.68
1.76333	520.861	549.009	566.796	544.93
1.76667	521.423	552.911	566.508	549.318
1.77	521.57	557.241	567.423	555.256
1.77333	521.615	561.624	569.249	561.807
1.77667	521.909	565.429	571.606	568
1.78	522.671	567.847	574.044	573.086
1.78333	523.833	568.408	576.115	576.856
1.78667	525.256	567.468	577.659	579.74
1.79	527.052	566.061	578.669	582.448
1.79333	529.285	565.329	578.985	585.476
1.79667	531.44	565.865	578.537	588.813
1.8	532.734	567.426	577.721	591.903
1.80333	532.933	569.296	577.289	594.108
1.80667	532.578	570.853	577.869	595.408
1.81	532.696	571.936	579.643	596.307
1.81333	534.252	572.885	582.321	597.124
1.81667	537.329	574.019	585.18	597.806
1.82	540.917	575.138	587.172	598.249
1.82333	543.76	575.876	587.359	598.312
1.82667	545.287	576.21	585.541	597.67
1.83	545.742	576.287	582.35	596.135
1.83333	545.609	576.122	578.726	594.097
1.83667	545.048	575.787	575.402	592.309
1.84	544.033	575.611	572.609	591.243
1.84333	542.908	575.697	570.197	590.767
1.84667	542.332	575.635	568.161	590.375
1.85	542.782	575.145	566.849	589.797
1.85333	544.543	574.497	566.694	589.339
1.85667	547.887	574.166	567.876	589.461
1.86	552.693	574.577	570.182	590.336
1.86333	558.022	575.919	573.324	591.894
1.86667	562.425	577.808	577.382	593.868
1.87	564.763	579.56	582.502	595.74
1.87333	564.819	580.998	588.232	597.004
1.87667	563.168	582.326	593.649	597.562
1.88	560.691	583.286	597.926	597.717
1.88333	558.293	583.223	600.589	597.834
1.88667	556.648	582.091	601.641	598.097
1.89	556.068	580.805	601.455	598.577
1.89333	556.62	580.322	600.562	599.359
1.89667	558.111	580.841	599.637	600.308
1.9	560.113	582.176	599.291	600.88
1.90333	562.336	584.291	599.79	600.612
1.90667	564.688	587.184	601.061	599.611
1.91	566.867	590.717	602.741	598.408
1.91333	568.424	594.621	604.38	597.563
1.91667	569.252	598.356	605.907	597.422
1.92	569.6	601.195	607.696	597.99
1.92333	569.841	602.803	610.062	598.941
1.92667	570.38	603.505	612.862	599.841
1.93	571.496	603.796	615.565	600.441
1.93333	573.255	604.048	617.596	600.74
1.93667	575.57	604.628	618.726	600.894
1.94	578.275	605.809	619.162	601.07
1.94333	581.12	607.65	619.233	601.403
1.94667	583.619	609.936	619.098	602.107
1.95	585.147	612.067	618.683	603.416
1.95333	585.57	613.214	617.893	605.337
1.95667	585.525	612.871	616.937	607.61
1.96	585.683	611.269	616.341	609.888
1.96333	585.859	609.163	616.579	611.995
1.96667	585.314	607.391	617.682	614.215
1.97	583.796	606.526	619.283	616.936
1.97333	581.855	606.511	621.028	619.944
1.97667	580.304	606.758	622.714	622.592
1.98	579.693	606.794	624.132	624.433
1.98333	580.149	606.63	625.005	625.491
1.98667	581.474	606.498	625.031	626.228
1.99	583.323	606.346	624	627.021
1.99333	585.432	605.796	622.067	627.557
1.99667	587.676	604.613	619.712	627.121
2	589.774	603.064	617.339	625.422
2.00333	591.167	601.855	615.306	622.839
2.00667	591.384	601.673	614.155	620.005
2.01	590.431	602.737	614.301	617.447
2.01333	588.827	604.714	615.613	615.571
2.01667	587.226	606.99	617.522	614.584
2.02	586.053	609.112	619.491	614.251
2.02333	585.564	610.924	621.36	614.043
2.02667	585.987	612.294	623.231	613.58
2.03	587.431	612.921	625.151	612.722
2.03333	589.665	612.64	626.95	611.492
2.03667	592.218	611.825	628.391	610.069
2.04	594.712	611.211	629.601	608.879
2.04333	596.857	611.367	631.011	608.679
2.04667	598.33	612.562	632.627	610.072
2.05	599.102	614.772	633.861	612.89
2.05333	599.654	617.522	634.225	616.396
2.05667	600.546	620.12	633.881	619.869
2.06	601.885	622.19	633.4	622.92
2.06333	603.341	623.693	633.185	625.455
2.06667	604.631	624.642	633.382	627.376
2.07	605.788	625.135	634.139	628.675
2.07333	606.903	625.456	635.597	629.671
2.07667	607.766	625.797	637.662	630.544
2.08	607.922	626.047	639.905	630.908
2.08333	607.069	626.094	641.758	630.373
2.08667	605.348	625.925	642.824	629.198
2.09	603.321	625.345	643.06	628.024
2.09333	601.795	624.148	642.619	627.285
2.09667	601.408	622.589	641.684	627.03
2.1	602.116	621.27	640.512	626.924
2.10333	603.334	620.543	639.35	626.337
2.10667	604.492	620.292	638.288	624.772
2.11	605.173	620.162	637.388	622.4
2.11333	605.159	619.851	636.842	620.107
2.11667	604.685	619.382	636.844	618.817
2.12	604.37	619.163	637.441	618.846
2.12333	604.825	619.653	638.602	620.026
2.12667	606.346	620.984	640.252	622.061
2.13	608.785	622.989	642.316	624.551
2.13333	611.544	625.611	644.866	627.023
2.13667	613.714	629.013	647.924	629.161
2.14	614.591	633.083	651.151	630.87
2.14333	614.199	637.208	654.094	632.084
2.14667	612.93	640.771	656.563	632.66
2.15	611.056	643.534	658.604	632.528
2.15333	609.051	645.425	660.24	631.849
2.15667	607.749	646.402	661.29	631.041
2.16	607.757	646.625	661.639	630.598
2.16333	609.022	646.329	661.632	630.809
2.16667	611.055	645.651	661.84	631.728
2.17	613.404	645.056	662.536	633.398
2.17333	615.947	645.422	663.557	636.068
2.17667	618.757	647.184	664.527	639.871
2.18	621.685	649.818	665.285	644.112
2.18333	624.333	652.391	666.171	647.606
2.18667	626.426	654.217	667.717	649.709
2.19	627.956	655.109	669.991	650.517
2.19333	629.112	655.482	672.391	650.513
2.19667	630.163	655.988	673.991	650.224
2.2	631.21	656.725	674.127	649.783
2.20333	632.12	657.179	672.939	648.876
2.20667	632.71	657.09	671.304	647.318
2.21	632.842	656.803	670.158	645.495
2.21333	632.552	656.802	670.006	644.03
2.21667	632.103	657.293	670.981	643.135
2.22	631.571	658.179	672.945	642.464
2.22333	630.704	659.123	675.377	641.547
2.22667	629.486	659.614	677.439	640.322
2.23	628.366	659.255	678.374	639.117
2.23333	627.75	658.108	678.026	638.195
2.23667	627.619	656.746	677.043	637.608
2.24	627.751	655.817	676.242	637.331
2.24333	628.07	655.404	675.81	637.341
2.24667	628.603	654.963	675.292	637.583
2.25	629.185	654.001	674.16	637.894
2.25333	629.451	652.604	672.319	638.129
2.25667	629.065	651.369	670.193	638.44
2.26	627.843	650.987	668.361	639.298
2.26333	626.037	651.777	667.171	641.009
2.26667	624.46	653.568	666.571	643.244
2.27	623.793	655.957	666.296	645.317
2.27333	624.085	658.569	666.265	646.845
2.27667	625.243	661.126	666.699	647.985
2.28	627.312	663.451	667.961	649.23
2.28333	630.169	665.431	670.285	651.019
2.28667	633.536	666.988	673.547	653.339
2.29	637.264	668.192	677.371	655.89
2.29333	641.314	669.266	681.359	658.548
2.29667	645.515	670.239	685.049	661.323
2.3	649.441	670.762	687.938	664.145
2.30333	652.475	670.483	689.904	666.932
2.30667	654.155	669.659	691.33	669.689
2.31	654.58	669.296	692.705	672.458
2.31333	654.582	670.425	694.481	675.129
2.31667	655.423	673.241	696.976	677.528
2.32	657.897	677.065	699.988	679.825
2.32333	661.728	680.92	702.904	682.342
2.32667	665.981	684.015	705.289	685.095
2.33	669.807	685.867	707.043	687.921
2.33333	672.86	686.326	708.324	690.695
2.33667	675.376	685.761	709.49	693.251
2.34	677.783	684.994	710.838	695.381
2.34333	680.243	684.706	712.381	696.857
2.34667	682.616	684.927	714.014	697.436
2.35	684.585	685.214	716.08	697.085
2.35333	685.809	685.247	719.523	696.287
2.35667	686.234	685.226	724.645	695.849
2.36	686.241	685.676	730.18	696.308
2.36333	686.267	686.999	734.555	697.616
2.36667	686.284	689.328	737.412	699.336
2.37	686.027	692.677	739.433	701.17
2.37333	685.753	696.948	741.437	703.241
2.37667	686.122	701.891	743.757	705.692
2.38	687.393	707.197	746.195	708.252
2.38333	689.374	712.493	748.553	710.409
2.38667	692.003	717.295	750.822	711.793
2.39	695.4	721.153	752.707	712.418
2.39333	699.444	723.831	753.536	712.772
2.39667	703.628	725.448	752.804	713.479
2.4	707.472	726.569	750.685	714.769
2.40333	710.859	727.885	748.119	716.459
2.40667	713.825	729.654	746.322	718.366
2.41	716.287	731.517	745.948	720.626
2.41333	718.115	732.739	746.86	723.547
2.41667	719.256	732.754	748.587	727.055
2.42	719.743	731.755	750.747	730.531
2.42333	719.751	730.656	753.293	733.451
2.42667	719.591	730.515	756.406	735.841
2.43	719.637	732.049	760.154	737.923
2.43333	720.373	735.268	764.549	739.742
2.43667	722.32	739.418	769.762	741.239
2.44	725.674	743.519	775.877	742.472
2.44333	730.159	747.022	782.429	743.677
2.44667	735.316	749.993	788.521	745.155
2.45	740.619	752.781	793.539	747.197
2.45333	745.2	755.584	797.573	749.973
2.45667	748.044	758.294	801.13	753.363
2.46	748.853	760.691	804.62	757.166
2.46333	748.442	762.83	808.124	761.389
2.46667	748.144	765.133	811.573	765.897
2.47	748.966	767.881	814.835	769.992
2.47333	750.996	770.887	817.647	772.87
2.47667	753.485	773.762	819.697	774.302
2.48	755.789	776.193	820.795	774.722
2.48333	758.173	778.097	821.046	774.877
2.48667	761.387	779.605	820.932	775.337
2.49	765.569	780.827	821.025	776.285
2.49333	770.096	781.747	821.551	777.732
2.49667	774.456	782.283	822.429	779.677
2.5	778.606	782.547	823.66	782.034
2.50333	782.512	783.108	825.833	784.467
2.50667	785.832	784.444	831.094	786.461
2.51	788.055	786.282	842.147	787.694
2.51333	788.906	788.026	857.742	788.283
2.51667	788.691	789.35	871.383	788.592
2.52	788.068	790.134	877.049	788.863
2.52333	787.633	790.462	873.98	789.216
2.52667	787.858	790.756	865.455	789.855
2.53	789.012	791.511	855.548	790.992
2.53333	791.009	793.076	847.287	792.623
2.53667	793.462	795.712	842.169	794.488
2.54	796.01	799.465	840.449	796.409
2.54333	798.793	804.041	841.668	798.657
2.54667	802.228	809.193	844.997	801.664
2.55	806.265	815.116	849.441	805.316
2.55333	810.435	822.005	854.019	808.874
2.55667	814.528	829.391	857.927	811.68
2.56	818.769	836.359	860.849	813.625
2.56333	823.496	842.276	863.136	815.171
2.56667	828.689	847.046	865.492	817.259
2.57	833.866	850.861	868.417	820.721
2.57333	838.486	854.032	871.955	825.543
2.57667	842.263	857.093	875.854	831.009
2.58	845.288	860.726	879.972	836.45
2.58333	848.265	865.291	884.664	841.595
2.58667	852.21	870.677	890.608	846.461
2.59	857.515	876.677	897.964	851.232
2.59333	863.759	883.097	906.026	856.096
2.59667	870.37	889.403	913.811	861.128
2.6	876.879	894.64	920.682	866.298
2.60333	882.845	897.994	926.497	871.367
2.60667	888.144	899.484	931.507	875.98
2.61	893.117	899.876	936.115	879.993
2.61333	898.144	900.125	940.671	883.474
2.61667	903.297	901.096	945.387	886.527
2.62	908.573	903.3	950.317	889.375
2.62333	914.009	906.647	955.44	892.378
2.62667	919.536	910.654	960.816	895.64
2.63	925.1	914.853	966.636	898.834
2.63333	930.82	919.113	973.033	901.662
2.63667	936.851	923.674	979.837	904.204
2.64	943.234	928.794	986.718	906.946
2.64333	949.836	934.357	993.613	910.707
2.64667	956.425	940.057	1000.76	916.253
2.65	963.048	946.094	1008.42	923.791
2.65333	970.239	953.294	1016.66	932.878
2.65667	978.571	962.289	1025.23	942.736
2.66	987.998	972.875	1033.74	952.585
2.66333	997.858	984.066	1041.95	961.818
2.66667	1007.43	994.562	1049.93	970.163
2.67	1016.34	1003.49	1058.03	977.791
2.67333	1024.57	1010.8	1066.62	985.102
2.67667	1032.17	1016.95	1075.71	992.315
2.68	1039.15	1022.44	1085.02	999.481
2.68333	1045.97	1027.76	1094.28	1006.69
2.68667	1053.4	1033.46	1103.37	1013.99
2.69	1061.83	1040.14	1112.15	1021.21
2.69333	1071.17	1048.05	1120.74	1028.13
2.69667	1080.9	1056.67	1129.68	1034.7
2.7	1090.17	1065.3	1139.71	1041.07
2.70333	1098.39	1073.65	1150.96	1047.39
2.70667	1105.85	1081.65	1162.67	1053.6
2.71	1113.16	1089.11	1173.72	1059.48
2.71333	1120.51	1095.96	1183.62	1065.03
2.71667	1127.91	1102.46	1192.28	1070.62
2.72	1135.46	1108.98	1199.49	1076.64
2.72333	1143.03	1115.7	1205.38	1083.35
2.72667	1150.12	1122.25	1210.58	1090.81
2.73	1156.43	1127.87	1215.76	1098.86
2.73333	1162.24	1132.22	1221.29	1107.24
2.73667	1168.06	1135.87	1227.3	1115.54
2.74	1174.14	1139.75	1233.74	1122.99
2.74333	1180.43	1144.63	1240.36	1128.8
2.74667	1186.8	1150.79	1246.83	1132.77
2.75	1192.94	1157.7	1252.95	1135.49
2.75333	1198.59	1164.24	1258.73	1137.89
2.75667	1203.84	1169.63	1264.46	1140.67
2.76	1208.79	1173.94	1271.06	1144.11
2.76333	1213.49	1177.9	1279.97	1148.16
2.76667	1218.15	1182.24	1291.15	1152.74
2.77	1223.17	1187.09	1301.97	1157.89
2.77333	1228.56	1192.17	1309.38	1163.68
2.77667	1233.75	1197.24	1312.46	1169.92
2.78	1238.24	1202.11	1312.65	1176.03
2.78333	1242.16	1206.44	1312.06	1181.45
2.78667	1246.09	1209.94	1311.77	1186.1
2.79	1250.34	1212.62	1311.88	1190.31
2.79333	1254.55	1214.71	1312.42	1194.37
2.79667	1258.18	1216.57	1313.76	1198.15
2.8	1261.12	1218.8	1316.41	1201.57
2.80333	1263.82	1222.05	1320.68	1204.85
2.80667	1266.89	1226.52	1326.48	1208.19
2.81	1270.46	1231.84	1333.15	1211.61
2.81333	1274.12	1237.23	1339.59	1215.2
2.81667	1277.4	1241.81	1344.96	1219.14
2.82	1280.41	1244.93	1349.06	1223.33
2.82333	1283.67	1246.66	1352.24	1227.52
2.82667	1287.59	1247.87	1354.89	1231.53
2.83	1292.34	1249.75	1357.29	1235.56
2.83333	1297.89	1253.15	1359.77	1240.08
2.83667	1303.99	1258.46	1362.75	1245.52
2.84	1310.33	1265.61	1366.57	1252.06
2.84333	1316.73	1273.96	1371.59	1259.61
2.84667	1323.22	1282.38	1378.11	1267.66
2.85	1329.99	1290.01	1385.9	1275.63
2.85333	1337.45	1296.78	1394.43	1283.52
2.85667	1346.29	1303.45	1403.5	1291.8
2.86	1356.91	1311.06	1413.34	1300.85
2.86333	1368.95	1320.18	1423.84	1310.9
2.86667	1381.55	1330.57	1434.33	1322.11
2.87	1394.06	1341.48	1444.12	1334.33
2.87333	1406.36	1352.13	1453.12	1347.06
2.87667	1418.54	1362.16	1461.72	1359.57
2.88	1430.44	1371.75	1470.4	1371.07
2.88333	1441.75	1381.39	1479.55	1380.96
2.88667	1452.49	1391.58	1489.3	1389.38
2.89	1463.07	1402.43	1499.61	1396.99
2.89333	1473.61	1413.54	1510.26	1404.21
2.89667	1483.57	1424.32	1520.81	1411.06
2.9	1492.28	1434.36	1530.71	1417.49
2.90333	1499.72	1443.64	1539.81	1423.66
2.90667	1506.75	1452.19	1548.55	1429.8
2.91	1514.18	1459.78	1557.24	1436.08
2.91333	1522	1466.18	1565.6	1442.39
2.91667	1529.69	1471.67	1573.07	1448.37
2.92	1536.83	1476.79	1579.58	1453.59
2.92333	1543.16	1481.89	1585.61	1457.89
2.92667	1548.3	1487.1	1591.68	1461.47
2.93	1551.81	1492.13	1597.82	1464.5
2.93333	1553.55	1496.44	1603.64	1467
2.93667	1554.02	1499.7	1608.62	1468.98
2.94	1554.16	1501.81	1612.43	1470.53
2.94333	1554.91	1502.7	1614.83	1471.75
2.94667	1556.83	1502.56	1615.69	1472.87
2.95	1560.03	1501.96	1615.3	1474.08
2.95333	1564.17	1501.3	1614.24	1475.31
2.95667	1568.44	1500.65	1613.16	1476.27
2.96	1572.13	1500.02	1612.79	1476.88
2.96333	1575.14	1499.45	1613.79	1477.45
2.96667	1577.62	1499.13	1616.1	1478.45
2.97	1579.47	1499.38	1618.84	1479.86
2.97333	1580.51	1500.27	1621.09	1480.84
2.97667	1580.84	1501.58	1622.61	1480.55
2.98	1580.67	1503.22	1623.65	1478.98
2.98333	1580.05	1505.12	1624.64	1476.59
2.98667	1579.22	1506.81	1625.78	1473.72
2.99	1578.71	1507.65	1626.99	1470.67
2.99333	1578.93	1507.25	1627.99	1467.97
2.99667	1579.88	1505.61	1628.3	1466.59
3	1581.59	1502.88	1627.59	1467.5
3.00333	1584.31	1499.59	1626.23	1471.08
3.00667	1587.96	1496.84	1625.57	1476.79
3.01	1591.89	1495.76	1627.16	1483.35
3.01333	1595.74	1497.01	1631.62	1489.52
3.01667	1599.81	1500.86	1638.21	1494.58
3.02	1604.48	1507.3	1645.5	1498.43
3.02333	1609.86	1516.01	1652.49	1501.61
3.02667	1616.17	1526.35	1659.05	1505.35
3.03	1623.8	1537.42	1665.77	1511
3.03333	1632.73	1548.13	1673.2	1518.91
3.03667	1642.09	1557.46	1681.36	1528.17
3.04	1650.69	1564.81	1689.82	1537.26
3.04333	1657.84	1570.08	1698.27	1545.12
3.04667	1663.82	1573.85	1706.84	1551.81
3.05	1669.72	1577.25	1715.77	1558.12
3.05333	1676.48	1581.53	1725.19	1564.77
3.05667	1684.23	1587.55	1735.03	1572.07
3.06	1692.39	1595.55	1744.95	1579.93
3.06333	1700.38	1605.21	1754.56	1588.32
3.06667	1708.17	1615.89	1763.98	1597.33
3.07	1716.35	1626.74	1773.86	1606.98
3.07333	1725.51	1636.84	1784.74	1617.05
3.07667	1735.78	1645.73	1796.45	1627.23
3.08	1746.96	1653.73	1808.43	1637.24
3.08333	1758.67	1661.53	1820.24	1646.92
3.08667	1770.41	1669.52	1831.89	1656.24
3.09	1781.66	1677.79	1843.46	1665.09
3.09333	1792.21	1686.24	1854.77	1673.4
3.09667	1802.13	1694.8	1865.34	1681.34
3.1	1811.68	1703.56	1874.8	1689.03
3.10333	1821.13	1712.67	1883.32	1696.18
3.10667	1830.45	1722.07	1891.72	1702.29
3.11	1839.3	1731.5	1901.01	1707.38
3.11333	1847.79	1741.01	1911.91	1712.3
3.11667	1856.91	1751.05	1924.53	1718.23
3.12	1867.79	1761.65	1938.27	1725.87
3.12333	1880.47	1771.96	1952.03	1734.83
3.12667	1893.84	1780.9	1964.86	1744.08
3.13	1906.33	1788.07	1976.1	1752.79
3.13333	1916.4	1793.67	1985.1	1760.6
3.13667	1923.14	1797.87	1991.61	1767.36
3.14	1927.1	1800.57	1996.07	1772.92
3.14333	1929.73	1801.78	1999.27	1777.07
3.14667	1932.01	1801.77	2001.82	1779.84
3.15	1933.96	1800.76	2003.85	1781.53
3.15333	1935.02	1799.01	2005	1782.34
3.15667	1934.57	1796.97	2004.56	1782.5
3.16	1932.41	1795.13	2001.98	1782.25
3.16333	1928.88	1793.59	1997.18	1781.63
3.16667	1924.65	1792.09	1990.55	1780.42
3.17	1920.46	1790.32	1982.78	1778.35
3.17333	1917	1787.93	1974.83	1775.47
3.17667	1914.43	1784.53	1967.4	1772.26
3.18	1912.22	1779.95	1960.63	1769.1
3.18333	1909.68	1774.73	1954.37	1765.91
3.18667	1906.34	1769.88	1948.6	1762.66
3.19	1902.12	1766.15	1943.47	1759.92
3.19333	1897.06	1763.51	1939.11	1758.2
3.19667	1891.07	1761.2	1935.12	1757.15
3.2	1884.18	1758.12	1930.62	1755.67
3.20333	1876.88	1753.69	1925.21	1752.8
3.20667	1870.1	1748.25	1919.16	1748.33
3.21	1864.36	1742.62	1912.74	1742.93
3.21333	1859.33	1737.42	1906.15	1737.71
3.21667	1854.49	1733	1900.04	1733.41
3.22	1849.84	1729.68	1895.26	1729.93
3.22333	1845.96	1727.37	1891.91	1726.75
3.22667	1843.28	1725.29	1889.4	1723.85
3.23	1841.59	1722.66	1887.06	1721.59
3.23333	1840.06	1719.58	1884.55	1720.03
3.23667	1838	1716.5	1881.9	1719.02
3.24	1835.34	1713.57	1879.29	1719.06
3.24333	1832.42	1710.64	1876.77	1720.81
3.24667	1829.68	1707.88	1874.24	1724.05
3.25	1827.74	1705.82	1871.5	1727.72
3.25333	1827.11	1704.72	1868.37	1730.81
3.25667	1827.83	1704.42	1865.1	1732.85
3.26	1829.59	1704.71	1862.37	1733.78
3.26333	1832.12	1705.7	1861.01	1734.13
3.26667	1835.26	1707.54	1861.55	1734.77
3.27	1838.97	1710.15	1864.07	1736.07
3.27333	1843.24	1713.32	1868.26	1737.69
3.27667	1848	1716.92	1873.53	1739.36
3.28	1853.09	1720.87	1878.96	1741.36
3.28333	1858.65	1725.25	1883.82	1744.06
3.28667	1865.5	1730.63	1888.07	1747.74
3.29	1874.56	1737.5	1892.06	1752.79
3.29333	1885.83	1745.55	1895.87	1759.32
3.29667	1898.09	1753.84	1899.38	1766.64
3.3	1909.53	1761.4	1902.62	1773.52
3.30333	1918.66	1767.68	1905.89	1779.06
3.30667	1925.12	1772.81	1909.71	1783.3
3.31	1929.7	1777.26	1914.45	1787.2
3.31333	1933.4	1781.56	1920.05	1791.75
3.31667	1936.86	1786.13	1926.15	1797.08
3.32	1940.21	1791.09	1932.33	1802.64
3.32333	1943.28	1796.26	1938.3	1808.07
3.32667	1945.92	1801.42	1943.99	1813.37
3.33	1948.34	1806.3	1949.3	1818.63
3.33333	1950.94	1810.5	1953.88	1823.84
3.33667	1953.83	1813.76	1957.43	1828.82
3.34	1956.95	1816.32	1959.76	1833.11
3.34333	1960.35	1818.63	1960.63	1836.53
3.34667	1963.93	1820.71	1959.83	1839.44
3.35	1967.1	1822.37	1957.9	1842.46
3.35333	1969.14	1823.65	1956.06	1845.95
3.35667	1969.92	1824.91	1955.12	1849.76
3.36	1970.05	1826.67	1954.9	1853.25
3.36333	1970.31	1829.29	1954.94	1855.85
3.36667	1971.11	1832.6	1955.03	1857.38
3.37	1972.45	1836.15	1955	1857.94
3.37333	1974.12	1839.87	1954.63	1857.91
3.37667	1976.11	1844.19	1954.03	1857.96
3.38	1978.29	1849.14	1953.57	1858.61
3.38333	1979.94	1853.67	1953.28	1859.66
3.38667	1980.26	1856.14	1952.75	1860.28
3.39	1979.05	1855.64	1951.41	1859.57
3.39333	1976.52	1852.22	1949.2	1857.23
3.39667	1972.97	1846.62	1946.72	1853.71
3.4	1968.59	1839.83	1944.5	1849.44
3.40333	1963.29	1832.68	1942.3	1844.43
3.40667	1957.09	1825.31	1939.34	1838.61
3.41	1950.6	1817.56	1935.14	1832.26
3.41333	1944.42	1809.67	1929.93	1826.01
3.41667	1938.51	1802.18	1924.49	1820.36
3.42	1932.37	1795.67	1919.59	1815.53
3.42333	1925.57	1790.58	1915.54	1811.82
3.42667	1918.22	1786.93	1912.37	1809.63
3.43	1910.78	1784.36	1909.97	1808.82
3.43333	1903.8	1782.38	1908.14	1808.81
3.43667	1897.96	1780.67	1906.72	1809.17
3.44	1893.77	1778.92	1905.55	1809.68
3.44333	1891.26	1776.62	1904.46	1810.05
3.44667	1890.22	1773.4	1903.29	1810.11
3.45	1890.25	1769.48	1901.95	1809.81
3.45333	1890.6	1765.66	1900.51	1808.92
3.45667	1890.21	1762.66	1899.14	1806.79
3.46	1888.06	1760.45	1897.76	1802.86
3.46333	1883.69	1758.44	1895.69	1797.1
3.46667	1877.26	1755.96	1892.01	1789.8
3.47	1869.2	1752.47	1886.17	1781.05
3.47333	1859.84	1747.45	1878.15	1770.78
3.47667	1849.47	1740.66	1868.16	1759.16
3.48	1838.51	1732.26	1856.67	1746.81
3.48333	1827.69	1722.72	1844.57	1734.54
3.48667	1817.78	1712.75	1833.15	1723.15
3.49	1809.22	1703.15	1823.7	1713.45
3.49333	1801.91	1694.78	1816.92	1706.2
3.49667	1795.61	1688.29	1812.37	1702.18
3.5	1790.19	1683.97	1808.96	1701.79
3.50333	1785.74	1681.68	1806.21	1704.7
3.50667	1782.6	1680.93	1804.75	1709.95
3.51	1781.2	1681.23	1805.36	1716.16
3.51333	1781.92	1682.47	1808.12	1721.92
3.51667	1784.72	1684.8	1812.47	1726.43
3.52	1789	1688.12	1817.84	1729.41
3.52333	1793.82	1692.05	1823.72	1730.41
3.52667	1798.45	1696.31	1829.69	1728.96
3.53	1802.42	1700.92	1835.31	1725.29
3.53333	1805.46	1705.74	1840.1	1720.34
3.53667	1807.53	1710.34	1843.65	1715.04
3.54	1808.92	1714.48	1845.96	1709.85
3.54333	1810.31	1718.53	1847.72	1705.15
3.54667	1812.85	1723.15	1850.09	1701.85
3.55	1817.74	1728.59	1853.95	1701.11
3.55333	1825.33	1734.61	1859.44	1703.25
3.55667	1834.84	1740.54	1866.1	1707.74
3.56	1844.87	1745.41	1873.22	1713.73
3.56333	1854.09	1748.62	1880.21	1720.3
3.56667	1861.55	1750.09	1886.75	1726.52
3.57	1866.44	1749.82	1892.43	1731.66
3.57333	1868.14	1747.88	1896.69	1735.5
3.57667	1866.55	1744.65	1899.37	1738.41
3.58	1862.5	1740.91	1900.98	1740.84
3.58333	1857.85	1737.59	1902.21	1742.78
3.58667	1854.42	1735.56	1903.35	1743.92
3.59	1852.86	1735.14	1904.31	1744.12
3.59333	1852.73	1735.97	1905.04	1743.51
3.59667	1853.13	1737.55	1905.62	1742.43
3.6	1853.23	1739.69	1906.12	1741.13
3.60333	1852.5	1742.3	1906.13	1739.48
3.60667	1850.85	1745	1903.33	1737.28
3.61	1848.68	1746.95	1893.17	1734.73
3.61333	1846.61	1747.11	1872.46	1732.2
3.61667	1844.92	1744.99	1842.83	1729.7
3.62	1843.59	1741.09	1809.82	1726.94
3.62333	1842.5	1736.46	1779.59	1723.82
3.62667	1841.34	1732.01	1756.41	1720.48
3.63	1839.72	1728.35	1741.82	1717.21
3.63333	1837.58	1725.88	1735.2	1714.61
3.63667	1835.35	1724.69	1734.64	1713.19
3.64	1833.57	1724.36	1737.74	1712.68
3.64333	1832.51	1724.08	1742.39	1712.4
3.64667	1832.09	1723.09	1747.31	1712.11
3.65	1831.85	1721.27	1751.74	1712.03
3.65333	1831.04	1719.19	1754.91	1712.28
3.65667	1829.15	1717.47	1755.96	1712.65
3.66	1826.19	1716.04	1754.38	1712.61
3.66333	1822.52	1714.36	1750.66	1711.62
3.66667	1818.4	1711.97	1746.2	1709.73
3.67	1813.75	1708.55	1742.22	1707.44
3.67333	1808.34	1704	1738.93	1705.11
3.67667	1802.37	1698.41	1735.71	1702.59
3.68	1796.27	1692.28	1732.15	1699.47
3.68333	1790.3	1686.35	1728.45	1695.32
3.68667	1784.72	1681.22	1724.86	1690.1
3.69	1780.03	1677.15	1720.88	1684.52
3.69333	1776.6	1674.16	1714.79	1679.73
3.69667	1774.56	1672.07	1704.82	1676.63
3.7	1773.75	1670.54	1690.93	1675.18
3.70333	1773.34	1669.3	1675.02	1674.61
3.70667	1772.02	1667.89	1659.62	1674.04
3.71	1769.03	1665.4	1646.59	1672.77
3.71333	1764.39	1660.72	1636.33	1670.33
3.71667	1758.42	1653.49	1627.71	1666.54
3.72	1751.46	1644.59	1619.06	1661.63
3.72333	1743.89	1635.72	1609.69	1656.35
3.72667	1736.21	1628.29	1600.48	1651.56
3.73	1729.12	1622.89	1593.15	1647.79
3.73333	1723.26	1619.49	1589.01	1645.23
3.73667	1718.94	1617.64	1588.25	1643.86
3.74	1716.08	1616.76	1590.1	1643.45
3.74333	1714.26	1616.46	1593.07	1643.42
3.74667	1713.01	1616.55	1595.66	1643.2
3.75	1712.18	1617.03	1597.01	1642.67
3.75333	1712.02	1618.07	1597.25	1642.3
3.75667	1712.57	1619.66	1597.03	1642.69
3.76	1713.36	1621.48	1596.97	1644.07
3.76333	1713.81	1623.09	1597.44	1646.1
3.76667	1713.88	1624.12	1598.4	1648.15
3.77	1714.04	1624.45	1599.56	1649.74
3.77333	1714.64	1624.15	1600.59	1650.79
3.77667	1715.5	1623.26	1601.39	1651.62
3.78	1716.35	1622.02	1602.07	1652.65
3.78333	1717.38	1621.26	1602.99	1654
3.78667	1719.12	1621.97	1604.5	1655.46
3.79	1721.75	1624.49	1606.73	1656.79
3.79333	1724.88	1628.36	1609.47	1657.9
3.79667	1727.84	1632.69	1612.14	1659.01
3.8	1730.22	1636.58	1614.07	1660.44
3.80333	1732.14	1639.65	1615.01	1662.4
3.80667	1734.31	1642.06	1615.39	1664.78
3.81	1737.48	1644.24	1615.8	1667.34
3.81333	1741.86	1646.57	1616.39	1670.15
3.81667	1747.18	1649.26	1616.94	1673.44
3.82	1752.8	1652.17	1617.4	1677.26
3.82333	1757.9	1654.9	1617.94	1681.25
3.82667	1761.85	1656.99	1618.71	1684.83
3.83	1764.4	1658.16	1619.95	1687.61
3.83333	1765.54	1658.38	1621.8	1689.49
3.83667	1765.65	1657.78	1623.85	1690.5
3.84	1765.37	1656.63	1625.49	1690.78
3.84333	1765	1655.36	1626.47	1690.74
3.84667	1764.37	1654.45	1626.93	1690.71
3.85	1763.16	1654.1	1626.96	1690.47
3.85333	1761.36	1653.95	1626.45	1689.59
3.85667	1759.27	1653.31	1625.34	1688.02
3.86	1757.34	1651.77	1623.8	1686.15
3.86333	1755.88	1649.62	1622.18	1684.37
3.86667	1754.84	1647.6	1620.74	1682.82
3.87	1753.87	1646.38	1619.56	1681.41
3.87333	1752.43	1646.06	1618.58	1679.94
3.87667	1750.1	1646.11	1617.69	1678.19
3.88	1747.1	1645.81	1616.63	1676.06
3.88333	1743.78	1644.74	1615.15	1673.4
3.88667	1740.15	1642.95	1613.23	1670.11
3.89	1736.28	1640.82	1611.53	1666.59
3.89333	1732.9	1638.92	1611.33	1663.98
3.89667	1731.02	1637.62	1613.59	1663.56
3.9	1731.11	1637.08	1617.83	1665.58
3.90333	1732.61	1637.44	1622.36	1669.03
3.90667	1734.18	1638.4	1625.84	1672.38
3.91	1734.72	1639.14	1628.03	1674.52
3.91333	1734.02	1639.07	1629.29	1675.09
3.91667	1732.51	1638.26	1629.96	1674.28
3.92	1730.71	1636.89	1630.29	1672.56
3.92333	1729.15	1634.97	1630.28	1670.58
3.92667	1728.23	1632.44	1629.7	1668.9
3.93	1727.67	1629.34	1628.37	1667.61
3.93333	1726.76	1625.84	1626.35	1666.41
3.93667	1725.1	1622.19	1624	1665.14
3.94	1722.8	1618.71	1621.77	1664.06
3.94333	1720.31	1615.79	1620.11	1663.49
3.94667	1718.49	1613.83	1619.32	1663.69
3.95	1718.49	1613.15	1619.38	1664.62
3.95333	1720.49	1613.6	1620.14	1665.91
3.95667	1723.37	1614.63	1621.48	1667.32
3.96	1725.77	1615.84	1623.32	1668.91
3.96333	1726.99	1617.25	1625.28	1670.67
3.96667	1726.97	1618.87	1626.82	1672.34
3.97	1726.01	1620.28	1627.48	1673.32
3.97333	1724.37	1620.57	1626.69	1672.69
3.97667	1721.98	1618.89	1623.63	1669.72
3.98	1718.3	1615.11	1617.98	1664.44
3.98333	1712.93	1609.93	1610.6	1657.64
3.98667	1706.46	1604.4	1603.35	1650.53
3.99	1700.02	1599.45	1597.87	1644.2
3.99333	1694.45	1595.59	1594.78	1639.3
3.99667	1690.17	1592.99	1593.77	1636.33
4	1687.24	1591.7	1594.19	1635.63
4.00333	1685.25	1591.5	1595.31	1636.95
4.00667	1683.69	1591.92	1596.34	1639.67
4.01	1682.34	1592.61	1596.66	1643.24
4.01333	1681.46	1593.53	1596.19	1647.47
4.01667	1681.57	1594.75	1595.54	1652.34
4.02	1683.2	1596.16	1595.4	1657.73
4.02333	1686.46	1597.76	1595.89	1663.25
4.02667	1690.74	1599.85	1596.61	1668.49
4.03	1695.25	1602.57	1597.07	1673.35
4.03333	1699.63	1605.69	1597.3	1678.08
4.03667	1703.53	1609.12	1597.91	1683.25
4.04	1706.6	1613.1	1599.78	1689.45
4.04333	1709.35	1617.4	1603.45	1697.09
4.04667	1712.94	1621.27	1608.79	1706.12
4.05	1718.12	1624.46	1615.08	1715.69
4.05333	1724.51	1627.31	1621.56	1724.6
4.05667	1730.74	1629.91	1627.75	1732.22
4.06	1735.13	1632.12	1633.52	1738.93
4.06333	1736.91	1634.15	1639.22	1745.7
4.06667	1736.56	1636.4	1645.77	1753.7
4.07	1735.29	1638.85	1653.8	1763.92
4.07333	1734.25	1641.29	1662.62	1776.73
4.07667	1734.09	1643.82	1670.75	1791.36
4.08	1734.82	1646.66	1677.12	1806.29
4.08333	1735.94	1649.52	1681.46	1820.45
4.08667	1736.75	1651.86	1684.06	1833.81
4.09	1736.78	1653.51	1685.77	1846.88
4.09333	1736.06	1654.61	1687.55	1860.23
4.09667	1735.02	1655.29	1689.9	1874.34
4.1	1734.1	1655.65	1692.81	1889.37
4.10333	1733.44	1655.83	1695.88	1905.08
4.10667	1732.86	1655.92	1698.58	1921.17
4.11	1732.19	1655.83	1700.8	1937.74
4.11333	1731.56	1655.5	1702.91	1955.37
4.11667	1731.3	1655.07	1705.37	1974.62
4.12	1731.36	1654.94	1708.41	1995.49
4.12333	1731.07	1655.58	1712.32	2017.37
4.12667	1729.7	1657.01	1717.56	2039.51
4.13	1727.08	1658.84	1724.47	2061.45
4.13333	1723.87	1660.78	1732.61	2083.37
4.13667	1720.86	1662.88	1740.88	2106.06
4.14	1718.36	1665.3	1748.38	2130.37
4.14333	1716.23	1668.27	1755.19	2156.81
4.14667	1714.61	1671.92	1762.15	2186.03
4.15	1713.88	1676.24	1769.96	2219.63
4.15333	1714.31	1681.26	1779.06	2260.06
4.15667	1715.82	1687.04	1789.41	2309.64
4.16	1718.02	1693.43	1800.32	2369.65
4.16333	1720.32	1700.1	1810.93	2440.18
4.16667	1722.16	1706.93	1821.03	2520.99
4.17	1723.36	1713.89	1831.2	2612.16
4.17333	1724.31	1720.74	1842.21	2713.92
4.17667	1725.51	1726.92	1854.46	2826.08
4.18	1727.08	1731.98	1867.89	2948.07
4.18333	1728.92	1735.89	1882.47	3078.67
4.18667	1730.95	1739.28	1898.32	3215.6
4.19	1733.08	1743.11	1915.77	3355.59
4.19333	1735.05	1748.28	1935.53	3495.35
4.19667	1736.36	1755.21	1958.5	3632.65
4.2	1736.88	1763.89	1985.24	3766.65
4.20333	1737.18	1773.94	2015.7	3897
4.20667	1737.91	1785.01	2049.51	4022.63
4.21	1739.13	1797.08	2086.39	4141.34
4.21333	1740.35	1810.42	2126.48	4250.78
4.21667	1741.19	1825.32	2169.87	4349.69
4.22	1741.8	1841.65	2216.13	4438.17
4.22333	1742.57	1858.79	2264.34	4516.9
4.22667	1743.52	1876.47	2313.57	4586.42
4.23	1744.24	1895.21	2363.19	4646.93
4.23333	1744.39	1915.62	2412.91	4698.46
4.23667	1744.11	1937.9	2462.36	4741.24
4.24	1744.07	1961.96	2510.85	4775.94
4.24333	1745.25	1987.74	2557.52	4803.33
4.24667	1748.43	2015.3	2601.78	4824.25
4.25	1753.49	2044.47	2643.6	4839.59
4.25333	1759.41	2074.63	2683.27	4850.1
4.25667	1765.21	2105.11	2720.95	4856.52
4.26	1770.52	2135.59	2756.69	4859.49
4.26333	1775.54	2166.06	2790.46	4859.23
4.26667	1780.79	2196.59	2822.03	4855.35
4.27	1786.83	2227.18	2850.92	4847.32
4.27333	1794.05	2257.64	2876.46	4834.7
4.27667	1802.41	2287.5	2898.27	4817.07
4.28	1811.56	2316.15	2916.42	4794.07
4.28333	1820.95	2343.03	2931.49	4765.38
4.28667	1829.92	2367.66	2944.15	4730.86
4.29	1837.81	2389.73	2954.59	4690.68
4.29333	1844.38	2408.92	2962.49	4645.29
4.29667	1849.73	2424.99	2967.55	4595.06
4.3	1854.16	2438.17	2969.85	4540.1
4.30333	1858.06	2448.97	2969.46	4480.42
4.30667	1861.67	2457.62	2966.11	4416.35
4.31	1864.96	2463.93	2959.5	4348.33
4.31333	1867.67	2467.86	2949.58	4276.54
4.31667	1869.43	2469.7	2936.5	4201.03
4.32	1870.09	2469.92	2920.52	4122.08
4.32333	1870.05	2468.89	2902.23	4040.19
4.32667	1870.04	2466.79	2882.43	3956.01
4.33	1870.42	2463.52	2861.49	3870.3
4.33333	1870.97	2458.89	2839.01	3783.99
4.33667	1871.36	2452.88	2814.19	3697.9
4.34	1871.67	2445.46	2786.41	3612.36
4.34333	1872.14	2436.3	2755.76	3527.41
4.34667	1872.72	2424.99	2722.97	3443.16
4.35	1873.23	2411.34	2688.86	3360.09
4.35333	1873.51	2395.45	2654	3278.79
4.35667	1873.19	2377.75	2618.57	3199.54
4.36	1871.7	2358.77	2582.48	3122.34
4.36333	1868.6	2338.86	2545.64	3047.35
4.36667	1863.94	2317.79	2508.42	2975.04
4.37	1858.27	2295.09	2471.52	2905.81
4.37333	1852.4	2270.66	2435.35	2839.61
4.37667	1846.98	2245.11	2399.95	2776.24
4.38	1842.43	2219.39	2365.54	2715.78
4.38333	1838.81	2194.39	2332.53	2658.4
4.38667	1835.81	2170.54	2301.15	2603.93
4.39	1832.78	2147.66	2271.2	2551.8
4.39333	1829.38	2125.39	2242.07	2501.42
4.39667	1825.9	2103.59	2213.25	2452.86
4.4	1822.63	2082.31	2184.85	2407.06
4.40333	1819.3	2061.52	2157.22	2365.25
4.40667	1815.34	2041.22	2130.35	2328.06
4.41	1810.79	2021.66	2104.39	2295.44
4.41333	1806.82	2003.36	2080.33	2266.81
4.41667	1805.01	1986.52	2059.7	2241.29
4.42	1806	1970.8	2043.24	2217.94
4.42333	1809	1955.86	2030.28	2196.06
4.42667	1812.52	1941.9	2019.37	2174.97
4.43	1815.19	1929.4	2009.2	2154.25
4.43333	1816.18	1918.54	1998.97	2134
4.43667	1815.5	1909.02	1988.19	2114.61
4.44	1813.74	1900.31	1976.61	2096.41
4.44333	1811.37	1891.76	1964.32	2079.42
4.44667	1808.34	1882.56	1951.73	2063.24
4.45	1804.8	1872.26	1939.2	2047.29
4.45333	1801.43	1861.3	1927.16	2031.58
4.45667	1798.84	1850.8	1915.99	2016.88
4.46	1797.07	1841.76	1905.77	2004.02
4.46333	1795.96	1834.34	1896.3	1993.41
4.46667	1795.3	1828.13	1887.8	1984.87
4.47	1794.84	1822.64	1881.07	1977.79
4.47333	1794.53	1817.59	1876.86	1971.64
4.47667	1794.69	1813.07	1875.27	1966.28
4.48	1795.89	1809.55	1875.48	1961.52
4.48333	1798.24	1807.42	1876.08	1956.87
4.48667	1800.93	1806.48	1876	1952
4.49	1802.89	1806.21	1875.13	1947.09
4.49333	1803.99	1806.13	1873.68	1942.51
4.49667	1804.82	1805.92	1871.48	1938.49
4.5	1805.67	1805.29	1868.33	1935.18
4.50333	1806.59	1803.96	1864.53	1932.66
4.50667	1807.83	1801.97	1860.82	1930.97
4.51	1809.76	1799.91	1858.05	1930.06
4.51333	1812.67	1798.46	1857.02	1929.92
4.51667	1816.82	1797.89	1858.43	1930.53
4.52	1822.39	1798.07	1862.55	1931.84
4.52333	1829.5	1798.92	1869.04	1933.87
4.52667	1838.06	1800.64	1876.98	1936.79
4.53	1847.7	1803.51	1885.19	1940.83
4.53333	1858.16	1807.63	1892.68	1945.96
4.53667	1869.32	1812.94	1899.24	1951.74
4.54	1881.01	1819.25	1905.56	1957.64
4.54333	1892.73	1826.25	1912.52	1963.4
4.54667	1903.86	1833.81	1920.37	1969.21
4.55	1914.21	1842.2	1928.75	1975.32
4.55333	1924.08	1851.87	1937.46	1981.89
4.55667	1933.97	1862.86	1946.76	1989.17
4.56	1944.41	1874.59	1957.1	1997.45
4.56333	1955.84	1886.09	1968.63	2006.82
4.56667	1968.5	1896.57	1981.14	2017.25
4.57	1982.22	1906.03	1994.15	2028.71
4.57333	1996.6	1915.29	2007.15	2040.86
4.57667	2011.16	1925.21	2020.04	2052.83
4.58	2025.81	1936.07	2033.02	2063.63
4.58333	2041.39	1947.49	2046.15	2073.07
4.58667	2059.21	1959.03	2059.14	2082.03
4.59	2079.74	1970.69	2071.81	2091.67
4.59333	2102.13	1982.85	2084.42	2102.73
4.59667	2125.07	1995.84	2097.61	2115.46
4.6	2147.43	2009.79	2112.05	2129.56
4.60333	2168.41	2024.68	2128.08	2144.17
4.60667	2187.52	2040.23	2145.49	2158.49
4.61	2204.83	2056.19	2163.74	2172.32
4.61333	2221	2072.5	2182.44	2185.8
4.61667	2237.13	2089.11	2201.26	2199
4.62	2254.11	2105.79	2220.06	2211.88
4.62333	2272.19	2122.29	2239.05	2224.56
4.62667	2290.94	2138.68	2258.47	2237.26
4.63	2309.48	2155.33	2278.23	2250.35
4.63333	2326.67	2172.4	2298.12	2264.12
4.63667	2341.95	2189.75	2318.11	2278.66
4.64	2356.11	2207.35	2338.47	2293.87
4.64333	2371.04	2225.57	2359.55	2309.47
4.64667	2388.57	2245.08	2381.48	2325.21
4.65	2409.53	2266.36	2404.18	2341.24
4.65333	2433.64	2289.35	2427.61	2358.02
4.65667	2459.91	2313.25	2451.87	2375.82
4.66	2486.91	2336.96	2477.22	2394.6
4.66333	2513.4	2359.96	2503.54	2414.12
4.66667	2539.14	2382.68	2530.17	2434.16
4.67	2565.12	2406.22	2556.85	2454.98
4.67333	2592.87	2431.74	2584.24	2477.46
4.67667	2623.47	2459.85	2612.97	2502.3
4.68	2656.94	2490.48	2643.05	2529.34
4.68333	2692.25	2523.08	2674.15	2557.58
4.68667	2727.96	2556.85	2705.76	2585.73
4.69	2763.16	2590.64	2737.06	2612.75
4.69333	2797.84	2623.33	2767.35	2638.44
4.69667	2832.16	2654.53	2796.5	2663.43
4.7	2865.83	2684.59	2824.83	2688.79
4.70333	2898.21	2714.15	2852.7	2714.94
4.70667	2928.71	2743.62	2880.5	2741.33
4.71	2957.02	2773.18	2908.73	2767.11
4.71333	2983.35	2802.8	2937.81	2791.84
4.71667	3008.56	2832.18	2967.95	2815.48
4.72	3034.1	2860.96	2999.12	2838.35
4.72333	3061.78	2889.37	3031.33	2861.12
4.72667	3093.24	2918.19	3064.98	2884.58
4.73	3129.14	2948.07	3100.61	2909.53
4.73333	3168.79	2979.38	3138.38	2936.56
4.73667	3210.62	3012.35	3178.22	2965.79
4.74	3253.33	3047.2	3220.41	2996.78
4.74333	3296.94	3084.06	3265.93	3029.06
4.74667	3342.71	3122.77	3316.12	3062.61
4.75	3392.16	3163.02	3371.99	3097.97
4.75333	3446.14	3204.97	3433.88	3135.94
4.75667	3504.59	3249.65	3501.59	3177.27
4.76	3567.45	3298.47	3575.23	3222.68
4.76333	3635.7	3352.42	3655.89	3273.06
4.76667	3711.52	3411.93	3745.46	3329.37
4.77	3797.31	3477.6	3845.8	3392.25
4.77333	3894.84	3550.89	3958.32	3462.12
4.77667	4005.31	3633.7	4084.18	3539.37
4.78	4129.89	3727.51	4224.57	3624.53
4.78333	4269.83	3833.06	4381.09	3718.49
4.78667	4426.23	3950.77	4555.55	3822.67
4.79	4600.08	4081.4	4749.94	3938.7
4.79333	4792.8	4226.6	4966.96	4067.81
4.79667	5007.17	4388.62	5210.35	4210.73
4.8	5247.46	4569.46	5484.39	4368.51
4.80333	5518.63	4770.82	5793.21	4543.5
4.80667	5825.32	4994.87	6140.16	4739.46
4.81	6170.92	5244.83	6527.03	4960.62
4.81333	6557.35	5524.61	6953.56	5210.78
4.81667	6985.02	5838.25	7417.74	5492.83
4.82	7452.54	6189.42	7915.99	5808.2
4.82333	7956.47	6580.57	8443.01	6157.02
4.82667	8491.26	7012.3	8991.82	6538.76
4.83	9049.7	7483.01	9554.08	6952.03
4.83333	9623.58	7988.89	10120.9	7393.46
4.83667	10204.2	8524.12	10683.5	7857.42
4.84	10783	9081.53	11233.7	8336.99
4.84333	11352	9653.19	11764.6	8825.4
4.84667	11904.5	10230.8	12271.1	9316.64
4.85	12434.7	10805.5	12749.5	9805.29
4.85333	12937.7	11368.7	13197.6	10285.9
4.85667	13409.8	11913.1	13613.5	10752.9
4.86	13848.3	12433.5	13995.8	11200.8
4.86333	14252.2	12925.9	14343.2	11624.7
4.86667	14620.8	13387	14655.5	12020.4
4.87	14953.9	13814.3	14933.2	12385.4
4.87333	15251.5	14206.1	15178	12718.9
4.87667	15514.1	14561.5	15392.4	13020.9
4.88	15743.3	14880.4	15578.7	13292.3
4.88333	15942.2	15163.5	15739.2	13533.9
4.88667	16114.5	15412	15875.9	13746.5
4.89	16263.5	15628.1	15990.8	13931
4.89333	16391.8	15814.7	16085.6	14089.5
4.89667	16500.8	15975.2	16162.4	14224.5
4.9	16591.6	16112.4	16222.8	14338.8
4.90333	16664.8	16227.9	16268.1	14434.4
4.90667	16721.5	16323.1	16300.1	14512.9
4.91	16764.1	16399.5	16320.3	14575.9
4.91333	16794.4	16458.7	16329.8	14624.8
4.91667	16814.1	16502.5	16329	14660.6
4.92	16824.1	16532	16318.1	14684.3
4.92333	16825.5	16548.8	16297.3	14697.2
4.92667	16818.9	16554.7	16267.5	14700.8
4.93	16804.6	16551.9	16230.2	14697.1
4.93333	16782.7	16542.3	16186.2	14687.7
4.93667	16753.3	16526.2	16135.4	14673.4
4.94	16715.6	16502.9	16077	14653.6
4.94333	16668.5	16471.2	16009.2	14626.9
4.94667	16610.9	16430.7	15930.7	14592.9
4.95	16542.5	16380.9	15840.4	14551.7
4.95333	16463	16321.7	15737.5	14503.3
4.95667	16371.4	16252.7	15621.5	14447.3
4.96	16266.4	16173.4	15491.9	14383.6
4.96333	16147.1	16082.6	15348	14312
4.96667	16012.9	15979.2	15189	14231.9
4.97	15863.6	15862.8	15015	14141.7
4.97333	15699.1	15733.7	14826.1	14039.9
4.97667	15519.5	15591.7	14623	13925.4
4.98	15325	15436.8	14406.2	13798.3
4.98333	15116.8	15268.3	14176.8	13658.8
4.98667	14896.7	15086.5	13936.4	13507.4
4.99	14666.2	14891.8	13686.9	13344.7
4.99333	14426.2	14684.7	13429.7	13170.8
4.99667	14176.8	14466.1	13165.6	12985.5
5	13918.5	14236.8	12895.4	12789.3
5.00333	13651.8	13998	12620.1	12583.2
5.00667	13377.8	13750.5	12341.4	12368
5.01	13097.5	13494.4	12060.6	12144.8
5.01333	12812.1	13229.9	11778.8	11914.7
5.01667	12523	12957.8	11496.8	11678.8
5.02	12231.9	12679.7	11215.4	11437.8
5.02333	11941.2	12397.5	10935.7	11193
5.02667	11652.8	12113.3	10658.9	10945.8
5.03	11367.5	11828.5	10386.2	10697.8
5.03333	11085.2	11544.7	10118	10450.7
5.03667	10806	11263	9854	10205
5.04	10530.9	10984.1	9593.92	9960.82
5.04333	10261	10708.5	9337.9	9717.99
5.04667	9996.92	10436.5	9086.59	9477.16
5.05	9738.75	10168	8840.55	9239.33
5.05333	9486.22	9903.29	8599.96	9005.34
5.05667	9238.71	9642.55	8364.68	8775.72
5.06	8995.73	9386.63	8134.79	8550.54
5.06333	8757.2	9136.57	7910.65	8329.36
5.06667	8523.47	8892.84	7692.88	8111.75
5.07	8295.01	8655.11	7482.14	7897.84
5.07333	8072.29	8422.84	7278.55	7688.21
5.07667	7855.98	8195.7	7081.48	7483.28
5.08	7646.62	7973.58	6890.12	7283.46
5.08333	7444.03	7756.59	6703.99	7089.36
5.08667	7247.69	7544.87	6522.96	6901.62
5.09	7057.32	7338.47	6347.31	6720.33
5.09333	6872.72	7137.5	6177.47	6544.6
5.09667	6693.19	6942.33	6013.56	6373.13
5.1	6517.86	6753.34	5855.52	6205.43
5.10333	6346.63	6570.71	5703.48	6042.19
5.10667	6180.12	6394.43	5557.78	5884.75
5.11	6018.94	6224.25	5418.46	5734.1
5.11333	5863.59	6059.76	5285.26	5590.19
5.11667	5714.6	5900.73	5157.69	5451.97
5.12	5572.18	5747.24	5034.91	5318.15
5.12333	5435.99	5599.44	4915.99	5188.02
5.12667	5305.26	5457.38	4800.44	5061.52
5.13	5179.28	5320.98	4688.28	4938.95
5.13333	5057.77	5190.04	4579.39	4820.82
5.13667	4940.83	5064.21	4473.57	4707.4
5.14	4828.32	4942.99	4370.95	4598.36
5.14333	4719.52	4825.86	4272.07	4493.05
5.14667	4613.47	4712.44	4177.45	4391.11
5.15	4509.57	4602.58	4087.16	4292.46
5.15333	4407.96	4496.4	4000.63	4196.97
5.15667	4309.31	4394.19	3917.01	4104.67
5.16	4214.47	4296.1	3835.93	4016.03
5.16333	4123.99	4201.69	3757.71	3931.59
5.16667	4037.82	4110.23	3682.98	3851.14
5.17	3955.4	4021.28	3612.17	3773.56
5.17333	3875.97	3935.09	3545.23	3697.86
5.17667	3798.88	3852.3	3481.46	3623.99
5.18	3723.75	3773.31	3419.86	3552.76
5.18333	3650.74	3698.14	3359.66	3485.16
5.18667	3580.59	3626.67	3300.94	3421.6
5.19	3514.17	3558.85	3244.73	3361.87
5.19333	3452.24	3494.57	3192.3	3305.38
5.19667	3394.98	3433.45	3144.05	3251.62
5.2	3341.66	3374.97	3099.3	3200.45
5.20333	3291.09	3318.9	3057.1	3152.02
5.20667	3242.38	3265.24	3016.98	3106.52
5.21	3195.05	3214.06	2978.54	3063.98
5.21333	3148.8	3165.39	2941.26	3023.97
5.21667	3103.71	3118.96	2904.96	2985.72
5.22	3060.6	3074.26	2870.17	2948.62
5.22333	3020.47	3030.9	2837.66	2912.47
5.22667	2983.5	2988.52	2807.6	2877.34
5.23	2948.95	2946.65	2779.12	2843.4
5.23333	2916.11	2905.08	2751.25	2810.74
5.23667	2884.86	2864.31	2724.03	2779.28
5.24	2855.19	2825.43	2698.44	2749
5.24333	2826.37	2789.88	2675.29	2719.98
5.24667	2797.34	2758.79	2654.51	2692.47
5.25	2767.58	2732.31	2635.36	2666.97
5.25333	2737.62	2709.47	2617.19	2644.21
5.25667	2708.56	2688.97	2599.86	2624.46
5.26	2681.39	2669.7	2583.64	2607.38
5.26333	2656.51	2650.91	2568.83	2592.26
5.26667	2633.76	2632.41	2555.38	2578.5
5.27	2612.82	2614.5	2542.9	2565.86
5.27333	2593.46	2597.28	2530.81	2554.02
5.27667	2575.56	2580.49	2518.68	2542.12
5.28	2559.17	2564.11	2506.39	2529.25
5.28333	2544.69	2548.56	2493.87	2515.41
5.28667	2532.57	2534.37	2480.99	2501.6
5.29	2522.79	2521.68	2467.75	2488.92
5.29333	2514.41	2510.22	2454.39	2477.85
5.29667	2506.02	2499.79	2441.27	2468.15
5.3	2496.92	2490.45	2428.71	2459.14
5.30333	2487.58	2482.03	2416.88	2450.08
5.30667	2479.05	2473.65	2405.87	2440.71
5.31	2471.78	2464.32	2395.6	2431.32
5.31333	2465.34	2453.91	2385.78	2422.3
5.31667	2458.94	2442.93	2375.96	2413.53
5.32	2451.95	2431.74	2365.91	2404.36
5.32333	2443.96	2420.33	2355.54	2394.38
5.32667	2434.71	2408.68	2344.85	2383.83
5.33	2424.3	2396.89	2334.03	2373.74
5.33333	2413.1	2385.15	2323.25	2365.16
5.33667	2401.61	2373.69	2312.35	2357.61
5.34	2390.33	2362.52	2301.21	2349
5.34333	2379.62	2351.47	2290.28	2337.96
5.34667	2369.59	2340.6	2280.1	2325
5.35	2360.04	2330.36	2270.61	2311.42
5.35333	2350.44	2321.01	2261.5	2297.99
5.35667	2340.42	2312.17	2252.9	2284.77
5.36	2330.04	2303.07	2245.15	2271.85
5.36333	2319.58	2293.01	2238.26	2259.57
5.36667	2309.32	2281.93	2231.74	2248.05
5.37	2299.58	2270.39	2225.02	2237.21
5.37333	2290.54	2259.07	2217.88	2227.17
5.37667	2281.93	2248.45	2210.51	2218.39
5.38	2273.29	2238.65	2203.26	2211.04
5.38333	2264.31	2229.42	2196.34	2204.51
5.38667	2254.98	2220.32	2189.69	2197.56
5.39	2245.64	2211.11	2183.04	2189.23
5.39333	2236.55	2201.78	2176.22	2179.54
5.39667	2227.52	2192.08	2169.46	2169.22
5.4	2218.22	2181.5	2163.09	2159.17
5.40333	2208.49	2170.11	2156.83	2149.95
5.40667	2198.5	2158.93	2149.79	2141.72
5.41	2188.55	2148.97	2141.32	2134.22
5.41333	2178.69	2140.44	2131.58	2126.81
5.41667	2168.58	2133	2121.22	2118.79
5.42	2157.56	2125.89	2110.71	2109.98
5.42333	2144.9	2118.13	2100.18	2100.89
5.42667	2130.26	2109.16	2089.55	2092.05
5.43	2114.21	2099.13	2078.56	2083.54
5.43333	2098.19	2088.43	2067.04	2075.05
5.43667	2083.42	2077.31	2055.08	2066.06
5.44	2070.13	2066.03	2042.94	2056.01
5.44333	2057.91	2054.89	2031.09	2044.74
5.44667	2046.7	2044.19	2020.43	2032.78
5.45	2037.07	2034.46	2012.14	2021.03
5.45333	2029.76	2026.29	2006.81	2010.45
5.45667	2024.85	2019.84	2003.77	2001.67
5.46	2021.8	2014.6	2001.57	1994.62
5.46333	2020.08	2009.78	1998.68	1988.64
5.46667	2019.32	2004.89	1994.25	1982.89
5.47	2019.07	1999.87	1988.43	1976.62
5.47333	2018.56	1994.57	1982.26	1969.52
5.47667	2016.92	1988.72	1976.64	1961.98
5.48	2013.51	1982.14	1971.53	1954.61
5.48333	2008.14	1974.92	1966.36	1947.65
5.48667	2001.21	1967.13	1960.78	1940.97
5.49	1993.56	1958.6	1954.96	1934.47
5.49333	1986.1	1948.96	1949.28	1928.08
5.49667	1979.18	1938.3	1944.28	1921.85
5.5	1972.69	1927.48	1940.53	1915.93
5.50333	1966.51	1917.88	1938.27	1910.65
5.50667	1960.73	1910.53	1937.38	1906.61
5.51	1955.62	1905.79	1937.87	1904.32
5.51333	1951.71	1903.59	1940	1903.84
5.51667	1949.88	1903.84	1944.13	1904.97
5.52	1951.12	1906.57	1950.56	1907.73
5.52333	1956.03	1911.77	1959.52	1912.55
5.52667	1964.36	1919.11	1971.18	1919.93
5.53	1975.15	1927.96	1985.3	1930.06
5.53333	1987.26	1937.75	2000.82	1942.69
5.53667	2000.02	1948.25	2016.08	1957.3
5.54	2013.16	1959.61	2029.76	1973.2
5.54333	2026.3	1972.28	2041.2	1989.36
5.54667	2038.82	1986.59	2050.14	2004.63
5.55	2050.13	2002.05	2056.53	2018.07
5.55333	2059.6	2017.17	2060.42	2029.05
5.55667	2066.6	2030.08	2061.87	2037.17
5.56	2070.79	2039.56	2060.82	2042.31
5.56333	2072.28	2045.5	2057.21	2044.75
5.56667	2071.37	2048.2	2051.16	2044.95
5.57	2068.26	2047.72	2042.96	2043.28
5.57333	2062.97	2043.95	2033.05	2039.92
5.57667	2055.47	2036.82	2022.05	2034.95
5.58	2045.51	2026.69	2010.39	2028.18
5.58333	2032.88	2014.44	1998.27	2019.37
5.58667	2018.31	2000.89	1986.22	2008.7
5.59	2003.87	1986.56	1975.13	1996.91
5.59333	1991.66	1972.07	1965.67	1984.95
5.59667	1982.22	1958.25	1958.11	1973.84
5.6	1974.74	1945.89	1952.62	1964.45
5.60333	1968.25	1935.53	1949.15	1957.16
5.60667	1962.4	1927.12	1947.38	1951.93
5.61	1957.28	1920.14	1946.88	1948.56
5.61333	1953.14	1914.23	1946.91	1946.65
5.61667	1950.05	1909.15	1946.41	1945.5
5.62	1947.71	1904.66	1944.79	1944.21
5.62333	1945.43	1901	1942.48	1941.93
5.62667	1942.38	1898.63	1940.13	1938.03
5.63	1938.11	1897.38	1937.62	1932.64
5.63333	1932.72	1896.27	1934.17	1926.58
5.63667	1926.26	1894.11	1929.12	1920.68
5.64	1918.27	1890.14	1922.43	1915.15
5.64333	1908.28	1884.19	1914.69	1909.52
5.64667	1896.21	1876.36	1906.52	1903.05
5.65	1882.34	1866.79	1898.16	1895.23
5.65333	1866.97	1855.58	1889.74	1886.01
5.65667	1850.6	1842.88	1881.5	1875.46
5.66	1834.09	1828.9	1873.4	1863.6
5.66333	1818.29	1814.24	1864.88	1850.78
5.66667	1803.81	1799.96	1855.53	1837.89
5.67	1791.33	1787.11	1845.62	1825.9
5.67333	1781.75	1776.19	1836.04	1815.57
5.67667	1775.68	1766.97	1827.97	1807.46
5.68	1772.78	1759.08	1822.43	1801.53
5.68333	1772.04	1752.51	1819.76	1797.19
5.68667	1772.67	1747.49	1819.7	1794.21
5.69	1774.35	1744.12	1821.62	1793.18
5.69333	1776.93	1742.49	1824.71	1794.74
5.69667	1780.49	1742.91	1828.15	1798.79
5.7	1785.3	1745.61	1831.43	1804.63
5.70333	1791.44	1750.16	1833.98	1811.28
5.70667	1798.2	1755.61	1835.31	1818.07
5.71	1804.27	1761.4	1835.78	1824.88
5.71333	1808.48	1767.47	1836.26	1831.51
5.71667	1810.35	1773.66	1836.98	1837.12
5.72	1810.27	1779.35	1837.5	1840.57
5.72333	1809.15	1783.57	1837.48	1841.16
5.72667	1807.72	1785.24	1836.68	1839.07
5.73	1806.04	1783.75	1834.77	1834.94
5.73333	1803.73	1779.29	1831.5	1829.38
5.73667	1800.18	1772.49	1826.78	1822.69
5.74	1794.65	1763.96	1820.4	1815.11
5.74333	1786.66	1754.4	1811.89	1806.71
5.74667	1776.58	1744.38	1801.11	1797.38
5.75	1765.59	1734.11	1788.96	1786.95
5.75333	1754.79	1723.82	1776.83	1775.7
5.75667	1744.58	1714.15	1765.65	1764.83
5.76	1734.91	1705.68	1755.87	1755.96
5.76333	1725.62	1698.74	1747.82	1749.92
5.76667	1716.63	1693.52	1741.68	1746.23
5.77	1708.45	1689.88	1737.2	1743.9
5.77333	1702.26	1686.92	1733.87	1742.08
5.77667	1699.14	1683.71	1731.22	1740.2
5.78	1699.34	1679.94	1729.12	1738.18
5.78333	1702.17	1676	1727.63	1736.25
5.78667	1706.17	1672.62	1726.65	1734.58
5.79	1709.55	1670.34	1725.66	1732.95
5.79333	1710.89	1669.1	1723.82	1730.82
5.79667	1709.01	1668.17	1720.46	1727.44
5.8	1703.02	1666.73	1715.52	1722.19
5.80333	1692.91	1664.51	1709.76	1715.09
5.80667	1680.1	1661.87	1704.36	1706.92
5.81	1667.06	1659.07	1700.01	1698.84
5.81333	1656.36	1656.21	1696.4	1691.73
5.81667	1649.66	1653.42	1692.63	1685.85
5.82	1647.09	1650.63	1688.27	1681.22
5.82333	1647.48	1647.22	1683.65	1677.54
5.82667	1649.2	1642.58	1679.32	1674.05
5.83	1650.78	1636.9	1675.38	1670.25
5.83333	1651.24	1630.85	1671.44	1666.33
5.83667	1650.27	1624.9	1667.02	1662.71
5.84	1647.99	1619.25	1661.94	1659.51
5.84333	1644.41	1614.05	1656.4	1656.49
5.84667	1639.6	1609.34	1650.71	1653.36
5.85	1634.19	1604.87	1645.2	1650.1
5.85333	1629.16	1600.36	1640.28	1646.88
5.85667	1625.06	1595.72	1636.35	1643.69
5.86	1621.73	1591.18	1633.44	1640.41
5.86333	1618.63	1587.07	1631.12	1636.93
5.86667	1615.51	1583.74	1628.98	1633.37
5.87	1612.51	1581.26	1627	1629.86
5.87333	1609.86	1579.39	1625.22	1626.32
5.87667	1607.48	1577.81	1623.42	1622.48
5.88	1604.99	1576.44	1621.43	1618.19
5.88333	1601.75	1575.38	1619.52	1613.62
5.88667	1597.55	1574.7	1618.28	1609.48
5.89	1592.82	1574.18	1618.34	1606.7
5.89333	1588.19	1573.43	1619.87	1605.68
5.89667	1584.07	1572.24	1622.3	1606.21
5.9	1580.66	1570.83	1624.54	1607.61
5.90333	1578.09	1569.48	1625.84	1609.06
5.90667	1576.47	1568.21	1626.09	1609.99
5.91	1575.83	1566.73	1625.37	1610.04
5.91333	1576.09	1564.67	1623.47	1608.97
5.91667	1576.85	1561.94	1620.34	1606.75
5.92	1577.33	1558.88	1616.65	1603.64
5.92333	1576.79	1556.04	1613.34	1600.16
5.92667	1575.07	1553.86	1610.85	1596.97
5.93	1572.68	1552.58	1608.96	1594.59
5.93333	1570.31	1552.25	1607.35	1593.07
5.93667	1568.29	1552.51	1605.98	1591.95
5.94	1566.48	1552.46	1604.93	1590.86
5.94333	1564.68	1551.3	1603.91	1589.59
5.94667	1563	1548.95	1602.37	1587.83
5.95	1561.56	1545.66	1599.87	1585.22
5.95333	1560.08	1541.72	1596.42	1581.59
5.95667	1557.95	1537.7	1592.47	1576.99
5.96	1554.57	1534.18	1588.55	1571.88
5.96333	1550.18	1531.43	1584.93	1567.01
5.96667	1546.1	1529.71	1582.25	1563.28
5.97	1544	1529.55	1581.64	1561.64
5.97333	1544.86	1531.44	1583.65	1562.53
5.97667	1548.17	1535.26	1587.6	1565.46
5.98	1552.19	1540.32	1592.12	1569.39
5.98333	1555.43	1545.61	1596.18	1573.41
5.98667	1557.52	1550.14	1599.33	1576.73
5.99	1558.92	1553.33	1601.48	1578.73
5.99333	1560.2	1554.97	1602.83	1579.28
5.99667	1561.68	1555.12	1603.98	1578.9
6	1563.16	1554.13	1605.62	1578.42
6.00333	1564.03	1552.4	1607.93	1578.47
6.00667	1563.68	1550.12	1610.31	1579.22
6.01	1561.96	1547.15	1611.94	1580.19
6.01333	1559.12	1543.46	1612.34	1580.69
6.01667	1555.6	1539.49	1611.64	1580.48
6.02	1552.04	1535.89	1610.35	1579.94
6.02333	1549.41	1533.06	1608.92	1579.73
6.02667	1548.23	1531.19	1607.39	1580.44
6.03	1548.25	1530.28	1605.71	1582.43
6.03333	1549.11	1530.1	1603.93	1585.59
6.03667	1550.93	1530.37	1602.03	1589.05
6.04	1553.83	1531.12	1600.14	1591.53
6.04333	1557.18	1532.51	1598.73	1592.18
6.04667	1559.95	1534.53	1598.23	1591.16
6.05	1561.38	1536.78	1598.5	1589.11
6.05333	1561.25	1538.46	1598.75	1586.48
6.05667	1559.69	1538.75	1598.07	1583.35
6.06	1556.94	1537.5	1596.05	1579.88
6.06333	1553.14	1535.29	1592.97	1576.57
6.06667	1548.24	1532.84	1589.51	1573.9
6.07	1542.48	1530.38	1586.26	1572.11
6.07333	1537.04	1527.81	1583.5	1571.32
6.07667	1533.45	1525.29	1581.33	1571.25
6.08	1532.34	1523.17	1579.7	1571.26
6.08333	1533.11	1521.64	1578.47	1570.9
6.08667	1534.73	1520.74	1577.57	1570.3
6.09	1536.47	1520.41	1577.02	1569.61
6.09333	1537.73	1520.36	1576.79	1568.84
6.09667	1537.88	1520.1	1576.85	1568.19
6.1	1536.49	1519.3	1577.12	1567.78
6.10333	1533.84	1517.8	1577.33	1567.16
6.10667	1530.82	1515.35	1576.98	1565.63
6.11	1528.42	1511.92	1575.63	1563.01
6.11333	1527.1	1507.9	1573.37	1559.5
6.11667	1526.81	1503.83	1570.79	1555.45
6.12	1527.16	1500.21	1568.54	1551.42
6.12333	1527.89	1497.37	1566.9	1548.03
6.12667	1529.05	1495.41	1565.82	1545.61
6.13	1530.38	1494.05	1565.17	1544.11
6.13333	1531.13	1492.91	1564.95	1543.1
6.13667	1530.76	1491.93	1565.31	1542.21
6.14	1529.58	1491.37	1566.22	1541.62
6.14333	1528.35	1491.57	1567.23	1541.86
6.14667	1527.49	1492.83	1567.88	1543.18
6.15	1526.94	1495.07	1568.14	1545.29
6.15333	1526.64	1497.74	1568.3	1547.72
6.15667	1526.66	1500.44	1568.55	1549.91
6.16	1526.87	1503.3	1568.96	1551.47
6.16333	1527.01	1506.32	1569.55	1552.14
6.16667	1526.88	1509.05	1569.93	1551.92
6.17	1526.46	1511.04	1569.6	1551.04
6.17333	1525.79	1512.1	1568.42	1549.53
6.17667	1524.79	1511.92	1566.59	1547.01
6.18	1523.31	1510.16	1564.36	1543.33
6.18333	1521.51	1506.9	1562.03	1539.02
6.18667	1519.8	1502.89	1559.81	1534.87
6.19	1518.47	1499.18	1557.59	1531.45
6.19333	1517.42	1496.39	1555.12	1528.92
6.19667	1516.27	1494.45	1552.64	1527.18
6.2	1514.84	1492.87	1550.82	1526.1
6.20333	1513.24	1491.37	1549.88	1525.6
6.20667	1511.43	1490.09	1548.97	1525.49
6.21	1509.08	1489.38	1546.93	1525.59
6.21333	1506.06	1489.38	1543.52	1525.82
6.21667	1502.63	1489.88	1539.4	1525.81
6.22	1499.25	1490.37	1535.38	1524.86
6.22333	1496.57	1490.28	1532.17	1522.91
6.22667	1495.25	1489.17	1530.44	1521.15
6.23	1495.58	1486.85	1530.87	1521.29
6.23333	1497.41	1483.28	1533.65	1524.21
6.23667	1500.28	1478.49	1538.24	1529.43
6.24	1503.31	1472.7	1543.6	1535.6
6.24333	1505.62	1466.4	1548.75	1541.34
6.24667	1507.08	1460.56	1552.92	1545.68
6.25	1508.34	1456.22	1555.62	1548.13
6.25333	1510.03	1453.96	1556.88	1548.53
6.25667	1512.17	1453.66	1557.36	1547
6.26	1514.23	1454.77	1557.81	1544.14
6.26333	1515.4	1456.6	1558.22	1540.91
6.26667	1514.98	1458.6	1558	1538.16
6.27	1512.85	1460.26	1556.81	1536.25
6.27333	1509.67	1461	1555.04	1535.19
6.27667	1506.45	1460.29	1553.49	1535.04
6.28	1503.8	1458.16	1552.95	1535.95
6.28333	1501.78	1455.34	1553.79	1537.82
6.28667	1500.38	1453	1555.82	1540.19
6.29	1499.49	1452.07	1558.48	1542.56
6.29333	1498.73	1452.69	1561.01	1544.64
6.29667	1497.66	1454.19	1562.7	1546.43
6.3	1496.11	1455.69	1563.19	1547.96
6.30333	1494.38	1456.65	1562.82	1548.98
6.30667	1492.91	1456.74	1562.16	1549.15
6.31	1491.94	1455.52	1561.2	1548.45
6.31333	1491.37	1452.49	1559.45	1547.08
6.31667	1490.76	1447.67	1556.81	1545.16
6.32	1489.82	1442.18	1553.79	1542.65
6.32333	1488.83	1437.52	1551.05	1539.24
6.32667	1488.2	1434.49	1549.03	1534.64
6.33	1487.86	1432.93	1547.94	1529.06
6.33333	1487.35	1432.26	1547.69	1523.24
6.33667	1486.15	1431.78	1547.69	1518.12
6.34	1484.09	1431.02	1546.8	1514.58
6.34333	1481.46	1429.95	1544.06	1513
6.34667	1478.74	1428.77	1539.53	1512.99
6.35	1476.32	1427.58	1534.39	1513.76
6.35333	1474.43	1426.48	1530.24	1514.74
6.35667	1473.09	1425.77	1528.05	1515.7
6.36	1471.94	1425.73	1527.69	1516.34
6.36333	1470.48	1426.34	1528.28	1516.36
6.36667	1468.65	1427.46	1528.87	1515.75
6.37	1466.91	1429	1528.91	1514.63
6.37333	1465.86	1430.65	1528.34	1512.96
6.37667	1465.58	1431.89	1527.25	1510.73
6.38	1465.57	1432.06	1525.8	1508.18
6.38333	1465.33	1430.77	1524.44	1505.68
6.38667	1464.71	1428.85	1523.92	1503.72
6.39	1463.74	1428.5	1524.56	1502.8
6.39333	1462.66	1430.98	1525.8	1503.11
6.39667	1461.74	1434.94	1526.57	1504.31
6.4	1460.86	1438.16	1526.22	1505.81
6.40333	1459.77	1439.68	1524.92	1507.24
6.40667	1458.55	1439.92	1523.27	1508.52
6.41	1457.25	1439.91	1521.63	1509.71
6.41333	1455.67	1440.61	1519.92	1511
6.41667	1453.84	1442.42	1517.98	1512.55
6.42	1452.25	1445	1516.19	1514.42
6.42333	1451.48	1447.56	1515.48	1516.49
6.42667	1451.92	1449.33	1516.55	1518.17
6.43	1453.49	1449.88	1519.28	1518.59
6.43333	1455.46	1449.06	1522.71	1517.28
6.43667	1457.07	1446.89	1525.49	1514.65
6.44	1458.01	1443.66	1526.82	1511.66
6.44333	1458.23	1440.03	1526.87	1509.01
6.44667	1457.74	1436.78	1526.35	1506.83
6.45	1456.76	1434.35	1525.85	1504.9
6.45333	1455.48	1432.83	1525.49	1502.96
6.45667	1454.04	1432.02	1524.87	1500.89
6.46	1452.64	1431.53	1523.54	1498.82
6.46333	1451.3	1430.84	1521.54	1497.13
6.46667	1449.79	1429.78	1519.34	1496.13
6.47	1448.01	1428.61	1517.49	1495.86
6.47333	1446.2	1427.43	1516.17	1496.09
6.47667	1444.61	1425.87	1515.13	1496.35
6.48	1443.34	1423.49	1513.95	1496.29
6.48333	1442.45	1420.26	1512.67	1496.08
6.48667	1442.2	1416.96	1511.93	1496.58
6.49	1442.99	1414.84	1512.67	1498.52
6.49333	1445.01	1414.92	1515.38	1501.72
6.49667	1448.04	1417.45	1519.47	1505.4
6.5	1451.42	1421.81	1523.59	1508.96
6.50333	1454.44	1426.71	1526.73	1511.86
6.50667	1456.99	1430.94	1528.57	1513.59
6.51	1459.57	1433.72	1529.38	1514.21
6.51333	1462.48	1434.94	1529.69	1514.36
6.51667	1465.52	1435.16	1529.93	1514.66
6.52	1467.95	1435.44	1530.19	1515.23
6.52333	1467.93	1436.5	1530.31	1515.83
6.52667	1462.43	1438.35	1530.33	1516.04
6.53	1449.26	1440.48	1530.33	1515.49
6.53333	1429.52	1442.26	1530.15	1514.16
6.53667	1407.28	1443.22	1529.48	1512.59
6.54	1386.91	1443.28	1528.36	1511.44
6.54333	1371.08	1442.64	1527.31	1510.87
6.54667	1360.4	1441.65	1526.77	1510.49
6.55	1353.87	1440.54	1526.69	1509.89
6.55333	1349.81	1439.36	1526.82	1509.3
6.55667	1346.84	1438.29	1526.95	1509.53
6.56	1344.15	1437.62	1526.77	1511
6.56333	1341.31	1437.6	1526	1513.13
6.56667	1338.12	1438.06	1524.79	1514.95
6.57	1334.79	1438.26	1523.66	1515.56
6.57333	1331.82	1437.34	1523.1	1514.28
6.57667	1329.47	1434.98	1523.15	1510.95
6.58	1327.45	1431.41	1523.37	1506.18
6.58333	1325.08	1427.01	1523.2	1501.04
6.58667	1322.05	1421.97	1522.32	1496.76
6.59	1318.92	1416.45	1520.82	1494.33
6.59333	1316.51	1410.87	1518.93	1493.95
6.59667	1315.09	1405.9	1516.78	1494.94
6.6	1315.09	1401.82	1514.26	1496.24
6.60333	1317.9	1398.53	1511.13	1497.05
6.60667	1325.11	1395.8	1507.48	1497.19
6.61	1336.37	1393.37	1503.98	1496.84
6.61333	1348.89	1391.25	1501.4	1496.08
6.61667	1359.5	1389.71	1499.92	1494.82
6.62	1366.5	1388.93	1499.23	1493.01
6.62333	1369.62	1388.95	1498.93	1490.85
6.62667	1369.39	1389.93	1499	1488.61
6.63	1366.66	1391.95	1499.67	1486.47
6.63333	1362.46	1394.52	1500.74	1484.65
6.63667	1357.96	1396.78	1501.47	1483.46
6.64	1354.44	1398.12	1501.28	1483.13
6.64333	1352.75	1398.55	1500.5	1483.68
6.64667	1352.77	1398.29	1499.95	1484.9
6.65	1353.5	1397.35	1499.88	1486.17
6.65333	1353.7	1395.67	1499.84	1486.69
6.65667	1352.79	1393.45	1499.41	1486.01
[truncated: 1,714 more rows]

## Sheet: 2E right
Furin protease digestion - Full length peptide cleaved (%)
Mutant
Time (min)	Experiment 1	Experiment 2	Experiment 3	Experiment 4
0	0	0	0	0
30		4.50771	1.9565	1.07914
60		5.75326	8.74954	3.77698
180	16.5212	17.0225	11.3501	13.4892
WT
Time (min)	Experiment 1	Experiment 2	Experiment 3	Experiment 4
0	0	0	0	0
30		5.36011	9.00576	4.70885
60		4.98264	15.4899	6.85306
180	18.4515	15.6274	22.2142	22.3986

## Sheet: 2E left
Normalized full-length peptide cleavage (at 180min)
WT	Mut
1	0.89539
0.84694	0.92255
1.20392	0.61513
1.21391	0.73106

## Sheet: 3B
Distance moved (m)
WT	Mut
1927.75	1978.32
1962.94	2627.08
1475.04	2611.19
1640.8	1907.74
1467.09	2210.7
1216.98	1471.01
2623.39	2961.62
1815.69	2034.97
2071.74	2461.43

## Sheet: 3C
Velocity (cm/S)
WT	Mut
5.35487	5.49534
5.4526	7.29745
4.09732	7.2533
4.55779	5.29927
4.07524	6.14084
3.38049	4.08614
7.28719	8.22672
5.04359	5.65269
5.75482	6.83732

## Sheet: 3D
Time in center (S)
WT	Mut
50.32	36.8
89.72	37.96
24.68	39.56
34.72	49.56
24.72	52.8
5.56	8.92
26.96	35.2
72.16	28.12
21.44	82.28

## Sheet: 3E
Center/border crossing
WT	Mut
84	51
75	75
32	51
37	80
53	69
15	24
54	106
59	52
59	76

## Sheet: 3F
Mobility continuous (%)
WT	Mut
5.86151	6.10237
6.19835	7.70543
5.0238	7.52216
5.28465	6.07938
5.13902	6.81612
4.25167	5.21432
7.82243	8.80697
6.05328	6.72661
6.51269	7.66014

## Sheet: 3G right
Time spent on open arm (S)
WT	Mut
25.04	48.88
83.72	103.76
23.96	64.32
39.12	50.92
33.08	42.16
22.04	83.56
48.72	87
67.44	13.44
63.92	12.48

## Sheet: 3H
Alternation (%)
WT	Mut
0.72727	0.5
0.70833	0.72727
0.77273	0.5
0.61905	0.52941
0.57143	0.7186
0.59259	0.5
0.55556	0.45
0.66667	0.51724
0.57895

[truncated: 37 more sheets: 3I, 3J, 3K, 3L, 3M, 3N, 4B, 4C, 4D, 4E, 4F, 4G, 4I, 4J, 5A middle, 5A right, 5B middle, 5B right, 5C, 5D left …]
